# Supplementary material for: Abundance, chemical structure, and light absorption properties of humic-like substances (HULIS) and other organic fractions of forest aerosols in Hokkaido
Source: Sci Rep. 2022 Aug 23;12:14379. doi: 10.1038/s41598-022-18201-z (PMC9399238; doi:10.1038/s41598-022-18201-z)
Supplement: Supplementary file 1 — Supplementary Information 1. [file 41598_2022_18201_MOESM1_ESM.xlsx]

## Sheet: WISOM
	TMK-A-009								TMK-A-011								TMK-A-013								TMK-A-016								TMK-A-018								TMK-A-021								TMK-A-023
m/z	CH	CHO1	CHOgt1	CHN	CHO1N	CHOgt1N	CS		CH	CHO1	CHOgt1	CHN	CHO1N	CHOgt1N	CS		CH	CHO1	CHOgt1	CHN	CHO1N	CHOgt1N	CS		CH	CHO1	CHOgt1	CHN	CHO1N	CHOgt1N	CS		CH	CHO1	CHOgt1	CHN	CHO1N	CHOgt1N	CS		CH	CHO1	CHOgt1	CHN	CHO1N	CHOgt1N	CS		CH
1	0	0	0	0	0	0	0		0	0	0	0	0	0	0		0	0	0	0	0	0	0		0	0	0	0	0	0	0		0	0	0	0	0	0	0		0	0	0	0	0	0	0		0
2	0	0	0	0	0	0	0		0	0	0	0	0	0	0		0	0	0	0	0	0	0		0	0	0	0	0	0	0		0	0	0	0	0	0	0		0	0	0	0	0	0	0		0
3	0	0	0	0	0	0	0		0	0	0	0	0	0	0		0	0	0	0	0	0	0		0	0	0	0	0	0	0		0	0	0	0	0	0	0		0	0	0	0	0	0	0		0
4	0	0	0	0	0	0	0		0	0	0	0	0	0	0		0	0	0	0	0	0	0		0	0	0	0	0	0	0		0	0	0	0	0	0	0		0	0	0	0	0	0	0		0
5	0	0	0	0	0	0	0		0	0	0	0	0	0	0		0	0	0	0	0	0	0		0	0	0	0	0	0	0		0	0	0	0	0	0	0		0	0	0	0	0	0	0		0
6	0	0	0	0	0	0	0		0	0	0	0	0	0	0		0	0	0	0	0	0	0		0	0	0	0	0	0	0		0	0	0	0	0	0	0		0	0	0	0	0	0	0		0
7	0	0	0	0	0	0	0		0	0	0	0	0	0	0		0	0	0	0	0	0	0		0	0	0	0	0	0	0		0	0	0	0	0	0	0		0	0	0	0	0	0	0		0
8	0	0	0	0	0	0	0		0	0	0	0	0	0	0		0	0	0	0	0	0	0		0	0	0	0	0	0	0		0	0	0	0	0	0	0		0	0	0	0	0	0	0		0
9	0	0	0	0	0	0	0		0	0	0	0	0	0	0		0	0	0	0	0	0	0		0	0	0	0	0	0	0		0	0	0	0	0	0	0		0	0	0	0	0	0	0		0
10	0	0	0	0	0	0	0		0	0	0	0	0	0	0		0	0	0	0	0	0	0		0	0	0	0	0	0	0		0	0	0	0	0	0	0		0	0	0	0	0	0	0		0
11	0	0	0	0	0	0	0		0	0	0	0	0	0	0		0	0	0	0	0	0	0		0	0	0	0	0	0	0		0	0	0	0	0	0	0		0	0	0	0	0	0	0		0
12	0	0	0	0	0	0	0		0	0	0	0	0	0	0		0	0	0	0	0	0	0		0	0	0	0	0	0	0		0	0	0	0	0	0	0		0	0	0	0	0	0	0		0
13	0.00313751	0	0	0	0	0	0		0.00271411	0	0	0	0	0	0		0.00309415	0	0	0	0	0	0		0.00311048	0	0	0	0	0	0		0.00311166	0	0	0	0	0	0		0.00315439	0	0	0	0	0	0		0.00337162
14	0.0128129	0	0	0	0	0	0		0.0110355	0	0	0	0	0	0		0.0126439	0	0	0	0	0	0		0.0131936	0	0	0	0	0	0		0.0128335	0	0	0	0	0	0		0.0130243	0	0	0	0	0	0		0.0141991
15	0.0200103	0	0	0	0	0	0		0.0177002	0	0	0	0	0	0		0.0190914	0	0	0	0	0	0		0.0180152	0	0	0	0	0	0		0.0201104	0	0	0	0	0	0		0.0202793	0	0	0	0	0	0		0.0215901
16	0.000214931	0	0	0	0	0	0		0.000190153	0	0	0	0	0	0		0.000205012	0	0	0	0	0	0		0.000193307	0	0	0	0	0	0		0.000216011	0	0	0	0	0	0		0.000217815	0	0	0	0	0	0		0.000231856
17	0	0	0	0	0	0	0		0	0	0	0	0	0	0		0	0	0	0	0	0	0		0	0	0	0	0	0	0		0	0	0	0	0	0	0		0	0	0	0	0	0	0		0
18	0	0	0	0	0	0	0		0	0	0	0	0	0	0		0	0	0	0	0	0	0		0	0	0	0	0	0	0		0	0	0	0	0	0	0		0	0	0	0	0	0	0		0
19	0	0	0	0	0	0	0		0	0	0	0	0	0	0		0	0	0	0	0	0	0		0	0	0	0	0	0	0		0	0	0	0	0	0	0		0	0	0	0	0	0	0		0
20	0	0	0	0	0	0	0		0	0	0	0	0	0	0		0	0	0	0	0	0	0		0	0	0	0	0	0	0		0	0	0	0	0	0	0		0	0	0	0	0	0	0		0
21	0	8.44296e-05	0	0	0	0	0		0	7.83992e-05	0	0	0	0	0		0	8.86582e-05	0	0	0	0	0		0	8.71304e-05	0	0	0	0	0		0	7.98047e-05	0	0	0	0	0		0	9.40273e-05	0	0	0	0	0		0
22	0	0	0.000255127	0	0	0	0		0	0	0.000223658	0	0	0	0		0	0	0.00026158	0	0	0	0		0	0	0.000330895	0	0	0	0		0	0	0.00026615	0	0	0	0		0	0	0.000235514	0	0	0	0		0
23	0	0	0	0	0	0	0		0	0	0	0	0	0	0		0	0	0	0	0	0	0		0	0	0	0	0	0	0		0	0	0	0	0	0	0		0	0	0	0	0	0	0		0
24	0	0	0	0	0	0	0		0	0	0	0	0	0	0		0	0	0	0	0	0	0		0	0	0	0	0	0	0		0	0	0	0	0	0	0		0	0	0	0	0	0	0		0
25	0.00302591	0	0	0	0	0	0		0.00257361	0	0	0	0	0	0		0.00297591	0	0	0	0	0	0		0.00316709	0	0	0	0	0	0		0.00281218	0	0	0	0	0	0		0.00286567	0	0	0	0	0	0		0.00317962
26	0.0161562	0	0	0	0	0	0		0.0138838	0	0	0	0	0	0		0.015743	0	0	0	0	0	0		0.0164291	0	0	0	0	0	0		0.0152931	0	0	0	0	0	0		0.0157001	0	0	0	0	0	0		0.0163682
27	0.0480763	0	0	0.00113536	0	0	0		0.0451992	0	0	0.000896342	0	0	0		0.046733	0	0	0.00077709	0	0	0		0.0475335	0	0	0.000642426	0	0	0		0.0504974	0	0	1.60693e-06	0	0	0		0.0496325	0	0	0.00059485	0	0	0		0.0474403
28	0.0157586	0.0396527	0	1.22797e-05	0	0	0		0.0126994	0.0352561	0	9.69456e-06	0	0	0		0.0136554	0.0440094	0	8.40477e-06	0	0	0		0.0123146	0.0431758	0	6.94829e-06	0	0	0		0.00980704	0.0278453	0	1.738e-08	0	0	0		0.0130124	0.0335495	0	6.43372e-06	0	0	0		0.0146568
29	0.0312963	0.0207445	0	-3.30503e-05	0	0	0		0.0322122	0.0180384	0	-4.99087e-05	0	0	0		0.0319413	0.0184347	0	-2.24445e-05	0	0	0		0.0313479	0.0208013	0	-4.21564e-05	0	0	0		0.034796	0.020128	0	-6.15161e-05	0	0	0		0.0346235	0.0202246	0	-5.29333e-05	0	0	0		0.0300978
30	0.000692092	0.00553429	0	0.000225551	0	0	0		0.000749364	0.0045958	0	0.000372675	0	0	0		0.000727806	0.00524909	0	0.000612688	0	0	0		0.000696594	0.00564992	0	0.000392871	0	0	0		0.000797595	0.00542478	0	0.000382417	0	0	0		0.00075966	0.00586058	0	0.000332768	0	0	0		0.000676503
31	4.75871e-07	0.00520656	0	3.26866e-06	0	0	0		1.25584e-06	0.00460166	0	5.40004e-06	0	0	0		9.25648e-07	0.00492701	0	8.86849e-06	0	0	0		5.14375e-07	0.00670332	0	5.69105e-06	0	0	0		1.05974e-06	0.00520538	0	5.54282e-06	0	0	0		3.52488e-07	0.00507746	0	4.82311e-06	0	0	0		6.88437e-07
32	0	0.00105986	0	0	0	0	0		0	0.000164052	0	0	0	0	0		0	0.00111139	0	0	0	0	0		0	0.00121048	0	0	0	0	0		0	6.62868e-05	0	0	0	0	0		0	0.000231376	0	0	0	0	0		0
33	0	1.07443e-05	0	0	0	0	0		0	1.14523e-06	0	0	0	0	0		0	1.13401e-05	0	0	0	0	0		0	1.21961e-05	0	0	0	0	0		0	0	0	0	0	0	0		0	1.79164e-06	0	0	0	0	0		0
34	0	0	0	0	0	0	0		0	0	0	0	0	0	0		0	0	0	0	0	0	0		0	0	0	0	0	0	0		0	0	0	0	0	0	0		0	0	0	0	0	0	0		0
35	0	0	0	0	0	0	0		0	0	0	0	0	0	0		0	0	0	0	0	0	0		0	0	0	0	0	0	0		0	0	0	0	0	0	0		0	0	0	0	0	0	0		0
36	0	0	0	0	0	0	0		0	0	0	0	0	0	0		0	0	0	0	0	0	0		0	0	0	0	0	0	0		0	0	0	0	0	0	0		0	0	0	0	0	0	0		0
37	0.00388483	0	0	0	0	0	0		0.0034806	0	0	0	0	0	0		0.00367667	0	0	0	0	0	0		0.00375592	0	0	0	0	0	0		0.00376867	0	0	0	0	0	0		0.00372396	0	0	0	0	0	0		0.00387547
38	0.00662299	0	0	0	0	0	0		0.00574889	0	0	0	0	0	0		0.00635379	0	0	0	0	0	0		0.00625865	0	0	0	0	0	0		0.00611624	0	0	0	0	0	0		0.00623783	0	0	0	0	0	0		0.00625425
39	0.0473274	0	0	0	0	0	0		0.0453682	0	0	0	0	0	0		0.0464094	0	0	0	0	0	0		0.0463834	0	0	0	0	0	0		0.049195	0	0	0	0	0	0		0.0475413	0	0	0	0	0	0		0.04707
40	0.0015288	0	0	0	0	0	0		0.00146613	0	0	0	0	0	0		0.00149929	0	0	0	0	0	0		0.00149854	0	0	0	0	0	0		0.00158992	0	0	0	0	0	0		0.00153614	0	0	0	0	0	0		0.00152083
41	0.0798718	0.00333839	0	-0.000104425	0	0	0		0.0825298	0.00310309	0	0.000111874	0	0	0		0.0824133	0.00249903	0	-9.57855e-05	0	0	0		0.0779173	0.00210792	0	0.000482114	0	0	0		0.0869993	0.0019715	0	-0.000176617	0	0	0		0.085808	0.0018964	0	6.3216e-05	0	0	0		0.0753481
42	0.0172361	0.00882534	0	0.000509342	0	0	0		0.0183297	0.00723104	0	0.000570879	0	0	0		0.0187842	0.00753822	0	0.000514844	0	0	0		0.0180316	0.00893674	0	0.000760505	0	0	0		0.0204842	0.0077298	0	0.000356095	0	0	0		0.0201926	0.00787684	0	0.000445438	0	0	0		0.0173218
43	0.0595263	0.0299701	0	-2.18567e-05	0.000469828	0	0		0.0701016	0.0232676	0	0.000260409	0.000571004	0	0		0.0620761	0.0208638	0	4.44311e-06	0.000342545	0	0		0.0549217	0.0235971	0	0.000863477	0.000871169	0	0		0.0602056	0.0242921	0	0.000234141	0.000578438	0	0		0.0602781	0.0242103	0	0.000377804	0.00075758	0	0		0.0567485
44	0.0019186	0.00366919	0.0524296	-4.56784e-07	-3.34792e-05	0	0		0.00225812	0.00291098	0.0459505	4.92802e-05	0.000243805	0	0		0.00199723	0.00282565	0.0581323	0.000327261	2.37334e-05	0	0		0.00179037	0.00310467	0.0703152	0.000122127	-1.70944e-05	0	0		0.00198838	0.00323429	0.0521928	0.00011043	0.000165218	0	0		0.00197912	0.00350431	0.0506789	0.000135953	0.000327385	0	0		0.00186327
45	8.30023e-08	0.0011157	0.00122893	8.64249e-05	0.000244805	0	0		0	0.00105548	0.00102357	0.000120118	0.000213371	0	0		0	0.0010149	0.00113412	0.000124691	0.000175388	0	0		7.99562e-07	0.00126655	0.00160646	0.000129503	0.000278744	0	0		1.7352e-06	0.00114245	0.00115206	0.000101143	0.000229441	0	0		1.34968e-06	0.00126319	0.0011743	0.000106059	0.000275619	0	0		1.22022e-06
46	0	2.41249e-05	0.000345144	1.86936e-06	0.00012775	0	0.000204183		0	3.35747e-05	0.000275708	2.57775e-06	0.000108529	0	9.86611e-05		0	3.18885e-05	0.000324866	2.54403e-06	0.00010774	0	7.31219e-05		0	3.94058e-05	0.000457483	2.75273e-06	0.000133231	0	0.00014391		0	2.56251e-05	0.000344364	2.13847e-06	0.000114717	0	0.00014754		0	3.50305e-05	0.000355695	2.2343e-06	0.000120949	0	9.39201e-05		0
47	0	3.04196e-08	5.85269e-05	0	1.57544e-05	0	4.81782e-05		0	2.56792e-07	4.01081e-05	0	1.5704e-05	0	5.13434e-05		0	2.3897e-07	4.22623e-05	0	1.65639e-05	0	3.84788e-05		0	2.86062e-07	6.71938e-05	0	1.44299e-05	0	4.07222e-05		0	4.71901e-08	5.50269e-05	0	8.51882e-06	0	5.71008e-05		0	1.96897e-07	5.41199e-05	0	1.70944e-05	0	4.70869e-05		0
48	0	0	4.49279e-06	0	1.55761e-07	0	9.63268e-06		0	0	9.54484e-06	0	1.57422e-07	0	4.95803e-06		0	0	-8.33909e-09	0	1.66769e-07	0	3.67921e-06		0	0	3.50687e-06	0	1.40837e-07	0	6.86237e-06		0	0	2.79282e-06	0	7.90058e-08	0	7.2015e-06		0	0	-1.07869e-06	0	1.71084e-07	0	4.70043e-06		0
49	0.000877451	0	4.70761e-05	0	0	0	2.05676e-06		0.000756915	0	3.93768e-05	0	0	0	2.24944e-06		0.00084885	0	4.06729e-05	0	0	0	1.68622e-06		0.000849414	0	4.49019e-05	0	0	0	1.75233e-06		0.000892778	0	4.40727e-05	0	0	0	2.48338e-06		0.000802919	0	3.90109e-05	0	0	0	2.06129e-06		0.000837095
50	0.00591055	0	5.0871e-07	0	0	0	0		0.00531639	0	4.24822e-07	0	0	0	0		0.00566605	0	4.3996e-07	0	0	0	0		0.00564081	0	4.85319e-07	0	0	0	0		0.00582876	0	4.76419e-07	0	0	0	0		0.00549664	0	4.22125e-07	0	0	0	0		0.00555298
51	0.00883352	0	0	0.000252778	0	0	0		0.00783792	0	0	0.000222561	0	0	0		0.00839692	0	0	7.77179e-05	0	0	0		0.00828532	0	0	0.000302145	0	0	0		0.00849422	0	0	0.00013037	0	0	0		0.00799264	0	0	0.000157446	0	0	0		0.0083499
52	0.00473483	0.000172396	0	0.000223761	0	0	0		0.00408296	0.000188224	0	0.000164621	0	0	0		0.00459552	0.000149334	0	7.9517e-05	0	0	0		0.00445582	7.79002e-05	0	0.000365507	0	0	0		0.00446453	0.000112413	0	0.000219745	0	0	0		0.00429242	9.9867e-05	0	0.000290264	0	0	0		0.00434986
53	0.012842	0.000964848	0	0.000237256	0	0	0		0.0125653	0.000859029	0	0.000107982	0	0	0		0.0127668	0.000840714	0	4.58963e-05	0	0	0		0.0123382	0.00065658	0	0.000597246	0	0	0		0.0134069	0.000671175	0	0.000247337	0	0	0		0.0129126	0.000667135	0	0.000315672	0	0	0		0.0125665
54	0.00746834	0.000729117	0	0.000472086	0	0	0		0.00687487	0.000613927	0	0.000310557	0	0	0		0.00750623	0.000554484	0	0.000348622	0	0	0		0.00851045	0.000590633	0	0.000703999	0	0	0		0.0079377	0.000495585	0	0.000415424	0	0	0		0.00863521	0.000534274	0	0.000576198	0	0	0		0.00823921
55	0.0499496	0.00842892	0	0.00163297	0.00224375	0	0		0.0550882	0.00637031	0	0.00153865	0.00226378	0	0		0.0545214	0.00627119	0	0.000684996	0.00197538	0	0		0.0494227	0.00877704	0	0.00296568	0.00161722	0	0		0.0563799	0.00743335	0	0.00203605	0.00144991	0	0		0.0551923	0.00888589	0	0.00223405	0.00150687	0	0		0.0461859
56	0.0159392	0.00141667	0	0.0011226	0.000881555	0	0		0.01756	0.00108491	0	0.00111463	0.000885867	0	0		0.0178342	0.00114711	0	0.000977975	0.000828322	0	0		0.0166489	0.00142434	0	0.00133062	0.000697865	0	0		0.0189961	0.00132808	0	0.000746692	0.000650144	0	0		0.0187783	0.00139373	0	0.000997909	0.000698416	0	0		0.0155718
57	0.0425489	0.000978698	0	0.0017879	0.00202245	0	0		0.0547186	0.000354713	0	0.00177901	0.00256024	0	0		0.0455788	0.000809754	0	0.000759855	0.00204012	0	0		0.0384472	0.000914672	0	0.0026874	0.00165109	0	0		0.044578	0.00104392	0	0.00175698	0.00158214	0	0		0.0426284	0.000957708	0	0.00198922	0.00152196	0	0		0.0403711
58	0.00181406	0.00290673	0.000115128	0.000274862	0.000475185	0	0		0.00234562	0.00221504	8.50651e-05	0.000377429	0.000498989	0	0		0.00194008	0.00219023	0.000107502	0.000503952	0.000340457	0	0		0.00164636	0.00260965	6.54909e-05	0.000487773	0.000479734	0	0		0.00190861	0.00259389	4.33691e-05	0.000408996	0.000410295	0	0		0.00182054	0.00260015	5.18328e-05	0.000450771	0.00041036	0	0		0.00172858
59	-3.95365e-08	0.000998226	9.57425e-05	0.000103088	0.000382025	0	6.79757e-05		2.92959e-07	0.00105401	8.84125e-05	0.000103793	0.000297941	0	6.98667e-05		-1.21089e-07	0.000877831	7.87336e-05	0.000140813	0.000363605	0	5.1878e-05		4.41682e-07	0.00115735	0.000114445	0.000142756	0.000650008	0	7.39759e-05		4.78261e-07	0.00111746	7.98421e-05	0.00011937	0.000704919	0	7.22142e-05		3.03779e-07	0.00111219	6.20767e-05	0.000155528	0.0011924	0	7.74943e-05		3.22286e-07
60	0	2.93614e-05	0.000624356	3.11543e-06	0.00011015	0	5.89639e-05		0	3.18788e-05	0.000491372	3.03002e-06	9.91588e-05	0	3.95227e-05		0	2.62038e-05	0.000505821	4.06331e-06	0.000108064	0	5.39018e-05		0	3.4835e-05	0.00134346	4.20892e-06	0.000181968	0	4.97999e-05		0	3.3562e-05	0.000628162	3.50189e-06	0.000148368	0	5.30922e-05		0	3.33812e-05	0.00109216	4.63879e-06	0.000224689	0	4.87763e-05		0
61	0.000475619	0	0.000316115	0	2.20831e-06	5.90205e-06	1.52997e-05		0.000400903	0	0.00024691	0	2.01003e-06	3.5885e-06	1.22153e-05		0.000441344	0	0.000242157	0	2.17044e-06	2.27666e-05	2.10378e-05		0.000442012	0	0.000557901	0	3.63657e-06	4.62873e-05	1.70585e-06		0.000430107	0	0.000330899	0	2.88338e-06	1.07985e-05	1.90961e-05		0.000391431	0	0.000437613	0	4.30622e-06	6.61418e-05	6.71551e-06		0.000443554
62	0.00121373	0	0.000124657	0	0	6.3835e-08	2.7311e-06		0.00103176	0	0.000135022	0	0	3.88122e-08	1.82836e-06		0.00116661	0	9.62875e-05	0	0	2.46237e-07	2.58281e-06		0.00118832	0	0.000127603	0	0	5.0063e-07	2.16934e-06		0.00108953	0	0.000149904	0	0	1.16793e-07	2.50605e-06		0.00109279	0	0.000109087	0	0	7.15371e-07	2.17445e-06		0.00118995
63	0.00327863	0	2.2043e-06	0	0	0	5.11667e-05		0.00286358	0	2.40459e-06	0	0	0	4.02971e-05		0.00311498	0	1.87148e-06	0	0	0	1.21204e-06		0.0031682	0	2.13967e-06	0	0	0	5.74086e-06		0.00301694	0	2.74474e-06	0	0	0	9.84349e-06		0.00287069	0	1.97838e-06	0	0	0	9.63418e-07		0.00315911
64	0.000997892	0	0	0	0	0	5.53405e-07		0.000866912	0	0	0	0	0	4.35843e-07		0.000932598	0	0	0	0	0	1.31091e-08		0.000952128	0	0	0	0	0	6.20916e-08		0.000889255	0	0	0	0	0	1.06465e-07		0.000874729	0	0	0	0	0	1.04201e-08		0.000952373
65	0.00595324	0	0.000247258	0	0	0	0		0.00545408	0	0.000211541	0	0	0	0		0.0057634	0	0.000214593	0	0	0	0		0.00585924	0	0.000280949	0	0	0	0		0.00595493	0	0.000136455	0	0	0	0		0.00569272	0	0.000169976	0	0	0	0		0.00605428
66	0.00288555	9.34929e-05	2.67427e-06	0.000280102	0	0	0		0.00255397	8.25538e-05	2.28797e-06	0.000200332	0	0	0		0.00276489	5.64425e-05	2.32098e-06	0.000170449	0	0	0		0.00291312	6.36401e-05	3.03867e-06	0.000288464	0	0	0		0.00284707	7.4211e-05	1.47586e-06	0.000148787	0	0	0		0.00283207	8.20337e-05	1.83841e-06	0.00018273	0	0	0		0.00304224
67	0.0183577	4.04477e-06	0	7.06643e-06	0.000836038	0	0		0.0180086	3.57151e-06	0	-5.18788e-06	0.000824623	0	0		0.018612	2.44186e-06	0	5.22671e-06	0.000689068	0	0		0.0187111	2.75325e-06	0	-1.39029e-05	0.000598327	0	0		0.0186169	3.21058e-06	0	4.14652e-06	0.000604584	0	0		0.0187498	3.54901e-06	0	1.36466e-06	0.0005717	0	0		0.0191779
68	0.00567932	0.000467585	0	0.000837498	0.000600884	0	0		0.00564128	0.000326138	0	0.000665299	0.000498739	0	0		0.00601718	0.000343829	0	0.000625403	0.000482052	0	0		0.00616902	0.000547068	0	0.000849933	0.000543263	0	0		0.00602722	0.000464724	0	0.00061196	0.000450987	0	0		0.00618672	0.000533187	0	0.000659771	0.000461012	0	0		0.00595358
69	0.0301586	0.000235847	0.000395179	3.62397e-05	0.00195666	0	0		0.0374194	1.04319e-05	0.000503578	2.88022e-05	0.00199434	0	0		0.0329756	9.84173e-06	0.000420045	2.70598e-05	0.00174839	0	0		0.0283017	0.000313442	0.000263477	3.68076e-05	0.00159571	0	0		0.032748	7.81759e-05	0.000232323	2.64784e-05	0.00175735	0	0		0.0311142	5.26271e-05	0.000206961	2.85528e-05	0.00167146	0	0		0.0299437
70	0.00976899	0.000596676	0.00014604	0.00128472	0.00104	0	0		0.0117831	7.66675e-05	0.000181513	0.00153011	0.00113312	0	0		0.0119076	0.000158204	0.000116801	0.00101967	0.00112894	0	0		0.00992139	0.000539793	7.22592e-05	0.00161435	0.00100009	0	0		0.0132894	0.0002286	9.29739e-05	0.00155018	0.0010261	0	0		0.0123677	0.000406169	6.36821e-05	0.0016817	0.00102882	0	0		0.0089851
71	0.0186814	2.65076e-05	0.000386901	0.00227977	0.00150624	-2.79705e-07	0		0.0263089	3.32374e-06	0.00054575	0.00254335	0.00138029	0	0		0.0206989	6.85377e-06	0.000331906	0.00176132	0.00140996	-6.82425e-07	0		0.0167144	8.29176e-05	0.000250798	0.0023257	0.00146241	5.39889e-05	0		0.0207761	9.40117e-06	0.000255628	0.00184008	0.00136588	4.48862e-06	0		0.0192587	1.75167e-05	0.000246534	0.00187556	0.00127284	1.32682e-05	0		0.0188608
72	0.00102709	0.000511124	8.52778e-05	9.6225e-05	0.000290015	-6.05043e-09	0		0.00144275	0.000466082	9.16686e-05	0.000107169	0.000263234	0	0		0.00114416	0.000499058	6.88336e-05	7.42914e-05	0.000299199	-1.47618e-08	0		0.000915071	0.000519502	5.9711e-05	9.75949e-05	0.000429517	1.16786e-06	0		0.00115073	0.00061495	3.89909e-05	7.67059e-05	0.000488722	9.70954e-08	0		0.00107008	0.000494438	6.43431e-05	7.79945e-05	0.000787014	2.8701e-07	0		0.00102986
73	2.19905e-06	0.000109237	0.000630277	6.463e-05	0.000308848	0.000125063	0		2.62749e-06	9.09283e-05	0.000509439	6.81937e-05	0.000340728	0.000132143	0		2.94424e-06	2.17014e-05	0.000676113	9.63275e-05	0.00056225	6.35784e-05	0		1.934e-06	0.000220891	0.00115923	6.653e-05	0.000234471	0.000278533	0		3.29464e-06	2.66052e-05	0.000892321	0.000105768	0.000899435	3.45038e-05	0		3.23901e-06	2.13908e-05	0.00142275	0.000114358	0.0012942	-2.70848e-06	0		1.70216e-06
74	0.000866844	4.15822e-05	0.000201792	2.79608e-06	5.76686e-05	2.70529e-06	0		0.000772567	2.47774e-05	0.000187439	2.95026e-06	6.45168e-05	2.55299e-06	0		0.000838818	3.21059e-05	0.00020289	4.16741e-06	5.02808e-05	1.36591e-05	0		0.000852945	3.49798e-05	0.000303738	2.87828e-06	4.86803e-05	6.02508e-06	0		0.000839654	2.74038e-05	0.000227538	4.57583e-06	9.28316e-05	7.46367e-07	0		0.000769451	3.91864e-05	0.000321924	4.94748e-06	0.000133869	-2.29817e-07	0		0.000794633
75	0.000710571	1.63589e-06	0.000152758	0	4.52207e-05	-1.12063e-05	0		0.000609254	9.39494e-07	0.000169977	0	3.43738e-05	-1.25974e-06	0		0.000682373	1.38878e-06	0.000182685	0	2.99303e-05	1.49601e-05	0		0.000682346	1.14174e-06	0.000201853	0	3.53115e-05	3.63793e-06	0		0.000683931	1.18556e-06	0.000192701	0	2.53972e-05	9.196e-06	0		0.000656137	1.69531e-06	0.000202159	0	3.95923e-05	8.25505e-06	0		0.000646523
76	0.00103353	0	0.000155768	0	1.41685e-06	-2.42408e-07	0		0.000977867	0	0.000145426	0	1.0588e-06	-2.71072e-08	0		0.00107629	0	0.00017762	0	9.37143e-07	3.17861e-07	0		0.001049	0	0.000201437	0	1.10209e-06	7.86937e-08	0		0.00130167	0	0.00016528	0	7.56564e-07	1.98923e-07	0		0.00109858	0	0.000172603	0	1.1871e-06	1.78649e-07	0		0.0009245
77	0.00826164	0	0.000703882	0	0	0	0.000347151		0.0073977	0	0.000690948	0	0	0	0.000307429		0.00784355	0	0.000663248	0	0	0	0.000311759		0.00766466	0	0.000886718	0	0	0	0.000175744		0.00775527	0	0.0007179	0	0	0	0.000211477		0.00732253	0	0.000832638	0	0	0	0.000197269		0.00789728
78	0.00414954	0	0.000277075	0	0	0	0.000187153		0.00360749	0	0.0002032	0	0	0	0.000169802		0.00418922	0	0.000143051	0	0	0	0.000182515		0.00395433	0	0.000399109	0	0	0	8.73845e-05		0.00380063	0	0.000230945	0	0	0	0.000106488		0.00388771	0	0.000271663	0	0	0	0.000100559		0.00378479
79	0.0105167	-1.87208e-06	5.59585e-06	0.00103473	0	0	1.75157e-05		0.00969394	0	4.00104e-06	0.000748138	0	0	1.55554e-05		0.0104007	-7.42536e-06	2.69267e-06	0.000627172	0	0	1.58861e-05		0.0101699	0	8.14318e-06	0.00124295	0	0	8.78765e-06		0.0101059	-6.98858e-06	4.55661e-06	0.00075251	0	0	1.05888e-05		0.00981552	-8.4059e-07	5.39719e-06	0.000954736	0	0	9.89068e-06		0.0105078
80	0.00259831	-1.42356e-05	0	0.00055964	0.000273337	0	0		0.00233213	-1.00653e-05	0	0.000413144	0.000185093	0	0		0.00258908	-7.30888e-06	0	0.00038461	0.000219875	0	0		0.00274831	-1.1876e-05	0	0.000577622	0.000201559	0	0		0.00258298	-1.48575e-05	0	0.000458162	0.000168555	0	0		0.0026077	-1.42669e-05	0	0.000506235	0.00018267	0	0		0.0027878
81	0.0110648	0.00117982	0	2.72385e-05	1.18253e-05	0	0		0.0110298	0.000944858	0	2.01544e-05	8.00765e-06	0	0		0.0111715	0.000868604	0	1.8965e-05	9.51244e-06	0	0		0.0109092	0.00112892	0	2.7602e-05	8.72001e-06	0	0		0.0108408	0.000956156	0	2.25761e-05	7.29219e-06	0	0		0.0104278	0.00105108	0	2.45844e-05	7.90285e-06	0	0		0.0111611
82	0.0043666	0.00104733	0.00031372	0	0	0	0		0.00457466	0.000766453	0.000311218	0	0	0	0		0.00446339	0.000756376	0.000288404	0	0	0	0		0.00438614	0.00103808	0.000228232	0	0	0	0		0.00434493	0.000984101	0.000219824	0	0	0	0		0.00444106	0.00102317	0.000218788	0	0	0	0		0.00458508
83	0.0114327	0.00166035	0.000657911	0	0	1.31009e-06	0		0.0136228	0.00105087	0.000755943	0	0	0	0		0.0124741	0.00103931	0.000664976	0	0	-2.5633e-07	0		0.0114327	0.00173602	0.000532377	0	0	-2.03833e-06	0		0.0124568	0.00125405	0.000559713	0	0	-1.45925e-06	0		0.0121464	0.00172425	0.000509481	0	0	-6.20249e-07	0		0.0116179
84	0.00313585	0.000991326	0.000261877	0	0	4.25086e-08	0		0.00372272	0.000767339	0.000283556	0	0	0	0		0.00356912	0.000752693	0.000264376	0	0	-8.3172e-09	0		0.00314817	0.00140933	0.000228215	0	0	-6.6138e-08	0		0.00350784	0.00100148	0.000213496	0	0	-4.73485e-08	0		0.00344864	0.00131855	0.00024409	0	0	-2.01253e-08	0		0.0031468
85	0.00861432	0.000499896	0.000865465	0	0	0	0		0.0119476	0.000154943	0.00103129	0	0	0	0		0.00942362	0.000285299	0.00083859	0	0	0	0		0.00795102	0.000604507	0.000787631	0	0	0	0		0.00927268	0.000381594	0.000702861	0	0	0	0		0.00867752	0.000362074	0.000677558	0	0	0	0		0.00920771
86	0.000743265	0.000156356	8.03519e-05	0	7.75029e-05	0	0		0.000920131	0.000134017	9.31908e-05	0	5.95624e-05	0	0		0.000773831	0.000158173	6.47273e-05	0	6.43306e-05	0	0		0.000689059	0.000202389	0.000111032	0	7.49866e-05	0	0		0.00074208	0.000149567	0.000100718	0	7.99595e-05	0	0		0.00071363	0.0001607	4.44966e-05	0	0.000137125	0	0		0.000768115
87	0.000261275	9.45115e-05	0.000272519	0	2.51475e-06	2.15588e-05	0		0.000204927	9.84883e-05	0.000268062	0	1.93263e-06	7.96314e-06	0		0.000248007	9.35881e-05	0.00025077	0	2.08735e-06	9.55354e-06	0		0.000270855	0.000121555	0.000462755	0	2.4331e-06	2.60105e-05	0		0.000216933	9.48648e-05	0.000312715	0	2.59446e-06	2.81509e-06	0		0.000214105	0.000105225	0.000359614	0	4.44933e-06	2.94692e-05	0		0.000262141
88	0.000156087	4.7873e-05	5.34978e-05	0	0	4.66349e-07	0		0.0001431	2.5493e-05	4.39344e-05	0	0	1.72254e-07	0		0.0001616	2.38111e-05	4.72563e-05	0	0	2.06657e-07	0		0.000177518	2.87542e-05	8.28032e-05	0	0	5.62646e-07	0		0.000151316	3.98057e-05	6.98913e-05	0	0	6.08945e-08	0		0.000151081	5.83046e-05	8.45042e-05	0	0	6.37463e-07	0		0.0001798
89	0.00093898	2.45888e-06	0.000189736	0	0	0	4.5729e-05		0.000814949	1.16798e-06	0.000166272	0	0	0	5.03017e-05		0.000906382	1.09599e-06	0.000150105	0	0	0	5.24939e-05		0.000902616	1.2919e-06	0.000255036	0	0	0	3.65954e-05		0.000840392	1.96623e-06	0.000181126	0	0	0	5.70245e-05		0.000781364	2.99533e-06	0.000194016	0	0	0	4.21918e-05		0.000958716
90	0.00031993	0	7.79341e-05	0	0	0	1.5863e-05		0.000279914	0	5.9683e-05	0	0	0	1.95e-05		0.000301989	0	5.80302e-05	0	0	0	2.03835e-05		0.00030392	0	0.000114507	0	0	0	1.42314e-05		0.000294386	0	6.30895e-05	0	0	0	7.61499e-06		0.000288545	0	6.79204e-05	0	0	0	1.65641e-05		0.000344208
91	0.0110784	-2.00439e-06	2.52695e-06	0	0	0	3.21742e-07		0.00995935	-2.30322e-06	1.96703e-06	0	0	0	3.98277e-07		0.0107494	-4.53042e-07	1.97328e-06	0	0	0	4.16362e-07		0.0108425	-9.62217e-07	3.83846e-06	0	0	0	2.90723e-07		0.0104208	-8.51848e-07	2.07676e-06	0	0	0	1.3804e-07		0.0100957	-2.84417e-06	2.16644e-06	0	0	0	3.38562e-07		0.0112956
92	0.00180736	-1.26461e-05	9.68433e-05	0.000170665	0	0.000537711	0		0.00171388	-9.14782e-06	5.43157e-05	0.000169212	0	0.000259954	0		0.00179637	-5.32873e-06	0.000106652	8.971e-05	0	0.000573571	0		0.00215313	-2.15087e-05	4.30724e-05	0.000346091	0	8.61382e-05	0		0.00211333	-7.54485e-06	2.25913e-05	0.000203196	0	2.6444e-05	0		0.00206729	-1.28858e-05	4.42651e-05	0.000256696	0	2.71482e-05	0		0.00219324
93	0.00469893	-4.69961e-06	0.00066498	1.10752e-05	0	1.16315e-05	0		0.00446599	-5.57088e-06	0.000533151	1.09809e-05	0	5.62319e-06	0		0.00464084	-5.6934e-06	0.000457446	5.82167e-06	0	1.24072e-05	0		0.00429176	-7.24974e-06	0.000712572	2.24594e-05	0	1.8633e-06	0		0.00448717	-1.32237e-05	0.000564286	1.31863e-05	0	5.72022e-07	0		0.0043029	-9.61072e-06	0.000540519	1.66581e-05	0	5.87255e-07	0		0.00474027
94	0.00138212	0.000443041	2.66139e-05	0.000304741	0	0	6.99954e-05		0.00128149	0.000358209	2.1518e-05	0.000265022	0	0	6.99364e-05		0.00139318	0.00034185	1.92955e-05	0.00021129	0	0	6.79455e-05		0.00143114	0.000454932	2.61601e-05	0.000240914	0	0	5.29993e-05		0.00145793	0.000424972	2.14074e-05	0.000140073	0	0	4.74929e-05		0.00131658	0.000382873	2.07198e-05	0.000258749	0	0	4.71727e-05		0.00149446
95	0.00611898	0.000578531	0.000440667	0.00101756	0	0	6.89408e-05		0.00646523	0.000357013	0.000465795	0.000963347	0	0	4.66529e-05		0.00660029	0.000304592	0.000415742	0.000799828	0	0	6.27028e-05		0.00585631	0.000476761	0.000378808	0.00117707	0	0	3.9703e-05		0.0062275	0.000435484	0.000357679	0.00083776	0	0	3.48943e-05		0.00562434	0.000459302	0.000328412	0.000938712	0	0	4.13155e-05		0.00606773
96	0.00183084	0.000520587	9.96243e-05	6.47504e-05	0.000114013	0	3.86916e-06		0.00186931	0.000407896	8.03308e-05	6.13997e-05	0.0001217	0	3.62547e-06		0.00192073	0.000367979	9.67801e-05	5.10145e-05	8.80789e-05	0	3.71022e-06		0.00192573	0.00055273	0.000131838	7.53703e-05	8.62426e-05	0	2.79449e-06		0.00183858	0.00050513	0.00012669	5.3776e-05	4.8625e-05	0	2.49676e-06		0.00187915	0.000524708	0.000176733	5.98275e-05	1.59098e-05	0	2.55192e-06		0.00198895
97	0.00418467	0.000441381	0.000361684	0.00107067	4.93252e-06	0	3.05065e-06		0.00472111	0.000248736	0.000391099	0.00107052	5.26508e-06	0	2.05348e-06		0.00469482	0.000301143	0.000332505	0.000833069	3.81055e-06	0	2.77254e-06		0.00425553	0.000807567	0.000355399	0.0010702	3.73111e-06	0	1.75072e-06		0.00427234	0.000552353	0.000301893	0.000725039	2.10366e-06	0	1.53824e-06		0.00417042	0.000719795	0.000291452	0.000835882	6.88305e-07	0	1.82569e-06		0.00422992
98	0.000966248	0.00087442	0.000166627	6.94807e-05	0	0	0		0.00101453	0.000638605	0.000152866	6.94705e-05	0	0	0		0.00102144	0.000649959	0.000159235	5.40615e-05	0	0	0		0.00103615	0.00149148	0.000191697	6.94497e-05	0	0	0		0.000963893	0.000830912	0.000145422	4.7051e-05	0	0	0		0.00101448	0.00141478	0.00010424	5.4244e-05	0	0	0		0.000989082
99	0.00141656	0.000302237	0.000440453	0	0	0	0		0.00194788	0.000199531	0.000422934	0	0	0	0		0.00153161	0.000228476	0.000409908	0	0	0	0		0.00138258	0.000395173	0.000494963	0	0	0	0		0.00146663	0.000286551	0.000443345	0	0	0	0		0.00140133	0.000295277	0.000434946	0	0	0	0		0.00164016
100	0.000162879	7.28443e-05	0.000118944	0	0	0	0		0.000185176	6.19851e-05	0.000102763	0	0	0	0		0.000171007	7.64018e-05	0.000122342	0	0	0	0		0.000161573	9.66623e-05	0.000177018	0	0	0	0		0.000142451	8.96912e-05	0.000135991	0	0	0	0		0.000170266	0.000102218	0.000143783	0	0	0	0		0.000156958
101	0.000156421	4.19854e-05	0.000242082	0	0	3.03319e-05	1.02023e-05		0.000149763	5.21728e-05	0.000219357	0	0	1.74312e-05	1.06409e-05		0.000102512	4.90923e-05	0.00021499	0	0	9.28979e-05	9.13534e-06		0.000201521	6.94561e-05	0.000357755	0	0	4.399e-05	6.76228e-06		0.000149772	6.90064e-05	0.000284052	0	0	3.52118e-05	1.74615e-05		0.000173736	5.24312e-05	0.000275267	0	0	1.39602e-05	6.40522e-06		0.00017522
102	0.000643108	5.96083e-05	0.000144307	0	0	1.31225e-06	4.41381e-07		0.000535521	5.26619e-05	0.000124991	0	0	7.54124e-07	4.60356e-07		0.000614192	5.25976e-05	0.000143545	0	0	4.01903e-06	3.95222e-07		0.000639458	3.74521e-05	0.000148079	0	0	1.90314e-06	2.92556e-07		0.000607167	4.80132e-05	0.00010958	0	0	1.52336e-06	7.55434e-07		0.000553797	4.0269e-05	0.000104189	0	0	6.0396e-07	2.77109e-07		0.000625225
103	0.00163745	3.70694e-06	0.000245994	0	0	0	6.24876e-05		0.00146161	3.21186e-06	0.000266589	0	0	0	7.72027e-05		0.00140712	3.2241e-06	0.000238532	0	0	0	7.17946e-05		0.00121382	2.15899e-06	0.000377681	0	0	0	3.5052e-05		0.00133097	2.84552e-06	0.000282839	0	0	0	7.94962e-05		0.00112626	2.4167e-06	0.000291998	0	0	0	6.41074e-05		0.00123634
104	0.00158982	7.23237e-05	0.000439079	0	0	0	2.01291e-06		0.0013706	0.000180336	0.000351308	0	0	0	2.48974e-06		0.0012064	0.000164156	0.000332234	0	0	0	2.31643e-06		0.00116755	0.000110255	0.000439972	0	0	0	1.12764e-06		0.00124847	0.000382522	0.000347875	0	0	0	2.55438e-06		0.00103772	0.000272276	0.000300204	0	0	0	2.07092e-06		0.00108921
105	0.00431387	-1.05881e-05	0.000839357	0	0	0	2.77537e-06		0.00433863	3.09052e-06	0.000659361	0	0	0	3.43287e-06		0.0045507	9.28765e-07	0.00064833	0	0	0	3.19392e-06		0.00409485	-1.69663e-05	0.000816576	0	0	0	1.55475e-06		0.0043504	1.85607e-05	0.000510899	0	0	0	3.52183e-06		0.00395871	2.49558e-05	0.000533878	0	0	0	2.85544e-06		0.00443312
106	0.00125406	-1.2586e-05	0.000392388	0	0	0	0		0.00126364	-8.90571e-06	0.000239189	0	0	0	0		0.00140336	-5.81851e-06	0.000270672	0	0	0	0		0.00116723	-1.6663e-05	0.000420715	0	0	0	0		0.00120557	-1.48518e-05	0.000339728	0	0	0	0		0.00111352	-5.18699e-06	0.00032147	0	0	0	0		0.00121412
107	0.00264366	0.00045636	0.000134585	0	0	0	0		0.00272247	0.000384132	0.000130015	0	0	0	0		0.00267712	0.000353168	0.000131766	0	0	0	0		0.00245838	0.000507324	0.000102781	0	0	0	0		0.00255629	0.000406763	9.96399e-05	0	0	0	0		0.00235875	0.00043171	9.50853e-05	0	0	0	0		0.00271268
108	0.00100473	0.000315439	9.73048e-06	0	9.33672e-05	0	0		0.000948157	0.000290549	2.33163e-05	0	0.000118195	0	0		0.00095496	0.000277706	2.24303e-05	0	9.07865e-05	0	0		0.000972162	0.000330875	3.20857e-05	0	5.46148e-05	0	0		0.00100593	0.000313171	4.17841e-05	0	0.000105911	0	0		0.000974986	0.000293833	2.47209e-05	0	4.30138e-05	0	0		0.00112139
109	0.00368826	0.000497353	0.000143165	0	5.08672e-06	0	0		0.00410718	0.00035274	0.000124043	0	6.24195e-06	0	0		0.00388743	0.000324694	0.000128129	0	1.03499e-05	0	0		0.00330976	0.000541236	0.000134395	0	2.08263e-06	0	0		0.00357191	0.000434092	0.000113839	0	6.87301e-06	0	0		0.00321758	0.000442683	0.000115266	0	1.2251e-06	0	0		0.00364016
110	0.000977161	0.000277225	0.00010233	0	-6.30957e-08	0	0		0.00103895	0.000207626	9.97462e-05	0	-9.26835e-08	0	0		0.00107011	0.000178458	0.000106352	0	2.89322e-07	0	0		0.00093017	0.000318244	0.000118261	0	-9.48467e-08	0	0		0.000973962	0.00027866	8.37437e-05	0	0	0	0		0.00098656	0.000279607	8.55411e-05	0	-1.01641e-07	0	0		0.000993134
111	0.00213284	0.000416103	0.000237085	0	0	0	0		0.00258954	0.000307375	0.000207157	0	0	0	0		0.00225545	0.000305934	0.000236081	0	0	0	0		0.00200899	0.000591026	0.000300656	0	0	0	0		0.00205703	0.000419389	0.000232768	0	0	0	0		0.00197666	0.000516792	0.000218059	0	0	0	0		0.00217725
112	0.000935946	0.000149566	8.94341e-05	0	-1.93001e-06	0	0		0.00111766	0.000105246	8.77435e-05	0	4.62239e-06	0	0		0.00119534	0.000103288	7.10977e-05	0	0	0	0		0.000982202	0.000263605	9.0666e-05	0	4.29252e-05	0	0		0.00142636	0.000113624	8.96931e-05	0	1.47848e-06	0	0		0.00130975	0.000199315	9.61118e-05	0	1.67043e-05	0	0		0.000826444
113	0.000659956	0.000131948	0.000152028	0	-1.04372e-07	0.000191329	0		0.000909551	9.53192e-05	0.000110667	0	2.49972e-07	0.000215865	0		0.00077797	9.52939e-05	0.00014104	0	0	0.00019203	0		0.000676853	0.000171536	0.000219005	0	2.32134e-06	0.000212192	0		0.00076726	0.000117212	0.000167283	0	7.99543e-08	0.000162502	0		0.000749247	9.43233e-05	0.000159521	0	9.03347e-07	0.000188036	0		0.000768061
114	0.000160828	3.28279e-05	6.50024e-05	0	0	1.03468e-05	0		0.000155905	2.54723e-05	6.13554e-05	0	0	1.16737e-05	0		0.000163693	2.7004e-05	6.25612e-05	0	0	1.03847e-05	0		0.000158167	5.55118e-05	0.000140675	0	0	1.14751e-05	0		0.000132534	4.2136e-05	9.06184e-05	0	0	8.78786e-06	0		0.000134932	5.29545e-05	0.000104291	0	0	1.01687e-05	0		0.000186534
115	0.00264803	0.000190032	0.000303228	0	0	0	0		0.00231414	0.00017071	0.000240644	0	0	0	0		0.00259465	0.00017914	0.000265165	0	0	0	0		0.00262359	0.000195022	0.000422887	0	0	0	0		0.00243123	0.00018325	0.000299082	0	0	0	0		0.00230061	0.000169521	0.00030761	0	0	0	0		0.00266018
116	0.000803577	0	0.000178894	0	0	0	0		0.000762122	0	0.000104463	0	0	0	0		0.00081653	0	0.000131427	0	0	0	0		0.000859691	0	0.000184528	0	0	0	0		0.000799982	0	0.000117512	0	0	0	0		0.000790928	0	0.000120947	0	0	0	0		0.000843018
117	0.00205419	0	0.000243606	0	0	0	0		0.00191674	0	0.000147014	0	0	0	0		0.00218076	0	5.72077e-05	0	0	0	0		0.00216523	0	0.000161884	0	0	0	0		0.00206896	0	4.50524e-05	0	0	0	0		0.0020332	0	5.71281e-05	0	0	0	0		0.0022302
118	0.000192344	0	1.26783e-05	0	0	0	0		0.000179357	0	7.66204e-06	0	0	0	0		0.000204541	0	2.72268e-06	0	0	0	0		0.000202621	0	8.25587e-06	0	0	0	0		0.000193815	0	2.1174e-06	0	0	0	0		0.000190421	0	2.76081e-06	0	0	0	0		0.000209103
[truncated: 83 more columns]

## Sheet: HULIS
		TMK-A-009								TMK-A-011								TMK-A-013								TMK-A-016								TMK-A-018								TMK-A-021
m/z	9	CH	CHO1	CHOgt1	CHN	CHO1N	CHOgt1N	CS		CH	CHO1	CHOgt1	CHN	CHO1N	CHOgt1N	CS		CH	CHO1	CHOgt1	CHN	CHO1N	CHOgt1N	CS		CH	CHO1	CHOgt1	CHN	CHO1N	CHOgt1N	CS		CH	CHO1	CHOgt1	CHN	CHO1N	CHOgt1N	CS		CH	CHO1	CHOgt1	CHN	CHO1N	CHOgt1N	CS
1		0	0	0	0	0	0	0		0	0	0	0	0	0	0		0	0	0	0	0	0	0		0	0	0	0	0	0	0		0	0	0	0	0	0	0		0	0	0	0	0	0	0
2		0	0	0	0	0	0	0		0	0	0	0	0	0	0		0	0	0	0	0	0	0		0	0	0	0	0	0	0		0	0	0	0	0	0	0		0	0	0	0	0	0	0
3		0	0	0	0	0	0	0		0	0	0	0	0	0	0		0	0	0	0	0	0	0		0	0	0	0	0	0	0		0	0	0	0	0	0	0		0	0	0	0	0	0	0
4		0	0	0	0	0	0	0		0	0	0	0	0	0	0		0	0	0	0	0	0	0		0	0	0	0	0	0	0		0	0	0	0	0	0	0		0	0	0	0	0	0	0
5		0	0	0	0	0	0	0		0	0	0	0	0	0	0		0	0	0	0	0	0	0		0	0	0	0	0	0	0		0	0	0	0	0	0	0		0	0	0	0	0	0	0
6		0	0	0	0	0	0	0		0	0	0	0	0	0	0		0	0	0	0	0	0	0		0	0	0	0	0	0	0		0	0	0	0	0	0	0		0	0	0	0	0	0	0
7		0	0	0	0	0	0	0		0	0	0	0	0	0	0		0	0	0	0	0	0	0		0	0	0	0	0	0	0		0	0	0	0	0	0	0		0	0	0	0	0	0	0
8		0	0	0	0	0	0	0		0	0	0	0	0	0	0		0	0	0	0	0	0	0		0	0	0	0	0	0	0		0	0	0	0	0	0	0		0	0	0	0	0	0	0
9		0	0	0	0	0	0	0		0	0	0	0	0	0	0		0	0	0	0	0	0	0		0	0	0	0	0	0	0		0	0	0	0	0	0	0		0	0	0	0	0	0	0
10		0	0	0	0	0	0	0		0	0	0	0	0	0	0		0	0	0	0	0	0	0		0	0	0	0	0	0	0		0	0	0	0	0	0	0		0	0	0	0	0	0	0
11		0	0	0	0	0	0	0		0	0	0	0	0	0	0		0	0	0	0	0	0	0		0	0	0	0	0	0	0		0	0	0	0	0	0	0		0	0	0	0	0	0	0
12		0	0	0	0	0	0	0		0	0	0	0	0	0	0		0	0	0	0	0	0	0		0	0	0	0	0	0	0		0	0	0	0	0	0	0		0	0	0	0	0	0	0
13		0.0069286	0	0	0	0	0	0		0.0069522	0	0	0	0	0	0		0.00750881	0	0	0	0	0	0		0.00677949	0	0	0	0	0	0		0.00682942	0	0	0	0	0	0		0.00684224	0	0	0	0	0	0
14		0.0309273	0	0	0	0	0	0		0.029749	0	0	0	0	0	0		0.032962	0	0	0	0	0	0		0.0300804	0	0	0	0	0	0		0.0301427	0	0	0	0	0	0		0.0299064	0	0	0	0	0	0
15		0.0399171	0	0	0	0	0	0		0.044726	0	0	0	0	0	0		0.0396022	0	0	0	0	0	0		0.0396652	0	0	0	0	0	0		0.0433915	0	0	0	0	0	0		0.0419738	0	0	0	0	0	0
16		0.000428122	0	0	0	0	0	0		0.000480272	0	0	0	0	0	0		0.000424479	0	0	0	0	0	0		0.000425497	0	0	0	0	0	0		0.000465792	0	0	0	0	0	0		0.000450486	0	0	0	0	0	0
17		0	0	0	0	0	0	0		0	0	0	0	0	0	0		0	0	0	0	0	0	0		0	0	0	0	0	0	0		0	0	0	0	0	0	0		0	0	0	0	0	0	0
18		0	0	0	0	0	0	0		0	0	0	0	0	0	0		0	0	0	0	0	0	0		0	0	0	0	0	0	0		0	0	0	0	0	0	0		0	0	0	0	0	0	0
19		0	0	0	0	0	0	0		0	0	0	0	0	0	0		0	0	0	0	0	0	0		0	0	0	0	0	0	0		0	0	0	0	0	0	0		0	0	0	0	0	0	0
20		0	0	0	0	0	0	0		0	0	0	0	0	0	0		0	0	0	0	0	0	0		0	0	0	0	0	0	0		0	0	0	0	0	0	0		0	0	0	0	0	0	0
21		0	0.000237372	0	0	0	0	0		0	0.000193276	0	0	0	0	0		0	0.00023165	0	0	0	0	0		0	0.000235633	0	0	0	0	0		0	0.000214546	0	0	0	0	0		0	0.000215404	0	0	0	0	0
22		0	0	0.000821487	0	0	0	0		0	0	0.000834937	0	0	0	0		0	0	0.000889687	0	0	0	0		0	0	0.000868312	0	0	0	0		0	0	0.000746959	0	0	0	0		0	0	0.000778109	0	0	0	0
23		0	0	0	0	0	0	0		0	0	0	0	0	0	0		0	0	0	0	0	0	0		0	0	0	0	0	0	0		0	0	0	0	0	0	0		0	0	0	0	0	0	0
24		0	0	0	0	0	0	0		0	0	0	0	0	0	0		0	0	0	0	0	0	0		0	0	0	0	0	0	0		0	0	0	0	0	0	0		0	0	0	0	0	0	0
25		0.00534182	0	0	0	0	0	0		0.00523952	0	0	0	0	0	0		0.00585963	0	0	0	0	0	0		0.00511013	0	0	0	0	0	0		0.00521918	0	0	0	0	0	0		0.00519154	0	0	0	0	0	0
26		0.023261	0	0	0	0	0	0		0.0232266	0	0	0	0	0	0		0.0246931	0	0	0	0	0	0		0.0223896	0	0	0	0	0	0		0.0234121	0	0	0	0	0	0		0.0231837	0	0	0	0	0	0
27		0.038337	0	0	0.00284362	0	0	0		0.0393041	0	0	0.00249791	0	0	0		0.0354672	0	0	0.00342239	0	0	0		0.0372032	0	0	0.0038288	0	0	0		0.0403271	0	0	0.00174976	0	0	0		0.0409145	0	0	0.00211472	0	0	0
28		0.0115477	0.106793	0	3.07557e-05	0	0	0		0.0107253	0.0870174	0	2.70166e-05	0	0	0		0.00987048	0.116064	0	3.70156e-05	0	0	0		0.0112131	0.105496	0	4.14111e-05	0	0	0		0.00785564	0.0947086	0	1.89249e-05	0	0	0		0.0133827	0.0952064	0	2.28722e-05	0	0	0
29		0.0107919	0.0586439	0	0.000925844	0	0	0		0.0116439	0.0672443	0	0.00155875	0	0	0		0.00911478	0.0578821	0	0.00144771	0	0	0		0.0104767	0.0573507	0	0.00100634	0	0	0		0.0123819	0.0649027	0	0.00106732	0	0	0		0.0116756	0.0593762	0	0.00102466	0	0	0
30		0.000228424	0.0161292	0	0.000900115	0	0	0		0.000253524	0.0184122	0	0.00163121	0	0	0		0.0001929	0.0166087	0	0.00189968	0	0	0		0.00022175	0.0154038	0	0.00105386	0	0	0		0.000267951	0.0178751	0	0.00136087	0	0	0		0.000253448	0.0168019	0	0.00127261	0	0	0
31		0	0.029257	0	1.28789e-05	0	0	0		1.35746e-07	0.0335663	0	2.33581e-05	0	0	0		0	0.0279843	0	2.72599e-05	0	0	0		0	0.0296952	0	1.50908e-05	0	0	0		7.32414e-08	0.0319211	0	1.95234e-05	0	0	0		1.45845e-07	0.0288405	0	1.82531e-05	0	0	0
32		0	0.0150028	0	0	0	0	0		0	0.0161552	0	0	0	0	0		0	0.0150536	0	0	0	0	0		0	0.0153028	0	0	0	0	0		0	0.0148525	0	0	0	0	0		0	0.0143616	0	0	0	0	0
33		0	0.000158523	0	0	0	0	0		0	0.000170436	0	0	0	0	0		0	0.000159212	0	0	0	0	0		0	0.000161731	0	0	0	0	0		0	0.00015655	0	0	0	0	0		0	0.000151622	0	0	0	0	0
34		0	0	0	0	0	0	0		0	0	0	0	0	0	0		0	0	0	0	0	0	0		0	0	0	0	0	0	0		0	0	0	0	0	0	0		0	0	0	0	0	0	0
35		0	0	0	0	0	0	0		0	0	0	0	0	0	0		0	0	0	0	0	0	0		0	0	0	0	0	0	0		0	0	0	0	0	0	0		0	0	0	0	0	0	0
36		0	0	0	0	0	0	0		0	0	0	0	0	0	0		0	0	0	0	0	0	0		0	0	0	0	0	0	0		0	0	0	0	0	0	0		0	0	0	0	0	0	0
37		0.00520038	0	0	0	0	0	0		0.00532091	0	0	0	0	0	0		0.00548863	0	0	0	0	0	0		0.00491856	0	0	0	0	0	0		0.00543864	0	0	0	0	0	0		0.00562006	0	0	0	0	0	0
38		0.00829509	0	0	0	0	0	0		0.00797272	0	0	0	0	0	0		0.00845522	0	0	0	0	0	0		0.00802948	0	0	0	0	0	0		0.00820666	0	0	0	0	0	0		0.00891085	0	0	0	0	0	0
39		0.0382706	0	0	0	0	0	0		0.0395581	0	0	0	0	0	0		0.0377186	0	0	0	0	0	0		0.0376195	0	0	0	0	0	0		0.0404419	0	0	0	0	0	0		0.0419752	0	0	0	0	0	0
40		0.00123321	0	0	0	0	0	0		0.00127533	0	0	0	0	0	0		0.00121514	0	0	0	0	0	0		0.00121236	0	0	0	0	0	0		0.00130377	0	0	0	0	0	0		0.00135278	0	0	0	0	0	0
41		0.0252994	0.00525832	0	0.00138252	0	0	0		0.0280047	0.00503608	0	0.0014929	0	0	0		0.024613	0.00583659	0	0.000838852	0	0	0		0.0254807	0.00507652	0	0.00176562	0	0	0		0.0289505	0.0048565	0	0.00125375	0	0	0		0.0286484	0.00487051	0	0.00144346	0	0	0
42		0.00559554	0.0240251	0	0.00109948	0	0	0		0.00657588	0.0220158	0	0.00111633	0	0	0		0.00549746	0.0239301	0	0.00107961	0	0	0		0.00560408	0.0234978	0	0.00114044	0	0	0		0.00671029	0.0228182	0	0.00109802	0	0	0		0.00642962	0.0225484	0	0.00118688	0	0	0
43		0.00420338	0.0527793	0	0.00169286	0.00128981	0	0		0.00526885	0.0491504	0	0.0016047	0.00151071	0	0		0.00413592	0.04513	0	0.00107642	0.000583991	0	0		0.00442468	0.0493904	0	0.00166057	0.00201431	0	0		0.00502474	0.0530239	0	0.00180848	0.00163291	0	0		0.0051806	0.0507858	0	0.00190979	0.00164248	0	0
44		0.000195505	0.00528599	0.188026	0.000148055	0.000203389	0	0		0.000311616	0.00586387	0.171202	0.000268893	0.000236299	0	0		0.000133958	0.00500847	0.204404	0.000353904	6.31629e-06	0	0		0.000270113	0.00477069	0.203741	0.000157898	0.000141118	0	0		0.00023817	0.00540535	0.161256	0.000625513	0.000460752	0	0		0.000228008	0.00524204	0.17114	0.000205781	0.00107534	0	0
45		2.08129e-06	0.00481956	0.00497969	0.00018596	0.000639467	0	0		4.75749e-06	0.00807406	0.00463682	0.000294586	0.000527802	0	0		1.5271e-07	0.00487892	0.00485857	0.000200141	0.000390114	0	0		4.26922e-06	0.00388567	0.00504009	0.000158628	0.000637348	0	0		2.63493e-06	0.00766998	0.00478195	0.000339318	0.00061633	0	0		2.13188e-06	0.00557667	0.00465417	0.000245727	0.000706191	0	0
46		0	0.000115069	0.00120424	3.97016e-06	0.000181041	0	0.00029729		0	0.00020499	0.00110136	6.26246e-06	0.000160653	0	0.000247595		0	0.000127766	0.00115125	4.17438e-06	0.000136325	0	0.000260657		0	0.000103879	0.00122372	3.374e-06	0.000160059	0	0.000263178		0	0.000186672	0.00108326	7.06528e-06	0.000163439	0	0.00022915		0	0.000135777	0.00106203	5.23818e-06	0.000188812	0	0.00017909
47		0	2.76009e-07	0.000220602	0	8.29613e-05	0	8.50627e-05		0	7.0492e-07	0.000207786	0	0.000100691	0	8.3091e-05		0	5.21759e-07	0.000191082	0	7.51791e-05	0	7.75168e-05		0	4.66457e-07	0.000226645	0	7.35847e-05	0	8.38315e-05		0	4.92262e-07	0.000228447	0	8.90998e-05	0	6.00435e-05		0	3.69672e-07	0.00020943	0	8.49495e-05	0	7.04605e-05
48		0	0	6.57154e-06	0	8.76915e-07	0	1.41865e-05		0	0	1.29966e-05	0	1.07092e-06	0	1.19475e-05		0	0	1.06438e-05	0	7.97663e-07	0	1.24701e-05		0	0	8.60937e-06	0	7.77953e-07	0	1.26509e-05		0	0	2.42547e-06	0	9.45334e-07	0	1.08751e-05		0	0	3.58933e-06	0	8.97582e-07	0	8.75389e-06
49		0.00128639	0	8.95194e-05	0	0	0	3.66198e-06		0.00126088	0	8.43315e-05	0	0	0	3.59781e-06		0.00139498	0	5.8185e-05	0	0	0	3.34209e-06		0.00120801	0	6.99769e-05	0	0	0	3.6234e-06		0.00128335	0	7.71812e-05	0	0	0	2.57555e-06		0.00135944	0	8.75457e-05	0	0	0	3.06585e-06
50		0.00686435	0	9.67722e-07	0	0	0	0		0.00684391	0	9.10844e-07	0	0	0	0		0.0072162	0	6.28306e-07	0	0	0	0		0.00662379	0	7.56126e-07	0	0	0	0		0.00686932	0	8.34771e-07	0	0	0	0		0.00742707	0	9.46711e-07	0	0	0	0
51		0.00870853	0	0	0.000284356	0	0	0		0.0086408	0	0	0.000247067	0	0	0		0.00876264	0	0	0.000166967	0	0	0		0.00833341	0	0	0.000344462	0	0	0		0.00875486	0	0	0.000241077	0	0	0		0.00934919	0	0	0.000386211	0	0	0
52		0.00556519	0.00017582	0	0.000551114	0	0	0		0.00555779	0.00023614	0	0.000572312	0	0	0		0.00598764	0.000313619	0	0.000238946	0	0	0		0.00526523	0.00027585	0	0.0005756	0	0	0		0.00567344	0.000197741	0	0.000489112	0	0	0		0.00602057	0.000205346	0	0.000613973	0	0	0
53		0.00888866	0.00181026	0	0.000631522	0	0	0		0.0094349	0.00185424	0	0.00049139	0	0	0		0.00871038	0.00192614	0	0.000203556	0	0	0		0.00869778	0.00172845	0	0.000707183	0	0	0		0.00976664	0.00186578	0	0.000541788	0	0	0		0.00993183	0.0018778	0	0.000705905	0	0	0
54		0.00354306	0.0019073	0	0.000586926	0	0	0		0.00378129	0.00187545	0	0.000768385	0	0	0		0.00356648	0.00175269	0	0.000488976	0	0	0		0.00367688	0.00186056	0	0.000656657	0	0	0		0.00386939	0.0018732	0	0.000640481	0	0	0		0.00408317	0.0019932	0	0.000729779	0	0	0
55		0.00628741	0.0121847	0	0.000844117	0.000768721	0	0		0.00744497	0.0114456	0	0.000744398	0.000610851	0	0		0.00610491	0.0102608	0	0.000448583	0.000588221	0	0		0.00679591	0.0121008	0	0.000827277	0.000849637	0	0		0.00738198	0.0118605	0	0.000981198	0.000766313	0	0		0.00762936	0.0116043	0	0.000959528	0.00091643	0	0
56		0.00174444	0.00345982	0	0.000722295	0.000427756	0	0		0.00217725	0.00351245	0	0.00121783	0.000470809	0	0		0.00175159	0.00334281	0	0.000928185	0.000339818	0	0		0.00192799	0.00336448	0	0.00080369	0.000502654	0	0		0.00218387	0.00349517	0	0.00113139	0.000451589	0	0		0.00220645	0.00334032	0	0.00101139	0.000471077	0	0
57		0.00147551	0.00334067	0	0.000227757	0.000400433	0	0		0.00197334	0.00343044	0	0.000310489	0.000357544	0	0		0.00146298	0.00257409	0	0.000158056	0.000334476	0	0		0.00147679	0.00320093	0	0.000242202	0.000404462	0	0		0.00198099	0.00369233	0	0.000286237	0.000344071	0	0		0.00173717	0.00322359	0	0.000264705	0.000453711	0	0
58		0.000153262	0.00421455	0.000314582	0.000203352	0.000461589	0	0		0.000212953	0.00455284	0.000341296	0.000229967	0.000431803	0	0		0.000170285	0.00395688	0.000334509	0.000247837	0.000273614	0	0		0.000150627	0.00365376	0.000366992	0.000231972	0.000471852	0	0		0.000186288	0.00470323	0.00032522	0.000285413	0.000535509	0	0		0.000219029	0.00425434	0.000325156	0.000171299	0.000557479	0	0
59		3.98858e-06	0.00243629	0.0014096	0.000145239	0.000396063	0	9.39478e-05		5.67024e-06	0.00323352	0.00134809	0.000191923	0.000570656	0	0.000122069		4.74974e-06	0.00234857	0.0011796	0.000144434	0.000240165	0	8.67796e-05		3.88528e-06	0.00215603	0.00160993	0.000156056	0.000625383	0	0.000109485		4.50308e-06	0.00334662	0.00154828	0.000203277	0.000599097	0	0.000124808		6.37689e-06	0.00277278	0.00144942	0.000180923	0.000777332	0	9.40082e-05
60		0	7.47242e-05	0.000989665	4.50553e-06	0.000152591	0	8.25162e-05		0	0.000100239	0.000981847	5.99453e-06	0.000170214	0	6.2804e-05		0	7.2123e-05	0.000795094	4.42993e-06	0.000108557	0	6.9654e-05		0	6.62161e-05	0.00111252	4.82675e-06	0.000193283	0	8.62496e-05		0	0.000103759	0.000982703	6.30384e-06	0.000164142	0	6.37684e-05		0	8.55965e-05	0.000938864	5.69806e-06	0.000196847	0	7.24366e-05
61		0.000597814	0	0.000632517	0	3.12002e-06	0.000105506	8.97506e-05		0.000632988	0	0.000628783	0	3.41925e-06	4.49301e-05	0.000179549		0.000557401	0	0.000548297	0	2.23857e-06	0.000133945	0.000121234		0.000567788	0	0.000637592	0	3.89304e-06	8.42285e-05	6.9746e-05		0.000628318	0	0.000639454	0	3.27566e-06	3.28295e-05	8.27009e-05		0.000691907	0	0.000597237	0	3.89991e-06	5.23603e-05	7.70012e-05
62		0.00140643	0	0.000182819	0	0	1.14113e-06	4.56228e-06		0.00137943	0	0.000150308	0	0	4.85952e-07	4.62672e-06		0.00140006	0	0.000173033	0	0	1.44871e-06	4.33574e-06		0.00132744	0	0.000183116	0	0	9.10992e-07	4.49752e-06		0.00134155	0	0.000158056	0	0	3.55075e-07	3.61963e-06		0.00149911	0	0.000183258	0	0	5.66315e-07	3.97453e-06
63		0.00332115	0	3.0025e-06	0	0	0	8.08252e-06		0.00312013	0	2.57897e-06	0	0	0	5.48617e-05		0.00334188	0	3.30265e-06	0	0	0	2.11928e-05		0.00320249	0	3.09729e-06	0	0	0	9.92788e-06		0.00316888	0	2.70919e-06	0	0	0	3.76323e-05		0.00354616	0	3.12427e-06	0	0	0	9.11777e-07
64		0.00112095	0	0	0	0	0	8.74183e-08		0.00105344	0	0	0	0	0	5.9337e-07		0.00112935	0	0	0	0	0	2.29215e-07		0.00107767	0	0	0	0	0	1.07377e-07		0.00108119	0	0	0	0	0	4.07021e-07		0.00121343	0	0	0	0	0	9.86153e-09
65		0.00504067	0	0.000274607	0	0	0	0		0.00516361	0	0.000209911	0	0	0	0		0.0048306	0	0.000201864	0	0	0	0		0.0048657	0	0.000250659	0	0	0	0		0.00517299	0	0.000233321	0	0	0	0		0.00552567	0	0.000299234	0	0	0	0
66		0.00312924	0.0002771	2.97007e-06	0.000284493	0	0	0		0.00321166	0.000304165	2.27034e-06	0.000232991	0	0	0		0.00305558	0.000296551	2.18331e-06	0.000275335	0	0	0		0.00288035	0.000250722	2.71106e-06	0.000335993	0	0	0		0.00312016	0.000269456	2.52354e-06	0.000280746	0	0	0		0.00335635	0.0002606	3.23644e-06	0.000403163	0	0	0
67		0.00587462	1.19881e-05	0	0.0003992	0.000417511	0	0		0.00615954	1.3159e-05	0	0.000402133	0.000507496	0	0		0.00550765	1.28296e-05	0	0.000266187	0.000514852	0	0		0.006055	1.0847e-05	0	0.000388338	0.000463198	0	0		0.00615092	1.16574e-05	0	0.00043443	0.000464885	0	0		0.00682293	1.12743e-05	0	0.000382496	0.000464333	0	0
68		0.00168461	0.00262212	0	0.000351385	0.000463752	0	0		0.00187134	0.00275134	0	0.000400051	0.000386059	0	0		0.00156913	0.00239569	0	0.000462617	0.000364164	0	0		0.00178774	0.00249985	0	0.000380998	0.000468232	0	0		0.00186325	0.00271562	0	0.000393568	0.000474204	0	0		0.0020771	0.00269052	0	0.000490133	0.000488035	0	0
69		0.00229583	0.00327095	0.000731393	1.46588e-05	0.000506091	0	0		0.00287768	0.00336865	0.000690901	1.6757e-05	0.00046663	0	0		0.00219422	0.00312172	0.000673434	1.96572e-05	0.000318972	0	0		0.0025351	0.00305624	0.000668577	1.59583e-05	0.000548045	0	0		0.00284646	0.00370671	0.000779484	1.64341e-05	0.00052485	0	0		0.00294596	0.00306077	0.000622189	2.06921e-05	0.000631012	0	0
70		0.000574522	0.00190221	0.000244101	0.000208891	0.000363269	0	0		0.000794026	0.00180786	0.00022614	0.000368871	0.000384995	0	0		0.000635837	0.00190137	0.000229667	0.000216336	0.000235545	0	0		0.000653091	0.00187903	0.000230483	0.000230342	0.000416215	0	0		0.000803716	0.00202576	0.000231032	0.000324679	0.000396735	0	0		0.00083035	0.00195369	0.000222019	0.000248735	0.000431278	0	0
71		0.000344783	0.00220016	0.000825028	0.000150796	0.000465856	0.00023541	0		0.000596025	0.00247341	0.000750529	0.000174274	0.00043823	0.000238923	0		0.000459741	0.00200268	0.000680215	6.46576e-05	0.00029067	0.000201831	0		0.000419023	0.00194878	0.000755344	0.000131709	0.000457148	0.000233367	0		0.000605474	0.00262119	0.000791563	0.000166229	0.000540058	0.000280093	0		0.000509166	0.00214191	0.000636014	0.000113986	0.000521259	0.000259724	0
72		6.23984e-05	0.000638453	0.000344196	6.13288e-06	0.000218053	5.09225e-06	0		8.51482e-05	0.000703296	0.000326721	6.8492e-06	0.000336533	5.16825e-06	0		7.18143e-05	0.000580966	0.000288272	2.39237e-06	0.000156043	4.36589e-06	0		6.45184e-05	0.000587995	0.00034515	5.26698e-06	0.000323493	5.04808e-06	0		7.67934e-05	0.000758277	0.000365983	6.58385e-06	0.000282629	6.05883e-06	0		8.42838e-05	0.000606469	0.000342836	4.4658e-06	0.000392908	5.61821e-06	0
73		2.43796e-06	0.000373064	0.00099537	5.565e-05	0.000144106	0.000231465	0		2.9633e-06	0.000588794	0.00107779	7.3108e-05	0.00024618	0.000209004	0		2.62149e-06	0.000417836	0.000854106	6.8661e-05	0.000144657	0.000176242	0		2.34592e-06	0.000299458	0.000964903	5.31307e-05	0.000185597	0.000231318	0		2.48565e-06	0.000570531	0.00113353	9.5729e-05	0.000209441	0.000263379	0		3.17581e-06	0.000360478	0.000970103	8.18343e-05	0.000372481	0.000264599	0
74		0.000844721	6.31733e-05	0.000890295	2.40758e-06	5.62621e-05	4.24735e-05	0		0.000771597	0.000100433	0.00116513	3.16286e-06	5.25806e-05	8.53882e-05	0		0.000742388	4.45749e-05	0.000825565	2.97048e-06	4.7751e-05	0.000144662	0		0.000764884	6.7736e-05	0.000900412	2.29859e-06	4.27544e-05	4.86029e-05	0		0.000759089	0.000116952	0.00118745	4.14152e-06	4.72986e-05	8.06856e-05	0		0.000840944	8.53148e-05	0.000953831	3.54039e-06	5.47188e-05	0.000134415	0
75		0.000553932	2.07906e-06	0.00067956	0	5.91994e-05	0.000119547	0		0.000439104	3.29152e-06	0.00089458	0	5.60691e-05	0.000190604	0		0.000609473	1.18668e-06	0.000602452	0	5.86464e-05	-3.46638e-06	0		0.00056684	2.41101e-06	0.000599335	0	4.82473e-05	8.3599e-05	0		0.000476345	4.04433e-06	0.000865927	0	6.38327e-05	0.00017454	0		0.000612881	3.05814e-06	0.000652099	0	5.48237e-05	0.000125689	0
76		0.000850321	0	0.000229028	0	1.86632e-06	2.56844e-06	0		0.000771469	0	0.000225976	0	1.77198e-06	4.0852e-06	0		0.000803665	0	0.000210349	0	1.85742e-06	-1.40889e-07	0		0.000779683	0	0.000239999	0	1.52648e-06	1.78797e-06	0		0.000754408	0	0.000238281	0	2.02825e-06	3.74046e-06	0		0.000898882	0	0.000238495	0	1.73357e-06	2.65863e-06	0
77		0.00519411	0	0.000704361	0	0	0	0.000140173		0.00519798	0	0.000560297	0	0	0	0.00017391		0.00496779	0	0.000474519	0	0	0	0.000242927		0.00503933	0	0.000672142	0	0	0	0.000144636		0.00513161	0	0.000706137	0	0	0	0.000144202		0.00548481	0	0.000790003	0	0	0	0.000129922
78		0.0031473	0	0.000305076	0	0	0	0.000110347		0.00323619	0	0.000277507	0	0	0	0.000135581		0.003425	0	0.000135225	0	0	0	0.000197226		0.00293595	0	0.000298235	0	0	0	9.93983e-05		0.00320807	0	0.00030063	0	0	0	0.00012572		0.0034491	0	0.000389775	0	0	0	9.45805e-05
79		0.0052122	0.000196133	6.21209e-06	0.000755905	0	0	7.44865e-06		0.00519636	0.0004112	5.68577e-06	0.000635171	0	0	9.22708e-06		0.00508634	0.000336873	2.64229e-06	0.000287378	0	0	1.29737e-05		0.00513297	0.000146138	6.08517e-06	0.000760852	0	0	7.5294e-06		0.00525086	0.000195208	6.10854e-06	0.000709093	0	0	7.79469e-06		0.00550734	0.00013	8.00761e-06	0.000927267	0	0	6.82069e-06
80		0.00132432	0.000620214	0	0.000399406	0.000220263	0	0		0.00133679	0.00061138	0	0.000382197	0.000229934	0	0		0.00134026	0.000693087	0	0.000293482	0.000169906	0	0		0.00135203	0.000526352	0	0.000367459	0.000225493	0	0		0.00134856	0.000578176	0	0.00038496	0.000249604	0	0		0.00146848	0.000608364	0	0.000471954	0.000253488	0	0
81		0.00207627	0.00216754	0	1.93887e-05	9.52921e-06	0	0		0.00226382	0.00238038	0	1.88111e-05	9.94763e-06	0	0		0.00178298	0.00193841	0	1.50307e-05	7.35061e-06	0	0		0.0021388	0.00195458	0	1.76466e-05	9.75548e-06	0	0		0.00225308	0.00249027	0	1.87443e-05	1.07986e-05	0	0		0.00225869	0.00227382	0	2.28109e-05	1.09666e-05	0	0
82		0.000813381	0.00215376	0.000278119	0	0	0	0		0.00093344	0.00216316	0.000244503	0	0	0	0		0.00080748	0.00202299	0.000222566	0	0	0	0		0.0008629	0.0021212	0.000267546	0	0	0	0		0.000919111	0.00237563	0.000288691	0	0	0	0		0.000958104	0.00234609	0.000281252	0	0	0	0
83		0.00059052	0.00188496	0.00048824	0	0	0.000101277	0		0.000851495	0.00188527	0.000505448	0	0	0.000105842	0		0.000609152	0.00161905	0.00033202	0	0	0.000165022	0		0.00069344	0.00182452	0.000434334	0	0	9.65692e-05	0		0.00081389	0.00205157	0.000585303	0	0	9.72749e-05	0		0.000804454	0.00191062	0.000446616	0	0	0.000112417	0
84		0.000198149	0.00107182	0.000674843	0	0	3.28616e-06	0		0.000288355	0.00121349	0.000711795	0	0	3.43428e-06	0		0.000239518	0.000936309	0.000565872	0	0	5.35449e-06	0		0.000219513	0.00102504	0.000644727	0	0	3.1334e-06	0		0.000276466	0.00125661	0.000699998	0	0	3.1563e-06	0		0.000270759	0.00109547	0.000650227	0	0	3.64761e-06	0
85		0.000375639	0.00105022	0.00164946	0	0	0	0		0.0004354	0.00107796	0.00176427	0	0	0	0		0.000327621	0.000853673	0.00143203	0	0	0	0		0.00036623	0.000875813	0.00153128	0	0	0	0		0.000444797	0.00118449	0.00182294	0	0	0	0		0.000416121	0.000924442	0.00149528	0	0	0	0
86		0.000246451	0.000242116	0.000403704	0	0.000111066	0	0		0.00023412	0.000366854	0.000353187	0	0.000201781	0	0		0.000219128	0.00024375	0.000395809	0	7.68836e-05	0	0		0.000240654	0.000253745	0.000395022	0	0.000103916	0	0		0.000244708	0.00031311	0.000432855	0	0.0001739	0	0		0.000254457	0.000283974	0.000396716	0	0.0001287	0	0
87		0.000309849	0.000102783	0.00115064	0	3.60377e-06	0.0001012	0		0.000311404	0.000118163	0.00131353	0	6.54722e-06	0.000137853	0		0.00027488	0.000100715	0.00100843	0	2.49466e-06	0.000104065	0		0.000289632	8.21437e-05	0.00100015	0	3.37179e-06	8.66611e-05	0		0.000321062	0.000130086	0.00143038	0	5.64256e-06	0.000163315	0		0.000324476	0.00011029	0.00109782	0	4.17594e-06	0.00010431	0
88		0.000179466	8.29652e-05	0.000723517	0	0	2.18909e-06	0		0.000197014	0.000126982	0.00137089	0	0	2.98196e-06	0		0.000152182	0.000100135	0.000872141	0	0	2.25108e-06	0		0.000190369	7.69987e-05	0.000521493	0	0	1.87461e-06	0		0.000173248	0.000118152	0.00127404	0	0	3.53275e-06	0		0.000180083	9.26894e-05	0.000836885	0	0	2.25637e-06	0
89		0.000866197	4.54367e-06	0.000484366	0	0	0	3.62212e-05		0.00083035	7.00911e-06	0.000541632	0	0	0	3.85461e-05		0.000913612	5.62495e-06	0.000356535	0	0	0	4.87624e-05		0.000809347	4.33159e-06	0.000445628	0	0	0	3.38237e-05		0.000792829	6.52007e-06	0.000564763	0	0	0	4.18944e-05		0.000865694	5.06778e-06	0.000487952	0	0	0	2.81822e-05
90		0.000386156	0	0.000190969	0	0	0	1.74877e-05		0.000353653	0	0.000182867	0	0	0	2.14445e-05		0.000407881	0	0.000107764	0	0	0	1.90003e-05		0.000364382	0	0.000196294	0	0	0	1.72208e-05		0.00036589	0	0.000172013	0	0	0	2.05418e-05		0.000384194	0	0.000188742	0	0	0	1.86445e-05
91		0.00600666	-5.89652e-06	5.99243e-06	0	0	0	3.61336e-07		0.0058261	-9.5105e-07	5.78679e-06	0	0	0	4.4584e-07		0.00577903	0	3.36225e-06	0	0	0	3.88187e-07		0.00583897	-2.23246e-06	6.24327e-06	0	0	0	3.56683e-07		0.00591325	-5.28342e-06	5.23805e-06	0	0	0	4.24745e-07		0.00628064	-9.39455e-06	5.83566e-06	0	0	0	3.90121e-07
92		0.00121102	0.00015182	2.82427e-05	0.000246888	0	0	0		0.00124417	0.000126934	8.97419e-06	0.000189598	0	-1.10756e-05	0		0.00123565	0.000141265	7.56858e-05	0.00017083	0	2.88571e-05	0		0.00114915	0.000122511	3.58145e-05	0.000251166	0	-1.93555e-05	0		0.00114993	0.000113707	2.26674e-05	0.000271196	0	-3.25858e-06	0		0.00123196	0.000130389	1.58069e-05	0.000336677	0	-1.72107e-05	0
93		0.00157341	0.000119489	0.00041688	1.60216e-05	0	0	0		0.00159282	0.000152448	0.00035549	1.23039e-05	0	-2.39582e-07	0		0.00142392	0.000130695	0.000237235	1.10859e-05	0	6.24222e-07	0		0.00150601	0.000105922	0.000407276	1.62993e-05	0	-4.18687e-07	0		0.00160176	0.000134026	0.000413932	1.75991e-05	0	-7.04878e-08	0		0.00155598	0.000115541	0.000469886	2.18484e-05	0	-3.72293e-07	0
94		0.000569228	0.00120748	1.55032e-05	7.19384e-05	0	0	6.66749e-05		0.000584584	0.00124717	1.3272e-05	7.74797e-05	0	0	8.55884e-05		0.000517593	0.00113401	9.25152e-06	7.78822e-05	0	0	8.58244e-05		0.000558775	0.00110531	1.49406e-05	6.63262e-05	0	0	6.65145e-05		0.000558666	0.00125865	1.55752e-05	9.18136e-05	0	0	7.13586e-05		0.000601142	0.00126462	1.71803e-05	8.7124e-05	0	0	6.63319e-05
95		0.000856872	0.00163527	0.00035564	5.34623e-05	0	0	8.02434e-05		0.000995588	0.00157312	0.000406492	6.09579e-05	0	0	8.52563e-05		0.000759457	0.00143455	0.00026878	3.12409e-05	0	0	8.8719e-05		0.000870036	0.00154063	0.000329255	4.97529e-05	0	0	6.89426e-05		0.000992305	0.00168619	0.000384386	3.23559e-05	0	0	8.09832e-05		0.000898378	0.00162809	0.000344819	4.30293e-05	0	0	6.97297e-05
96		0.000271391	0.00102499	0.000364467	3.16645e-06	0.000166399	0	3.84323e-06		0.000334372	0.00107631	0.000354257	3.62954e-06	0.000157595	0	4.74146e-06		0.000281961	0.00095426	0.000285223	1.69938e-06	0.000125273	0	4.78944e-06		0.000297182	0.00102194	0.000378512	2.94937e-06	0.000133204	0	3.71385e-06		0.000316232	0.00109189	0.000443607	1.71307e-06	0.000110369	0	4.06024e-06		0.0003461	0.00106105	0.000331073	2.42546e-06	0.000209312	0	3.71421e-06
97		0.000254763	0.000913882	0.000893238	2.97199e-05	7.19893e-06	0	3.55795e-06		0.000357378	0.000969481	0.000958045	2.96225e-06	6.81804e-06	0	3.77308e-06		0.00026711	0.000719622	0.000825507	2.40237e-05	5.41967e-06	0	3.9279e-06		0.000314299	0.000872189	0.000833884	2.30861e-05	5.76279e-06	0	3.05241e-06		0.000337625	0.00102836	0.00105707	1.43955e-05	4.77487e-06	0	3.58878e-06		0.000343292	0.000900475	0.000860014	1.63018e-05	9.05543e-06	0	3.08772e-06
98		0.000222924	0.000434582	0.000859019	1.92866e-06	0	0	0		0.000198163	0.000580137	0.00103738	1.92234e-07	0	0	0		0.000153329	0.000378562	0.000873616	1.559e-06	0	0	0		0.000211196	0.000422456	0.00077545	1.49816e-06	0	0	0		0.000226311	0.000544554	0.0010897	9.34187e-07	0	0	0		0.000229355	0.000477821	0.000865133	1.05789e-06	0	0	0
99		0.000489584	0.000280702	0.00131807	0	0	0	0		0.000452848	0.000291723	0.00152034	0	0	0	0		0.000357924	0.000237657	0.00127933	0	0	0	0		0.000423378	0.000237599	0.00115029	0	0	0	0		0.000524001	0.000320011	0.00162201	0	0	0	0		0.000447884	0.000267666	0.00124655	0	0	0	0
100		0.000138329	6.09592e-05	0.000516466	0	0	0	0		0.000101559	5.75893e-05	0.000539737	0	0	0	0		8.05913e-05	6.65389e-05	0.000491097	0	0	0	0		0.00012389	6.4062e-05	0.000476323	0	0	0	0		0.000120372	8.10336e-05	0.000597307	0	0	0	0		0.000122308	7.56423e-05	0.000496127	0	0	0	0
101		1.16005e-05	7.64437e-05	0.000995368	0	0	0.000242908	4.91184e-05		0.000126784	6.82789e-05	0.00108019	0	0	0.000163334	4.88026e-05		4.31594e-06	7.00887e-05	0.000941708	0	0	0.00018506	4.15092e-05		4.09979e-05	6.379e-05	0.000869859	0	0	0.000203105	3.7932e-05		4.17589e-05	9.71698e-05	0.00116559	0	0	0.000252418	6.4758e-05		3.8339e-05	7.62611e-05	0.000891576	0	0	0.000252408	5.8446e-05
102		0.000498957	4.14004e-05	0.000320639	0	0	1.05089e-05	2.12501e-06		0.000522766	3.9468e-05	0.000242911	0	0	7.06629e-06	2.11134e-06		0.000558188	4.71849e-05	0.000266517	0	0	8.00624e-06	1.79581e-06		0.000485165	3.68209e-05	0.000306126	0	0	8.7869e-06	1.64105e-06		0.000517532	4.04322e-05	0.000266781	0	0	1.09203e-05	2.80162e-06		0.000521462	4.73337e-05	0.000285785	0	0	1.09199e-05	2.52854e-06
103		0.000769995	2.37684e-06	0.000492377	0	0	0	3.70068e-05		0.000761282	2.28487e-06	0.000520933	0	0	0	2.60803e-05		0.000806892	2.78122e-06	0.000402447	0	0	0	5.39331e-05		0.000733286	2.13455e-06	0.000489648	0	0	0	3.9603e-05		0.000741608	2.23163e-06	0.000527403	0	0	0	4.78198e-05		0.000801482	2.76694e-06	0.000494826	0	0	0	4.16429e-05
104		0.000522737	6.50004e-05	0.000253188	0	0	0	1.1303e-06		0.000517065	9.81969e-05	0.000202781	0	0	0	7.76214e-07		0.000542692	4.09688e-05	0.00017846	0	0	0	1.69043e-06		0.000508887	5.38789e-05	0.000246212	0	0	0	1.23059e-06		0.000483375	4.03769e-05	0.000295514	0	0	0	1.45871e-06		0.000563466	9.81258e-05	0.000254705	0	0	0	1.26734e-06
105		0.00140994	0.000303863	0.000319727	0	0	0	1.55742e-06		0.00146111	0.000273302	0.000311463	0	0	0	1.06918e-06		0.00135598	0.000225044	0.000342041	0	0	0	2.32996e-06		0.00139765	0.000251682	0.000341136	0	0	0	1.69597e-06		0.00149869	0.000243852	0.000355994	0	0	0	2.0099e-06		0.00141363	0.000251222	0.000384092	0	0	0	1.74617e-06
106		0.000522519	0.00020377	0.000244221	0	0	0	0		0.000479411	0.000150524	0.000311097	0	0	0	0		0.000582865	0.00022536	0.000192231	0	0	0	0		0.000489765	0.000197263	0.000253678	0	0	0	0		0.000520488	0.000184396	0.000263863	0	0	0	0		0.000537607	0.000170513	0.000311193	0	0	0	0
107		0.000704428	0.000725727	5.66676e-05	0	0	0	0		0.000729182	0.000679544	6.09803e-05	0	0	0	0		0.000672976	0.000569152	6.8475e-05	0	0	0	0		0.000691256	0.000718413	4.53002e-05	0	0	0	0		0.000761764	0.000718142	4.02424e-05	0	0	0	0		0.000714971	0.000725818	4.60131e-05	0	0	0	0
108		0.000363359	0.000627196	6.92282e-05	0	0.000176407	0	0		0.000369263	0.00065519	7.67711e-05	0	0.000150142	0	0		0.000310147	0.000600226	1.77376e-05	0	0.00014134	0	0		0.000335074	0.00058984	4.16135e-05	0	0.000186589	0	0		0.000364925	0.000668067	5.22369e-05	0	0.000184211	0	0		0.000366223	0.0006296	4.91172e-05	0	0.000289085	0	0
109		0.000476685	0.000694586	0.000329837	0	0.000140052	0	0		0.000540477	0.000710205	0.000376271	0	0.000126031	0	0		0.000407778	0.000606279	0.000307043	0	0.000119244	0	0		0.000462284	0.000643015	0.000248538	0	0.000158728	0	0		0.000535783	0.000758134	0.000388047	0	0.000137983	0	0		0.000480808	0.000667638	0.000305106	0	0.000160444	0	0
110		0.000188436	0.000382364	0.000469863	0	8.34568e-06	0	0		0.000192534	0.000405093	0.000512004	0	7.5464e-06	0	0		0.000134731	0.000286039	0.000490585	0	7.14303e-06	0	0		0.000185366	0.000375225	0.000456016	0	9.51476e-06	0	0		0.000191415	0.000402491	0.000530991	0	8.17853e-06	0	0		0.000195602	0.00038176	0.000488656	0	9.19448e-06	0	0
111		0.00026126	0.000415832	0.00101832	0	0	0	0		0.000298883	0.000456661	0.00123386	0	0	0	0		0.000253038	0.000338201	0.00100436	0	0	0	0		0.000257925	0.000387305	0.000888836	0	0	0	0		0.00031669	0.000489473	0.00128621	0	0	0	0		0.000270979	0.000420138	0.00103728	0	0	0	0
112		0.000104033	0.000155431	0.000407362	0	9.33428e-05	0	0		0.000142322	0.000207104	0.00032605	0	0.000250036	0	0		0.000106223	0.000129614	0.000412462	0	0.000109159	0	0		0.000140718	0.000124168	0.000355531	0	8.12435e-05	0	0		0.000144344	0.000179566	0.000430397	0	0.000216114	0	0		0.000147637	0.000155268	0.000360038	0	0.000111029	0	0
113		4.13818e-05	0.000104173	0.000817021	0	5.04785e-06	0.00015388	0		6.29245e-05	0.000106083	0.000837911	0	1.35216e-05	0.000172135	0		5.1088e-05	7.81045e-05	0.000808411	0	5.90316e-06	0.000125257	0		4.32264e-05	8.9543e-05	0.000739132	0	4.39354e-06	0.000137564	0		6.13113e-05	0.000116495	0.000955444	0	1.16872e-05	0.000167721	0		5.87843e-05	8.52456e-05	0.000727173	0	6.00432e-06	0.000201142	0
114		0.000117103	3.40184e-05	0.000348884	0	0	8.32162e-06	0		8.24242e-05	3.2111e-05	0.000403659	0	0	9.30882e-06	0		9.85347e-05	1.59434e-05	0.000354921	0	0	6.7737e-06	0		0.000107721	3.13519e-05	0.00035731	0	0	7.4393e-06	0		8.15798e-05	3.74488e-05	0.000454492	0	0	9.07011e-06	0		0.000106039	3.97186e-05	0.000362589	0	0	1.08775e-05	0
115		0.00166474	0.000140752	0.000834035	0	0	0	0		0.00157058	0.000175682	0.000858733	0	0	0	0		0.00167997	0.000100709	0.000753593	0	0	0	0		0.00164825	0.000137617	0.000819685	0	0	0	0		0.00159479	0.000142282	0.000947603	0	0	0	0		0.00168244	0.000155548	0.000840175	0	0	0	0
116		0.00050269	0	0.000210396	0	0	0	0		0.000543964	0	0.000154257	0	0	0	0		0.000496317	0	0.000191919	0	0	0	0		0.00049929	0	0.000209138	0	0	0	0		0.000500834	0	0.000222587	0	0	0	0		0.000534809	0	0.000193634	0	0	0	0
117		0.00102923	0	0.000250624	0	0	0	0		0.00110515	0	0.000236848	0	0	0	0		0.00105009	0	0.000170602	0	0	0	0		0.0010047	0	0.00026775	0	0	0	0		0.00105676	0	0.000240929	0	0	0	0		0.00115553	0	0.000282393	0	0	0	0
118		9.54233e-05	0	1.30356e-05	0	0	0	0		0.000102422	0	1.24488e-05	0	0	0	0		9.75146e-05	0	8.73243e-06	0	0	0	0		9.30684e-05	0	1.39679e-05	0	0	0	0		9.81213e-05	0	1.24819e-05	0	0	0	0		0.000107414	0	1.48022e-05	0	0	0	0
[truncated: 85 more columns]

## Sheet: HP-WSOM
		TMK-A-009								TMK-A-011								TMK-A-013								TMK-A-016								TMK-A-018								TMK-A-021
m/z		CH	CHO1	CHOgt1	CHN	CHO1N	CHOgt1N	CS		CH	CHO1	CHOgt1	CHN	CHO1N	CHOgt1N	CS		CH	CHO1	CHOgt1	CHN	CHO1N	CHOgt1N	CS		CH	CHO1	CHOgt1	CHN	CHO1N	CHOgt1N	CS		CH	CHO1	CHOgt1	CHN	CHO1N	CHOgt1N	CS		CH	CHO1	CHOgt1	CHN	CHO1N	CHOgt1N	CS
1		0	0	0	0	0	0	0		0	0	0	0	0	0	0		0	0	0	0	0	0	0		0	0	0	0	0	0	0		0	0	0	0	0	0	0		0	0	0	0	0	0	0
2		0	0	0	0	0	0	0		0	0	0	0	0	0	0		0	0	0	0	0	0	0		0	0	0	0	0	0	0		0	0	0	0	0	0	0		0	0	0	0	0	0	0
3		0	0	0	0	0	0	0		0	0	0	0	0	0	0		0	0	0	0	0	0	0		0	0	0	0	0	0	0		0	0	0	0	0	0	0		0	0	0	0	0	0	0
4		0	0	0	0	0	0	0		0	0	0	0	0	0	0		0	0	0	0	0	0	0		0	0	0	0	0	0	0		0	0	0	0	0	0	0		0	0	0	0	0	0	0
5		0	0	0	0	0	0	0		0	0	0	0	0	0	0		0	0	0	0	0	0	0		0	0	0	0	0	0	0		0	0	0	0	0	0	0		0	0	0	0	0	0	0
6		0	0	0	0	0	0	0		0	0	0	0	0	0	0		0	0	0	0	0	0	0		0	0	0	0	0	0	0		0	0	0	0	0	0	0		0	0	0	0	0	0	0
7		0	0	0	0	0	0	0		0	0	0	0	0	0	0		0	0	0	0	0	0	0		0	0	0	0	0	0	0		0	0	0	0	0	0	0		0	0	0	0	0	0	0
8		0	0	0	0	0	0	0		0	0	0	0	0	0	0		0	0	0	0	0	0	0		0	0	0	0	0	0	0		0	0	0	0	0	0	0		0	0	0	0	0	0	0
9		0	0	0	0	0	0	0		0	0	0	0	0	0	0		0	0	0	0	0	0	0		0	0	0	0	0	0	0		0	0	0	0	0	0	0		0	0	0	0	0	0	0
10		0	0	0	0	0	0	0		0	0	0	0	0	0	0		0	0	0	0	0	0	0		0	0	0	0	0	0	0		0	0	0	0	0	0	0		0	0	0	0	0	0	0
11		0	0	0	0	0	0	0		0	0	0	0	0	0	0		0	0	0	0	0	0	0		0	0	0	0	0	0	0		0	0	0	0	0	0	0		0	0	0	0	0	0	0
12		0	0	0	0	0	0	0		0	0	0	0	0	0	0		0	0	0	0	0	0	0		0	0	0	0	0	0	0		0	0	0	0	0	0	0		0	0	0	0	0	0	0
13		0.00812542	0	0	0	0	0	0		0.00965467	0	0	0	0	0	0		0.00909474	0	0	0	0	0	0		0.0087021	0	0	0	0	0	0		0.00907982	0	0	0	0	0	0		0.00834018	0	0	0	0	0	0
14		0.0282451	0	0	0	0	0	0		0.0301281	0	0	0	0	0	0		0.0294181	0	0	0	0	0	0		0.0288249	0	0	0	0	0	0		0.0324181	0	0	0	0	0	0		0.0288667	0	0	0	0	0	0
15		0.0499838	0	0	0	0	0	0		0.0601688	0	0	0	0	0	0		0.0500223	0	0	0	0	0	0		0.0479957	0	0	0	0	0	0		0.0611825	0	0	0	0	0	0		0.0443472	0	0	0	0	0	0
16		0.000537315	0	0	0	0	0	0		0.000647256	0	0	0	0	0	0		0.000537596	0	0	0	0	0	0		0.000515746	0	0	0	0	0	0		0.000657951	0	0	0	0	0	0		0.00047628	0	0	0	0	0	0
17		0	0	0	0	0	0	0		0	0	0	0	0	0	0		0	0	0	0	0	0	0		0	0	0	0	0	0	0		0	0	0	0	0	0	0		0	0	0	0	0	0	0
18		0	0	0	0	0	0	0		0	0	0	0	0	0	0		0	0	0	0	0	0	0		0	0	0	0	0	0	0		0	0	0	0	0	0	0		0	0	0	0	0	0	0
19		0	0	0	0	0	0	0		0	0	0	0	0	0	0		0	0	0	0	0	0	0		0	0	0	0	0	0	0		0	0	0	0	0	0	0		0	0	0	0	0	0	0
20		0	0	0	0	0	0	0		0	0	0	0	0	0	0		0	0	0	0	0	0	0		0	0	0	0	0	0	0		0	0	0	0	0	0	0		0	0	0	0	0	0	0
21		0	0.000141793	0	0	0	0	0		0	0.00013634	0	0	0	0	0		0	0.000186661	0	0	0	0	0		0	0.000250724	0	0	0	0	0		0	0.000148687	0	0	0	0	0		0	0.000149015	0	0	0	0	0
22		0	0	0.00116929	0	0	0	0		0	0	0.00115692	0	0	0	0		0	0	0.00107818	0	0	0	0		0	0	0.00123195	0	0	0	0		0	0	0.000992364	0	0	0	0		0	0	0.000974472	0	0	0	0
23		0	0	0	0	0	0	0		0	0	0	0	0	0	0		0	0	0	0	0	0	0		0	0	0	0	0	0	0		0	0	0	0	0	0	0		0	0	0	0	0	0	0
24		0	0	0	0	0	0	0		0	0	0	0	0	0	0		0	0	0	0	0	0	0		0	0	0	0	0	0	0		0	0	0	0	0	0	0		0	0	0	0	0	0	0
25		0.00526027	0	0	0	0	0	0		0.00474866	0	0	0	0	0	0		0.00519122	0	0	0	0	0	0		0.00591426	0	0	0	0	0	0		0.00521992	0	0	0	0	0	0		0.0058136	0	0	0	0	0	0
26		0.0216991	0	0	0	0	0	0		0.0200241	0	0	0	0	0	0		0.0210929	0	0	0	0	0	0		0.024933	0	0	0	0	0	0		0.0213257	0	0	0	0	0	0		0.0240693	0	0	0	0	0	0
27		0.0209821	0	0	0.00955335	0	0	0		0.0206547	0	0	0.0124668	0	0	0		0.0185057	0	0	0.0162675	0	0	0		0.0233701	0	0	0.0116901	0	0	0		0.0231599	0	0	0.0124461	0	0	0		0.0256563	0	0	0.0117069	0	0	0
28		0.00136988	0.155082	0	0.000103326	0	0	0		0.000437468	0.104031	0	0.000134837	0	0	0		0.000390486	0.16783	0	0.000175945	0	0	0		0.000493922	0.126592	0	0.000126437	0	0	0		0.000491056	0.0725508	0	0.000134614	0	0	0		0.0256103	0.110531	0	0.000126618	0	0	0
29		0.00372269	0.0945288	0	0.00475863	0	0	0		0.00343366	0.119814	0	0.00854369	0	0	0		0.00357488	0.0839363	0	0.00766037	0	0	0		0.00392197	0.107506	0	0.00705917	0	0	0		0.00536586	0.110645	0	0.00906469	0	0	0		0.00514836	0.110479	0	0.00723425	0	0	0
30		5.56085e-05	0.028625	0	0.00946751	0	0	0		0.000172399	0.0414425	0	0.0169122	0	0	0		3.57187e-05	0.0315426	0	0.018289	0	0	0		2.71188e-05	0.0375543	0	0.0137339	0	0	0		0.000167299	0.0415859	0	0.0222436	0	0	0		0.000104748	0.0415385	0	0.0157169	0	0	0
31		-5.29649e-07	0.0316351	0	0.000136241	0	0	0		2.12257e-06	0.0341877	0	0.000243366	0	0	0		-9.00102e-07	0.0298334	0	0.000263424	0	0	0		-1.24854e-06	0.0348466	0	0.000197611	0	0	0		1.10813e-06	0.0355139	0	0.000320424	0	0	0		1.10544e-07	0.0328322	0	0.000226276	0	0	0
32		0	0.000395068	0	0	0	0	0		0	0.000447179	0	0	0	0	0		0	0.00038141	0	0	0	0	0		0	0.000446944	0	0	0	0	0		0	0.000462111	0	0	0	0	0		0	0.000781533	0	0	0	0	0
33		0	0	0	0	0	0	0		0	0	0	0	0	0	0		0	0	0	0	0	0	0		0	0	0	0	0	0	0		0	0	0	0	0	0	0		0	3.77098e-06	0	0	0	0	0
34		0	0	0	0	0	0	0		0	0	0	0	0	0	0		0	0	0	0	0	0	0		0	0	0	0	0	0	0		0	0	0	0	0	0	0		0	0	0	0	0	0	0
35		0	0	0	0	0	0	0		0	0	0	0	0	0	0		0	0	0	0	0	0	0		0	0	0	0	0	0	0		0	0	0	0	0	0	0		0	0	0	0	0	0	0
36		0	0	0	0	0	0	0		0	0	0	0	0	0	0		0	0	0	0	0	0	0		0	0	0	0	0	0	0		0	0	0	0	0	0	0		0	0	0	0	0	0	0
37		0.00355569	0	0	0	0	0	0		0.00306885	0	0	0	0	0	0		0.00295838	0	0	0	0	0	0		0.00391348	0	0	0	0	0	0		0.00323032	0	0	0	0	0	0		0.00404921	0	0	0	0	0	0
38		-0.000296677	0	0	0	0	0	0		-0.00108954	0	0	0	0	0	0		0.00156834	0	0	0	0	0	0		0.00139699	0	0	0	0	0	0		-0.000908479	0	0	0	0	0	0		0.00211889	0	0	0	0	0	0
39		0.0185275	0	0	0	0	0	0		0.0185136	0	0	0	0	0	0		0.0153412	0	0	0	0	0	0		0.0224052	0	0	0	0	0	0		0.0192482	0	0	0	0	0	0		0.0236154	0	0	0	0	0	0
40		0.000601599	0	0	0	0	0	0		0.000601965	0	0	0	0	0	0		0.000496226	0	0	0	0	0	0		0.000725647	0	0	0	0	0	0		0.000625616	0	0	0	0	0	0		0.00076416	0	0	0	0	0	0
41		0.00863547	0.00445898	0	0.00489496	0	0	0		0.0112409	0.00346339	0	0.00512747	0	0	0		0.00926131	0.00473089	0	0.00586828	0	0	0		0.00942376	0.0052699	0	0.00561037	0	0	0		0.0127039	0.00403052	0	0.0055105	0	0	0		0.0105513	0.00515602	0	0.0052079	0	0	0
42		0.00248734	0.0184845	0	0.00643308	0	0	0		0.00313359	0.0167224	0	0.00972622	0	0	0		0.00239101	0.0178695	0	0.0120817	0	0	0		0.00268044	0.0197924	0	0.00849017	0	0	0		0.00342575	0.0178274	0	0.012795	0	0	0		0.00309943	0.0194522	0	0.0080912	0	0	0
43		0.00142461	0.0235944	0	0.00334304	0.0024794	0	0		0.002682	0.0214451	0	0.0050234	0.00319811	0	0		0.00156212	0.019419	0	0.00550807	0.00225576	0	0		0.000997837	0.0246435	0	0.00438706	0.00337683	0	0		0.00170044	0.0230586	0	0.00684437	0.00412857	0	0		0.00147745	0.0256131	0	0.00436325	0.0032342	0	0
44		0.000493944	0.00652871	0.246317	0.0028343	0.00227913	0	0		0.00117518	0.00621191	0.21104	0.00825524	0.00115884	0	0		0.000104421	0.00434026	0.225076	0.0147377	0.00139429	0	0		0.00017467	0.00647211	0.218934	0.00838724	0.00212491	0	0		0.000128559	0.00385075	0.196366	0.0208671	0.00472825	0	0		0.000278754	0.00622154	0.207981	0.0095548	0.00383665	0	0
45		1.46026e-05	0.00217786	0.0158098	0.0012442	0.00102313	0	0		3.5402e-05	0.00206366	0.0126212	0.00396079	0.00130928	0	0		1.81496e-06	0.0013155	0.0098801	0.00658998	0.00116639	0	0		4.69811e-06	0.00248308	0.0128455	0.00352338	0.00113056	0	0		2.48405e-06	0.00208298	0.00981851	0.0090566	0.00116324	0	0		7.58345e-06	0.00240419	0.00894864	0.00393057	0.00112881	0	0
46		0	1.53421e-05	0.00786699	2.56199e-05	0.00140966	0	0.00370773		0	4.99083e-05	0.00546645	8.18634e-05	0.000783641	0	0.00569721		0	1.4407e-05	0.00384968	0.000135708	0.000613179	0	0.0046678		0	2.07214e-05	0.00511287	7.23336e-05	0.000777016	0	0.00301857		0	0.000109378	0.00330185	0.000186209	0.000421611	0	0.00444916		0	1.46805e-05	0.00528912	8.05952e-05	0.00106058	0	0.00257856
47		0	-6.26183e-07	0.000539085	0	3.11887e-05	0	0.00072106		0	1.72222e-07	0.000332302	0	3.55305e-06	0	0.00101949		0	-2.64138e-07	0.000264309	0	2.84949e-05	0	0.000859949		0	-6.5344e-07	0.000596747	0	6.14318e-05	0	0.000508227		0	1.42535e-06	0.000345129	0	4.26846e-05	0	0.000813853		0	-7.49944e-07	0.000403497	0	5.31816e-05	0	0.000895316
48		0	0	-3.00001e-05	0	1.7369e-07	0	0.000173254		0	0	3.06916e-06	0	-5.16003e-08	0	0.000265262		0	0	-8.15686e-07	0	2.37921e-07	0	0.000217599		0	0	5.97466e-06	0	5.74936e-07	0	0.000140199		0	0	3.45071e-06	0	4.13753e-07	0	0.000207344		0	0	3.85385e-06	0	4.52506e-07	0	0.00012475
49		0.000487339	0	0.000148478	0	0	0	3.04671e-05		0.000177451	0	-3.34025e-05	0	0	0	4.28568e-05		0.000354295	0	-1.36166e-06	0	0	0	3.62166e-05		0.000506955	0	9.26858e-05	0	0	0	2.12782e-05		-2.13173e-05	0	-3.88258e-05	0	0	0	3.426e-05		0.000232637	0	0.000162334	0	0	0	3.881e-05
50		0.00385925	0	1.61e-06	0	0	0	0		0.00358828	0	-3.61273e-07	0	0	0	0		0.00364991	0	-1.43365e-08	0	0	0	0		0.00404441	0	1.00246e-06	0	0	0	0		0.00398146	0	-4.19929e-07	0	0	0	0		0.00382775	0	1.75577e-06	0	0	0	0
51		0.00330005	0	0	0.000368389	0	0	0		0.00252316	0	0	0.000709984	0	0	0		0.00239982	0	0	0.000643135	0	0	0		0.00331036	0	0	0.000566643	0	0	0		0.00295608	0	0	0.000430516	0	0	0		0.0034891	0	0	0.000579106	0	0	0
52		0.00251582	0.00034631	0	0.000868058	0	0	0		0.00216483	0.000314934	0	0.00111545	0	0	0		0.00204537	0.000344963	0	0.000722562	0	0	0		0.00253074	0.00027264	0	0.000919714	0	0	0		0.00227778	0.000307088	0	0.000923123	0	0	0		0.00262399	0.000191004	0	0.0011163	0	0	0
53		0.00298696	0.00185581	0	0.000601341	0	0	0		0.00272832	0.00158731	0	0.000477364	0	0	0		0.00215008	0.00143186	0	0.000718754	0	0	0		0.00318698	0.00212275	0	0.00077272	0	0	0		0.00331394	0.00165511	0	0.000668967	0	0	0		0.00360021	0.00193722	0	0.000744851	0	0	0
54		0.00105257	0.00231708	0	0.00112815	0	0	0		0.00150768	0.00213527	0	0.00119397	0	0	0		0.00107839	0.00177497	0	0.00102997	0	0	0		0.00127608	0.00258462	0	0.00110224	0	0	0		0.00145302	0.00205051	0	0.000961791	0	0	0		0.00159064	0.00231032	0	0.00108411	0	0	0
55		0.00224134	0.00720163	0	0.000717345	9.95556e-05	0	0		0.0028175	0.00580404	0	0.00114796	0.000344128	0	0		0.00215891	0.00499634	0	0.000650111	0.000407186	0	0		0.00149824	0.00696477	0	0.000818769	0.000639962	0	0		0.00296134	0.00614456	0	0.00105144	0.000560562	0	0		0.0023898	0.00731324	0	0.000795806	0.000478221	0	0
56		0.00126969	0.00255355	0	0.00153956	0.000687733	0	0		0.00152089	0.00148558	0	0.00305906	0.000677859	0	0		0.000993741	0.00161985	0	0.00262161	0.000562238	0	0		0.000815691	0.00230724	0	0.00251501	0.000904834	0	0		0.000914382	0.00193546	0	0.00333042	0.000648308	0	0		0.000884356	0.00277656	0	0.0023991	0.00070528	0	0
57		0.000737023	0.00201583	0	0.000861378	0.000293065	0	0		0.00202384	0.0010585	0	0.00145226	0.000584441	0	0		0.000723868	0.00110735	0	0.0014403	0.000348392	0	0		0.000444026	0.00235001	0	0.00147673	0.000352162	0	0		0.00118766	0.00148537	0	0.00197727	0.000353935	0	0		0.000635371	0.00228204	0	0.00155103	0.000531165	0	0
58		0.000129029	0.00118005	0.0014944	0.0033966	0.00038127	0	0		7.07347e-05	0.000854745	0.00130444	0.00466597	0.000422265	0	0		0.00021828	0.000925953	0.000836049	0.00435935	0.000444312	0	0		3.03743e-05	0.00135332	0.00189554	0.0036816	0.000435154	0	0		0.000551618	0.00173922	0.00134923	0.00495389	0.00019841	0	0		0.00014052	0.00179012	0.00179448	0.00267229	0.00025932	0	0
59		4.29779e-06	0.000576391	0.00276564	0.000551421	0.000149211	0	9.88863e-07		-6.1428e-07	0.000527177	0.0026169	0.000490241	0.00023497	0	0.000165648		8.1616e-06	0.000378869	0.00238158	0.000429337	0.000226199	0	2.60595e-05		5.43984e-07	0.000492615	0.00270797	0.000384547	0.000431119	0	5.82933e-05		2.17055e-05	0.000562385	0.00263248	0.000455705	0.000108868	0	0.000141024		4.95353e-06	0.000600681	0.00242246	0.000468709	0.000348469	0	0.000124429
60		0	1.75261e-05	0.0018142	1.43438e-05	0.000247956	0	0.000464121		0	1.62402e-05	0.00153766	1.10408e-05	0.000196587	0	0.000827688		0	1.13545e-05	0.000962721	9.38749e-06	0.000215003	0	0.00128466		0	1.46371e-05	0.00252321	8.64908e-06	0.000341721	0	0.000466306		0	1.64655e-05	0.00127146	9.63468e-06	0.000245226	0	0.000747983		0	1.76808e-05	0.00214362	1.24452e-05	0.000315197	0	0.000689856
61		-3.09629e-06	0	0.00147076	0	5.29762e-06	0.000264351	0.00044018		0.000124066	0	0.000864072	0	4.14666e-06	0.000339942	0.000467035		0.000162482	0	0.000658821	0	4.54941e-06	0.000125391	0.000324691		1.18855e-05	0	0.00158923	0	7.19453e-06	0.000260235	0.000270485		0.000156539	0	0.00081533	0	5.25558e-06	0.000147261	0.000445774		-5.6003e-07	0	0.0015636	0	6.65762e-06	0.000338169	0.000230954
62		0.000396792	0	0.000278352	0	0	2.85915e-06	2.54711e-05		0.000374413	0	0.000642183	0	0	3.67672e-06	4.18266e-05		0.000310246	0	0.000404582	0	0	1.3562e-06	6.08138e-05		0.000418958	0	0.000359034	0	0	2.81463e-06	2.36779e-05		0.000471267	0	0.000422553	0	0	1.59274e-06	3.80637e-05		0.000475172	0	0.00019662	0	0	3.65754e-06	3.31624e-05
63		0.000993946	0	3.10575e-06	0	0	0	0.000815212		0.00092283	0	8.01431e-06	0	0	0	0.000987909		0.000700757	0	4.94052e-06	0	0	0	0.000632837		0.000799035	0	4.49796e-06	0	0	0	0.00044151		0.000722378	0	4.34924e-06	0	0	0	0.000909362		0.000866907	0	2.62311e-06	0	0	0	0.00112346
64		0.0066862	0	0	0	0	0	8.81711e-06		0.00763814	0	0	0	0	0	1.0685e-05		0.0101184	0	0	0	0	0	6.84459e-06		0.00842137	0	0	0	0	0	4.77525e-06		0.0176078	0	0	0	0	0	9.83542e-06		0.00634538	0	0	0	0	0	1.21511e-05
65		-5.23755e-05	0	0.00514648	0	0	0	0		-0.00071086	0	0.00955885	0	0	0	0		0.000224783	0	0.00919607	0	0	0	0		6.51069e-05	0	0.00472405	0	0	0	0		0.000461744	0	0.0115082	0	0	0	0		0.000938704	0	0.00172488	0	0	0	0
66		0.00099325	0.00208986	5.56629e-05	-4.27376e-05	0	0	0		0.000816298	0.00297083	0.000103386	-0.000209007	0	0	0		0.000697497	0.00171767	9.94622e-05	-3.03698e-06	0	0	0		0.000949448	0.00193082	5.1094e-05	-4.39617e-06	0	0	0		0.000614573	0.00321607	0.00012447	-5.59515e-05	0	0	0		0.00107114	0.00125259	1.86559e-05	2.51818e-05	0	0	0
67		0.00128512	9.04131e-05	0	0.000259901	0.000587072	0	0		0.00153213	0.000128526	0	0.000428661	0.000889431	0	0		0.000955636	7.43111e-05	0	0.000228549	0.000916474	0	0		0.000932967	8.35325e-05	0	0.000451086	0.00046711	0	0		0.00138672	0.000139136	0	7.93227e-05	0.00128175	0	0		0.00127441	5.41905e-05	0	0.000350478	0.000304027	0	0
68		0.000313501	0.00183304	0	0.000438468	0.000606437	0	0		0.000493922	0.00147554	0	0.000454685	0.000558016	0	0		0.000251639	0.00134696	0	0.000383013	0.000525919	0	0		0.000277357	0.00240817	0	0.000446926	0.000452334	0	0		0.000155451	0.00138248	0	0.000608608	0.000865098	0	0		0.000376961	0.00242037	0	0.000279891	0.000311744	0	0
69		0.000834003	0.00115891	0.00104727	1.8602e-05	0.00035261	0	0		0.000939861	0.000986425	0.00110718	1.90566e-05	0.00030755	0	0		0.000613347	0.000907501	0.000782678	1.62493e-05	0.000329242	0	0		0.000459581	0.00132796	0.00111106	1.87019e-05	0.000418458	0	0		0.000740341	0.000952911	0.000782849	2.62154e-05	0.00065536	0	0		0.000641436	0.00141756	0.00089623	1.16184e-05	0.000394211	0	0
70		0.000358251	0.000465962	0.000682518	0.000536099	0.000396648	0	0		0.000319604	0.000384856	0.000626945	0.00085219	0.000565954	0	0		0.000276942	0.000486893	0.00051278	0.000529624	0.000405387	0	0		0.000202578	0.000899977	0.000728871	0.000349779	0.000480849	0	0		0.000880127	0.00062058	0.000658883	0.000271592	0.000456597	0	0		0.000636105	0.00106283	0.000562409	0.000290774	0.000389435	0	0
71		0.000407427	0.000173553	0.00166426	0.00012028	0.000482411	5.25284e-05	0		0.000868171	5.10136e-05	0.00136254	-9.98509e-05	0.0004686	0.000105455	0		0.000232934	0.000329507	0.0010967	0.00028775	0.000113059	6.0687e-05	0		9.24545e-05	0.000332879	0.00181784	0.000202744	0.000307658	0.000121315	0		0.00020029	0.000433347	0.00117439	1.48155e-05	0.000215454	0.000240709	0		2.84267e-05	0.000387177	0.00136295	0.000392776	0.000237164	4.94808e-05	0
72		0.000169992	0.000446415	0.000660037	4.20025e-06	-3.20204e-05	1.13627e-06	0		0.000349694	0.000207231	0.00044619	-5.91487e-06	0.000221328	2.28115e-06	0		0.000101215	0.000259792	0.000364249	1.14576e-05	0.000106646	1.31275e-06	0		9.03573e-05	0.000227426	0.000619331	8.11663e-06	0.000155275	2.62422e-06	0		0.000129209	0.000120507	0.000364653	1.32628e-07	0.000304116	5.2069e-06	0		5.6341e-05	0.000263369	0.000547347	1.64484e-05	0.000152494	1.07034e-06	0
73		8.05106e-06	3.75576e-05	0.00171328	0.000116625	0.000476745	-7.93337e-06	0		1.64147e-05	8.4047e-06	0.00123688	9.60686e-05	0.000600403	7.15848e-05	0		4.83099e-06	1.06591e-05	0.000762116	5.17943e-05	0.000294987	7.64306e-06	0		4.64422e-06	8.0162e-05	0.00207654	0.000139599	0.000247794	0.00011476	0		6.53459e-06	-1.95546e-05	0.00118336	0.000172963	0.000442607	1.02717e-05	0		3.05896e-06	1.15995e-05	0.00184568	0.000120006	0.000479722	1.17745e-05	0
74		0.000190071	3.76911e-05	0.000881563	5.04554e-06	6.46247e-05	6.56396e-05	0		0.00022381	1.45223e-05	0.000587305	4.15621e-06	0.000148408	0.00034008	0		0.000179708	1.74827e-05	0.000531771	2.24077e-06	0.000101142	9.59173e-05	0		9.94822e-05	3.37293e-06	0.000727806	6.03945e-06	7.0547e-05	0.000178865	0		0.000262378	6.91339e-05	0.000793723	7.48286e-06	7.21197e-05	-1.53853e-05	0		0.000201706	3.67042e-05	0.000743587	5.19179e-06	0.000105442	0.00016647	0
75		0.000112473	1.59593e-06	0.000318178	0	-1.99255e-05	0.000209917	0		-2.37794e-05	6.29199e-07	0.000356557	0	5.19795e-05	0.000135372	0		0.000201553	7.56351e-07	0.000225227	0	4.41182e-06	-8.24668e-06	0		0.000177434	1.32634e-08	0.000457333	0	-1.21493e-05	5.74516e-05	0		2.02091e-06	3.03585e-06	0.000417242	0	4.93341e-07	0.000196787	0		8.07823e-05	1.58634e-06	0.000414006	0	-6.98907e-06	0.000155894	0
76		0.000315231	0	0.000516828	0	-6.98225e-07	4.51001e-06	0		0.000538289	0	0.000307303	0	1.55062e-06	2.76989e-06	0		0.000231706	0	0.000465101	0	4.66292e-08	-2.23192e-07	0		1.16755e-05	0	0.000896469	0	-4.60181e-07	1.16023e-06	0		-1.89396e-05	0	0.000982317	0	-4.51313e-08	4.26409e-06	0		0.000174786	0	0.00050268	0	-3.2156e-07	3.29443e-06	0
77		0.000961296	0	0.000210168	0	0	0	3.68642e-05		0.000848938	0	0.000337346	0	0	0	4.53928e-05		0.000680243	0	0.000184035	0	0	0	4.4112e-05		0.00054463	0	0.000321328	0	0	0	0.000102463		0.000702563	0	0.000247054	0	0	0	2.6616e-05		0.000819454	0	0.000163688	0	0	0	2.16602e-05
78		0.000784264	0	0.000141332	0	0	0	0.000962623		0.00092709	0	9.68942e-05	0	0	0	0.00173282		0.000701242	0	0.00013237	0	0	0	0.000908783		0.000519929	0	0.000239206	0	0	0	0.000514642		0.000542779	0	0.000175388	0	0	0	0.00123685		0.000847993	0	5.75544e-05	0	0	0	0.000310865
79		0.000628892	0.00191826	2.96314e-06	0.000229565	0	0	1.20565e-05		0.0006956	0.00249619	1.9432e-06	0.000347092	0	0	2.07674e-05		0.000435384	0.00158516	2.77221e-06	0.000230558	0	0	1.17976e-05		0.000550864	0.00120253	5.02623e-06	0.000133683	0	0	1.01386e-05		0.000670485	0.00216087	3.6814e-06	-6.1138e-06	0	0	1.45651e-05		0.000698654	0.000664288	1.17311e-06	0.000227144	0	0	4.32881e-06
80		0.000331608	0.000774705	0	0.000438155	0.00274473	0	0		0.000499052	0.000727498	0	0.000814049	0.00462123	0	0		0.000327587	0.000885618	0	0.000346597	0.00489562	0	0		0.000234134	0.000411235	0	0.00036861	0.00277015	0	0		0.000364561	0.000505233	0	0.000377898	0.00699743	0	0		0.000280226	0.000471781	0	0.000459761	0.00171133	0	0
81		0.000505548	0.00291017	0	2.30235e-05	0.000118745	0	0		0.000366267	0.00449254	0	4.30076e-05	0.000199928	0	0		0.000258251	0.00554727	0	1.80692e-05	0.000211799	0	0		0.000213081	0.0029941	0	1.9543e-05	0.000119845	0	0		0.000400239	0.00712647	0	2.04541e-05	0.000302729	0	0		0.000274536	0.00271117	0	2.4199e-05	7.40369e-05	0	0
82		0.000242106	0.00102151	0.000417021	0	0	0	0		0.000306168	0.000851916	0.000665502	0	0	0	0		0.000220981	0.000867248	0.00042031	0	0	0	0		0.000177683	0.00144118	0.000430281	0	0	0	0		0.000365341	0.00144254	0.000682038	0	0	0	0		0.000243176	0.00159563	0.000226477	0	0	0	0
83		0.000301943	0.00039983	0.000674375	0	0	7.94552e-05	0		0.000545005	0.000371163	0.000743839	0	0	0.000205379	0		0.000169688	0.000379484	0.000532574	0	0	0.000338937	0		0.000238856	0.000482395	0.000741606	0	0	9.13582e-05	0		0.000238449	0.000448659	0.000588941	0	0	0.000544531	0		0.000275053	0.00045626	0.000474751	0	0	5.37243e-06	0
84		0.000181324	0.000410061	0.000772703	0	0	2.5781e-06	0		0.000148467	0.000527413	0.000638644	0	0	6.66397e-06	0		0.000249803	0.000379071	0.000423538	0	0	1.09976e-05	0		0.000301967	0.000478513	0.000816913	0	0	2.96432e-06	0		0.0006079	0.000443977	0.000690607	0	0	1.76685e-05	0		0.000228513	0.000426696	0.000733262	0	0	1.7432e-07	0
85		0.000175432	0.000293724	0.000922752	0	0	0	0		0.000322626	0.000267865	0.000757223	0	0	0	0		0.000172603	0.000193297	0.000744011	0	0	0	0		0.000232113	0.000136616	0.00107569	0	0	0	0		4.14037e-05	0.000206117	0.000666437	0	0	0	0		8.1932e-06	0.000258341	0.000882436	0	0	0	0
86		0.000138706	8.37822e-05	0.000219119	0	0.000130133	0	0		8.7906e-05	0.000157147	0.000128295	0	0.000189406	0	0		0.000134241	0.000229961	4.72624e-05	0	0.000197804	0	0		0.000181231	0.000145496	0.000170354	0	0.000183791	0	0		0.000201703	0.0003564	0.00013358	0	0.000158304	0	0		0.000143759	0.000118865	8.02628e-05	0	0.000277315	0	0
87		0.0001458	0.000123238	0.000536453	0	4.22245e-06	0.000136727	0		5.43679e-05	0.000246976	0.000533243	0	6.1457e-06	9.78487e-05	0		4.39861e-05	0.000185124	0.000476744	0	6.41819e-06	5.98714e-05	0		0.000119381	0.00022583	0.000652457	0	5.9635e-06	9.05996e-05	0		5.44509e-05	0.000282003	0.000617412	0	5.13651e-06	9.04932e-05	0		9.52959e-05	0.000297014	0.00068817	0	8.9981e-06	2.31956e-05	0
88		0.000205991	0.000104973	0.000275464	0	0	2.9576e-06	0		0.000189993	1.69172e-05	0.000327	0	0	2.11661e-06	0		0.000206574	0.00011049	0.000130503	0	0	1.29511e-06	0		0.00022028	0.000142554	0.000168542	0	0	1.9598e-06	0		0.000224879	7.68191e-05	8.8719e-05	0	0	1.9575e-06	0		0.000154484	0.000159957	0.000202392	0	0	5.01754e-07	0
89		0.000242109	6.19457e-06	0.000441096	0	0	0	8.2342e-05		0.000119878	1.71495e-07	0.000450923	0	0	0	-3.17099e-06		9.34504e-05	6.10982e-06	0.00035281	0	0	0	6.11282e-05		0.000112658	8.26531e-06	0.000545925	0	0	0	7.30772e-05		0.000191085	4.25655e-06	0.000246618	0	0	0	3.02815e-05		0.000116114	8.87359e-06	0.000384987	0	0	0	7.29866e-05
90		8.84306e-05	0	0.000471824	0	0	0	3.31344e-05		0.000148548	0	0.000313411	0	0	0	-1.89688e-06		8.63334e-05	0	0.000283324	0	0	0	1.62123e-05		5.13091e-05	0	0.000522836	0	0	0	3.33155e-05		3.09957e-05	0	0.000353751	0	0	0	3.76611e-05		1.91598e-05	0	0.000408709	0	0	0	4.69018e-05
91		0.000715445	1.98511e-05	1.52741e-05	0	0	0	6.78217e-07		0.000745389	7.79601e-05	9.96278e-06	0	0	0	-3.95485e-08		0.000560851	5.39114e-05	8.87777e-06	0	0	0	3.22093e-07		0.000471067	6.45299e-06	1.6954e-05	0	0	0	6.86468e-07		0.000592745	2.88677e-05	1.09321e-05	0	0	0	8.00494e-07		0.000625232	9.88004e-05	1.35449e-05	0	0	0	9.80402e-07
92		0.000237357	0.000184301	0	-6.43513e-07	0	2.56197e-05	0		-6.28339e-05	6.82342e-05	0	0.00017693	0	0.000142883	0		5.20668e-05	7.68477e-05	0	0.00012433	0	4.38971e-05	0		3.44143e-05	9.87271e-05	0	-3.54556e-05	0	0.000126613	0		-1.65681e-05	3.92626e-05	0	0.000203467	0	5.17333e-05	0		0.000163089	8.83716e-05	0	0.000127461	0	-5.31885e-05	0
93		0.000116781	0.000137454	0.000264408	-4.17604e-08	0	5.54192e-07	0		0.00016351	4.06649e-05	0.000138573	1.14818e-05	0	3.09077e-06	0		0.000150707	7.451e-05	9.09518e-05	8.06834e-06	0	9.49558e-07	0		0.000116457	6.05411e-05	4.13852e-05	-2.30087e-06	0	2.73882e-06	0		8.02588e-05	0.000114601	0.00013454	1.32039e-05	0	1.11907e-06	0		5.9919e-05	0.000167999	0.000151519	8.27151e-06	0	-1.15054e-06	0
94		0.00016178	0.0005269	8.57929e-06	-6.94147e-06	0	0	-2.30586e-05		0.000126742	0.000348353	4.49629e-06	8.73878e-05	0	0	0.000122618		3.92008e-05	0.000324463	2.97592e-06	5.98631e-05	0	0	3.01223e-05		4.79151e-05	0.000424423	6.81325e-07	6.48609e-05	0	0	4.57566e-05		-5.30446e-05	0.000358921	4.36546e-06	7.53699e-05	0	0	8.06697e-06		0.000101067	0.000499689	4.91638e-06	2.61908e-05	0	0	3.25388e-05
95		0.000156391	0.000296442	0.00040823	3.41866e-05	0	0	-2.56098e-06		0.000169379	8.81466e-05	0.00033603	0.000178977	0	0	4.89523e-05		7.65757e-05	0.000184145	0.000239238	0.000115896	0	0	-1.98595e-05		9.42137e-05	0.000279331	0.000493619	4.72158e-05	0	0	9.7993e-05		0.000205351	0.000212823	0.000306453	8.13621e-05	0	0	0.000222122		0.000137298	0.000270554	0.000384353	4.81534e-05	0	0	4.749e-05
96		8.18698e-05	0.000214453	-6.3667e-05	2.24775e-06	0.000344229	0	-1.05668e-06		0.000169689	6.20448e-05	-0.000142547	1.12466e-05	0.000363849	0	6.00124e-06		0.000103632	0.000101216	-1.21453e-05	7.26887e-06	0.000286656	0	1.1294e-06		9.59741e-05	0.000133973	0.000206275	2.79089e-06	0.000377762	0	3.10173e-06		-3.20363e-05	0.000133072	-8.10606e-05	4.96254e-06	0.000306543	0	2.76239e-06		0.000123959	0.000215629	0.000381106	3.01459e-06	6.69683e-05	0	1.96567e-06
97		0.000132052	5.14773e-05	0.000426351	7.12825e-05	1.48924e-05	0	-1.03424e-07		0.000129686	0.000130948	0.000273852	0.000124911	1.57412e-05	0	2.13086e-06		4.24434e-05	8.0789e-05	0.000205766	5.05734e-05	1.24016e-05	0	-9.0312e-07		6.70697e-05	8.05248e-05	0.000400847	5.57616e-05	1.63431e-05	0	4.36221e-06		-7.78922e-07	0.000127906	0.000262653	-1.31246e-05	1.3262e-05	0	9.93416e-06		0.000133607	8.54991e-05	0.00042489	3.6743e-05	2.89725e-06	0	2.10903e-06
98		0.00102364	0.000236828	0.000937756	4.62583e-06	0	0	0		0.00169399	0.000510096	0.00158533	8.10604e-06	0	0	0		0.00150284	0.000473389	0.00221009	3.28193e-06	0	0	0		0.000905217	0.000325097	0.00117816	3.61861e-06	0	0	0		0.00221967	0.000652804	0.00278812	-8.51714e-07	0	0	0		0.000830034	0.000158883	0.000635616	2.38441e-06	0	0	0
99		0.000575169	4.48628e-05	0.000140324	0	0	0	0		0.0004274	9.50466e-05	0.000125279	0	0	0	0		0.000534037	3.94133e-05	0.000148889	0	0	0	0		0.000567519	2.50627e-05	0.00012197	0	0	0	0		0.000551522	7.82474e-05	0.000206439	0	0	0	0		0.000313706	6.61537e-05	0.000140931	0	0	0	0
100		0.000152575	5.41443e-05	0.00027652	0	0	0	0		0.000211744	0.000178523	0.00045544	0	0	0	0		6.30318e-05	8.69605e-06	0.000569276	0	0	0	0		9.76434e-05	1.19623e-05	0.000410296	0	0	0	0		0.000184296	3.55901e-05	0.000507937	0	0	0	0		8.46288e-05	1.25321e-05	0.000265442	0	0	0	0
101		7.78881e-05	0.000136539	0.000436836	0	0	-1.03529e-06	6.73225e-05		4.19696e-06	1.45628e-05	0.000429309	0	0	5.32133e-05	4.41933e-05		-1.10519e-05	-7.75568e-06	0.000241961	0	0	9.20567e-05	4.11971e-05		6.20193e-05	7.90693e-05	0.000338622	0	0	4.76764e-05	0.000108032		5.61213e-05	-4.83813e-06	0.000163125	0	0	4.97887e-05	1.13518e-05		3.64245e-05	-6.12213e-06	0.000264158	0	0	5.19095e-05	7.60271e-05
102		0.000144095	2.03736e-05	0.000177383	0	0	-4.47896e-08	2.91257e-06		9.22867e-05	-2.1918e-05	0.000106683	0	0	2.30216e-06	1.91193e-06		0.000124608	4.27126e-05	0.000143207	0	0	3.98264e-06	1.78231e-06		0.000156739	3.27877e-05	0.000129811	0	0	2.06262e-06	4.67378e-06		1.58003e-05	3.60207e-05	0.000182985	0	0	2.15401e-06	4.9111e-07		0.000144865	2.62803e-05	0.000117442	0	0	2.24576e-06	3.28915e-06
103		7.11482e-06	7.61401e-07	0.000394004	0	0	0	3.60831e-05		5.77989e-05	-1.436e-06	0.000488563	0	0	0	0.000142587		5.30838e-05	2.80668e-06	0.000218209	0	0	0	2.58811e-05		2.38573e-05	1.79794e-06	0.000411024	0	0	0	1.71551e-05		-1.52448e-05	2.36699e-06	0.000279466	0	0	0	3.64173e-07		1.06547e-05	1.73365e-06	0.000411704	0	0	0	0.00010615
104		7.68952e-05	7.44152e-06	0.000243439	0	0	0	1.07421e-06		-4.60077e-05	7.17952e-05	0.00030639	0	0	0	4.56315e-06		2.45804e-05	5.01828e-05	0.000195968	0	0	0	7.80665e-07		5.7036e-05	-7.03955e-06	0.000122176	0	0	0	4.01642e-07		2.24757e-05	0.000113083	4.47603e-05	0	0	0	-4.46981e-09		7.96226e-05	6.62554e-05	0.000144028	0	0	0	3.33518e-06
105		0.000166937	0.000164359	4.85221e-05	0	0	0	1.47965e-06		0.000178999	7.85854e-05	0.000107794	0	0	0	6.2911e-06		0.000155546	0.000115828	0.000100317	0	0	0	1.07549e-06		0.000136284	0.000118933	8.90462e-05	0	0	0	5.51287e-07		0.00010089	-9.33462e-06	9.85419e-05	0	0	0	-6.43008e-09		0.00011874	0.000103305	0.000110758	0	0	0	4.5971e-06
106		1.89665e-05	8.53239e-05	0.000173492	0	0	0	0		9.02904e-05	0.000130346	0.00013498	0	0	0	0		5.19397e-05	2.39589e-05	0.000101826	0	0	0	0		4.98847e-05	4.01356e-05	3.65984e-05	0	0	0	0		2.38784e-05	4.78245e-05	0.000115863	0	0	0	0		4.26573e-05	5.25137e-05	0.000105157	0	0	0	0
107		3.59455e-05	0.000173623	6.0377e-05	0	0	0	0		7.87123e-05	4.99044e-05	3.73938e-05	0	0	0	0		7.82866e-05	8.93373e-05	4.08599e-05	0	0	0	0		4.0163e-05	0.000116796	3.97797e-05	0	0	0	0		8.8534e-05	8.09465e-05	6.58753e-05	0	0	0	0		2.8762e-05	0.000163662	2.60795e-05	0	0	0	0
108		0.000119383	0.000191972	0.000105626	0	0.000168987	0	0		1.2302e-05	8.85927e-05	0.000105118	0	0.000153629	0	0		2.94308e-05	6.94294e-05	2.313e-05	0	0.000179124	0	0		4.35769e-05	6.69657e-05	4.56178e-05	0	6.85989e-05	0	0		5.72463e-05	8.53587e-05	4.34942e-05	0	1.39913e-05	0	0		8.07101e-05	3.40748e-05	4.22784e-05	0	0.000280189	0	0
109		0.000169656	7.01837e-05	0.000140114	0	5.48341e-05	0	0		3.48907e-05	5.33318e-05	0.000135044	0	9.30017e-06	0	0		7.31943e-05	-8.08855e-06	8.72203e-05	0	6.67024e-05	0	0		6.3342e-05	3.36885e-05	0.000130042	0	-1.4848e-05	0	0		0.000162153	6.38612e-05	6.20242e-05	0	3.80403e-06	0	0		1.80045e-05	5.40017e-05	0.000105028	0	4.24867e-05	0	0
110		6.39085e-05	1.54733e-06	0.000206264	0	2.84677e-06	0	0		0.000228028	6.71645e-05	0.000109721	0	-4.34455e-08	0	0		3.82354e-05	2.74343e-05	0.000140474	0	3.57427e-06	0	0		5.1621e-05	2.25996e-05	0.000176031	0	-1.25244e-06	0	0		0.00015976	9.90357e-06	0.000111272	0	1.87939e-07	0	0		0.000105734	7.15625e-05	0.000155441	0	1.57719e-06	0	0
111		0.00012833	4.56712e-05	0.000155698	0	0	0	0		0.000142017	6.46185e-05	0.00014125	0	0	0	0		5.72669e-05	4.54297e-05	8.18358e-05	0	0	0	0		0.000227308	6.35568e-06	4.82572e-05	0	0	0	0		5.91817e-05	2.08565e-05	0.000153469	0	0	0	0		0.000175478	5.25057e-05	0.00015496	0	0	0	0
112		6.11585e-05	-1.4289e-05	0.000150788	0	6.22942e-05	0	0		7.95646e-05	3.99929e-05	0.00013447	0	6.722e-05	0	0		7.87279e-05	1.91855e-05	8.88726e-05	0	1.97797e-05	0	0		0.000120858	4.08924e-05	0.000137483	0	6.25789e-05	0	0		0.000105842	3.97503e-05	0.000163654	0	1.53973e-05	0	0		0.00017809	7.05019e-06	6.48759e-05	0	3.85051e-05	0	0
113		-1.1289e-05	6.3699e-05	0.000301949	0	3.36879e-06	2.73026e-05	0		0.000137755	-3.5624e-05	0.000363144	0	3.63517e-06	5.20721e-06	0		3.84881e-06	5.49018e-05	0.000258174	0	1.06966e-06	7.67511e-06	0		3.89604e-05	4.86863e-05	0.000357538	0	3.38418e-06	4.1166e-05	0		-8.62283e-06	3.78642e-05	0.000297617	0	8.32666e-07	6.98542e-07	0		6.46624e-06	1.16382e-05	0.000248859	0	2.0823e-06	0	0
114		8.2677e-05	4.94826e-05	0.000111498	0	0	1.47649e-06	0		5.78249e-05	1.11954e-05	9.64518e-05	0	0	2.81599e-07	0		2.25769e-05	2.21989e-05	0.000181225	0	0	4.1506e-07	0		3.07921e-05	1.25964e-05	7.73972e-05	0	0	2.2262e-06	0		4.98381e-05	1.98986e-05	0.000159869	0	0	3.77762e-08	0		3.92261e-06	1.06586e-06	0.000177066	0	0	0	0
115		0.000157816	-3.4004e-06	0.000319247	0	0	0	0		0.000263893	7.0482e-05	0.000205247	0	0	0	0		0.000111468	1.49615e-05	0.00017296	0	0	0	0		2.78757e-05	-5.8738e-06	0.000383643	0	0	0	0		0.000169282	2.62881e-05	0.000206501	0	0	0	0		0.000113956	2.17929e-05	0.000231976	0	0	0	0
116		2.45796e-05	0	0.000129582	0	0	0	0		0.000142833	0	-6.20353e-06	0	0	0	0		3.55253e-05	0	0.000108229	0	0	0	0		2.91481e-05	0	0.000160812	0	0	0	0		1.77182e-05	0	6.78196e-05	0	0	0	0		6.66852e-05	0	0.000111069	0	0	0	0
117		0.00011085	0	0.000172323	0	0	0	0		0.000260247	0	2.94305e-05	0	0	0	0		6.67201e-05	0	9.20828e-05	0	0	0	0		2.31239e-05	0	0.000138653	0	0	0	0		0.000136875	0	2.23697e-05	0	0	0	0		0.000122485	0	0.000110937	0	0	0	0
118		1.05574e-05	0	8.97885e-06	0	0	0	0		2.39795e-05	0	1.64919e-06	0	0	0	0		6.15803e-06	0	4.68829e-06	0	0	0	0		1.97472e-06	0	7.08241e-06	0	0	0	0		1.31558e-05	0	1.04213e-06	0	0	0	0		1.1291e-05	0	5.708e-06	0	0	0	0
[truncated: 84 more columns]

## Sheet: HR_Mass
HRMx_ExactMassText	HRMx_ExactMassWave
C	12
CH	13.0078
N	14.0031
CH2	14.0156
NH	15.0109
CH3	15.0235
O	15.9949
NH2	16.0187
CH4	16.0313
HO	17.0027
NH3	17.0266
H2O	18.0106
Arplus2	19.9812
C2H2Oplus2	21.0053
CO2plus2	21.9949
Na	22.9898
SOplus2	23.9835
C2	24
C2H	25.0078
C2H2	26.0156
CHN	27.0109
C2H3	27.0235
CO	27.9949
N2	28.0061
C2H4	28.0313
CHO	29.0027
CH3N	29.0266
C2H5	29.0391
NO	29.998
CH2O	30.0106
CH4N	30.0344
C2H6	30.0469
CH3O	31.0184
S	31.9721
O2	31.9898
CH4O	32.0262
H2S	33.9877
Cl	34.9688
HCl	35.9767
C3	36
C3H	37.0078
C3H2	38.0157
K	38.9637
C3H3	39.0235
Ar	39.9624
C2HO	41.0027
C2H3N	41.0266
C3H5	41.0391
C2H2O	42.0106
C2H4N	42.0344
C3H6	42.047
CHNO	43.0058
C2H3O	43.0184
C2H5N	43.0422
C3H7	43.0548
CO2	43.9898
CH2NO	44.0136
C2H4O	44.0262
C2H6N	44.05
C3H8	44.0626
CHO2	44.9977
CH3NO	45.0215
C2H5O	45.034
C2H7N	45.0578
CH2S	45.9877
NO2	45.9929
CH2O2	46.0055
CH4NO	46.0293
C2H6O	46.0419
CH3S	46.9955
CH3O2	47.0133
CH5NO	47.0371
SO	47.967
C4	48
CH4O2	48.0211
C4H	49.0078
CH5O2	49.0289
C4H2	50.0157
C3HN	51.0109
C4H3	51.0235
C3O	51.9949
C3H2N	52.0187
C4H4	52.0313
C3HO	53.0027
C3H3N	53.0266
C4H5	53.0391
C3H2O	54.0106
C3H4N	54.0344
C4H6	54.047
C2HNO	55.0058
C3H3O	55.0184
C3H5N	55.0422
C4H7	55.0548
C2H2NO	56.0136
C3H4O	56.0262
C3H6N	56.05
C4H8	56.0626
C2H3NO	57.0215
C3H5O	57.034
C3H7N	57.0578
C4H9	57.0704
C2H2O2	58.0055
C2H4NO	58.0293
C3H6O	58.0419
C3H8N	58.0657
C4H10	58.0783
C2H3S	58.9955
C2H3O2	59.0133
C2H5NO	59.0371
C3H7O	59.0497
C3H9N	59.0735
CSO	59.967
C5	60
C2H4O2	60.0211
C2H6NO	60.0449
CHSO	60.9748
CHO3	60.9926
C5H	61.0078
CH3NO2	61.0164
C2H5O2	61.0289
CH2O3	62.0004
C5H2	62.0157
C2H6O2	62.0368
Cu	62.9296
CH3SO	62.9905
C5H3	63.0235
Zn	63.9291
SO2	63.9619
C5H4	64.0313
CH5O3	65.0239
C5H5	65.0391
C4H2O	66.0106
C4H4N	66.0344
C5H6	66.047
C3HNO	67.0058
C3H3N2	67.0296
C5H7	67.0548
C3H2NO	68.0136
C4H4O	68.0262
C4H6N	68.05
C5H8	68.0626
C3HO2	68.9977
C3H3NO	69.0215
C4H5O	69.034
C5H9	69.0704
C3H2O2	70.0055
C3H4NO	70.0293
C4H6O	70.0419
C4H8N	70.0657
C5H10	70.0782
C2HNO2	71.0007
C3H3O2	71.0133
C3H5NO	71.0371
C4H7O	71.0497
C4H9N	71.0735
C5H11	71.0861
C6	72
C3H4O2	72.0211
C3H6NO	72.0449
C4H8O	72.0575
C5H12	72.0939
C2HO3	72.9926
C2H3NO2	73.0164
C3H5O2	73.029
C3H7NO	73.0528
C4H9O	73.0653
C4H11N	73.0891
C6H2	74.0156
C2H4NO2	74.0242
C3H6O2	74.0368
C3H8NO	74.0606
C4H10O	74.0732
C2H3O3	75.0082
C6H3	75.0235
C2H5NO2	75.032
C3H7O2	75.0446
C3H9NO	75.0684
C2H4O3	76.016
C6H4	76.0313
C3H8O2	76.0524
CHSO2	76.9697
C2H5O3	77.0239
C6H5	77.0391
C3H9O2	77.0603
CH2SO2	77.9775
C2H6O3	78.0317
C6H6	78.047
C5H3O	79.0184
C5H5N	79.0422
C6H7	79.0548
HBr	79.9262
SO3	79.9568
C4H2NO	80.0136
C5H4O	80.0262
C5H6N	80.05
C6H8	80.0626
HSO3	80.9646
C5H5O	81.034
C6H9	81.0704
H2SO3	81.9725
C4H2O2	82.0055
C5H6O	82.0419
C6H10	82.0782
C3HNO2	83.0007
C4H3O2	83.0133
C5H7O	83.0497
C6H11	83.0861
C7	84
C4H4O2	84.0211
C5H8O	84.0575
C6H12	84.0939
C7H	85.0078
C4H5O2	85.029
C5H9O	85.0653
C6H13	85.1017
C7H2	86.0156
C4H6O2	86.0368
C3H6N2O	86.048
C5H10O	86.0732
C2HNO3	86.9956
C3H3O3	87.0082
C7H3	87.0235
C4H7O2	87.0446
C5H11O	87.081
C6O	87.9949
C7H4	88.0313
C4H8O2	88.0524
C5H12O	88.0888
C2HSO2	88.9697
C3H5O3	89.0239
C7H5	89.0391
C4H9O2	89.0603
C2H2SO2	89.9775
C3H6O3	90.0317
C7H6	90.047
C4H10O2	90.0681
C6H3O	91.0184
C7H7	91.0548
C5O2	91.9898
C6H4O	92.0262
C6H6N	92.05
C2H8N2O2	92.0586
C7H8	92.0626
C5HO2	92.9977
C6H5O	93.034
C3H9O3	93.0552
C7H9	93.0704
CH2SO3	93.9725
C6H6O	94.0419
C6H8N	94.0657
C7H10	94.0782
CH3SO3	94.9803
C5H3O2	95.0133
C6H7O	95.0497
C6H9N	95.0735
C7H11	95.0861
C8	96
C5H4O2	96.0211
C4H4N2O	96.0324
C6H8O	96.0575
C7H12	96.0939
HSO4	96.9596
C8H	97.0078
C5H5O2	97.029
C6H9O	97.0653
C6H11N	97.0891
C7H13	97.1017
H2SO4	97.9674
C8H2	98.0156
C5H6O2	98.0368
C6H10O	98.0732
C7H14	98.1096
C8H3	99.0235
C5H7O2	99.0446
C6H11O	99.081
C7H15	99.1174
C4H4O3	100.016
C8H4	100.031
C5H8O2	100.052
C6H12O	100.089
C7H16	100.125
C4H5SO	101.006
C4H5O3	101.024
C8H5	101.039
C4H7NO2	101.048
C5H9O2	101.06
C6H13O	101.097
C4H6O3	102.032
C8H6	102.047
C5H10O2	102.068
C6H14O	102.104
C3H3SO2	102.985
C4H7O3	103.039
C8H7	103.055
C5H11O2	103.076
C3H4O4	104.011
C7H4O	104.026
C4H8O3	104.047
C8H8	104.063
C6HO2	104.998
C3H5O4	105.019
C7H5O	105.034
C4H9O3	105.055
C8H9	105.07
C3H6O4	106.027
C7H6O	106.042
C4H10O3	106.063
C8H10	106.078
C6H3O2	107.013
C7H7O	107.05
C8H11	107.086
C9	108
C6H4O2	108.021
C6H6NO	108.045
C7H8O	108.058
C8H12	108.094
C9H	109.008
C6H5O2	109.029
C6H7NO	109.053
C7H9O	109.065
C8H13	109.102
C9H2	110.016
C6H6O2	110.037
C7H10O	110.073
C8H14	110.11
C9H3	111.023
C6H7O2	111.045
C7H11O	111.081
C8H15	111.117
C5H4O3	112.016
C9H4	112.031
C6H8O2	112.052
C5H8N2O	112.064
C7H12O	112.089
C8H16	112.125
C5H5O3	113.024
C5H7NO2	113.048
C6H9O2	113.06
C7H13O	113.097
C8H17	113.133
C5H6O3	114.032
C9H6	114.047
C6H10O2	114.068
C7H14O	114.104
C8H18	114.141
C5H7O3	115.039
C9H7	115.055
C6H11O2	115.076
C7H15O	115.112
C5H8O3	116.047
C9H8	116.063
C5H9O3	117.055
C9H9	117.07

## Sheet: Readme
Readme
1. The sheet ‘WISOM’ represents the relative contributions of the fragment groups from the normalized HR-AMS spectra of WISOM from respective aerosol samples.
2. The sheet ‘HULIS’ represents the relative contributions of the fragment groups from the normalized HR-AMS spectra of HULIS from respective aerosol samples.
3. The sheet ‘HP-WSOM’ represents the relative contributions of the fragment groups from the normalized HR-AMS spectra of HP-WSOM from respective aerosol samples.
4. The sheet ‘Ratios’ represents the O to C, H to C and OM to OC ratios of the extracted organic fractions (WISOM, HULIS, and HP-WSOM).
5. The sheet ‘HR_Mass’ represents the HR-AMS ions and their exact masses applied to Pika for the HR-AMS spectral analysis.

## Sheet: Ratios
Sample_ID	OM/OC			H/C			O/C
	WISOM	HULIS	HP	WISOM	HULIS	HP	WISOM	HULIS	HP-WSOM
TMK-A-009	1.49951	2.25504	2.74101	1.86812	1.53697	1.42027	0.247658	0.835152	1.17872
TMK-A-011	1.42135	2.2221	2.63299	1.929	1.61054	1.54378	0.187127	0.804646	1.07447
TMK-A-013	1.4577	2.30138	2.59591	1.88199	1.49512	1.46071	0.218213	0.873108	1.04318
TMK-A-016	1.51852	2.29842	2.69188	1.84535	1.51873	1.50283	0.263885	0.86763	1.12709
TMK-A-018	1.44046	2.18581	2.47758	1.89613	1.6154	1.54956	0.204562	0.778289	0.948035
TMK-A-021	1.44695	2.18335	2.64522	1.9001	1.57155	1.58064	0.207726	0.778281	1.0856
TMK-A-023	1.49401	2.14349	2.69639	1.86993	1.62651	1.6041	0.242982	0.743444	1.12918
TMK-A-025	1.54676	2.25663	2.8068	1.83227	1.54965	1.43932	0.286986	0.830847	1.22739
TMK-A-026	1.47821	2.03899	2.79253	1.86583	1.66548	1.51599	0.235009	0.662742	1.2034
TMK-A-029	1.59464	2.19895	2.73472	1.84535	1.61397	1.48752	0.32365	0.784678	1.17871
TMK-A-030	1.4914	2.18681	2.71503	1.91738	1.65883	1.49293	0.240699	0.772585	1.15436
TMK-A-033	1.61537	2.33637	2.82325	1.88114	1.53971	1.3849	0.332002	0.892851	1.24649
TMK-A-035	1.49695	2.23601	2.75123	1.91318	1.62736	1.35777	0.242504	0.811543	1.19252
TMK-A-038	1.46266	2.2303	2.73191	1.91041	1.59011	1.40276	0.218199	0.808549	1.17061
TMK-A-039	1.5149	2.38108	2.88726	1.88463	1.54465	1.33543	0.259782	0.922836	1.29296
TMK-A-041	1.39347	2.15759	2.89576	1.9517	1.68992	1.48418	0.164013	0.746768	1.28437
TMK-A-042	1.42494	2.13792	2.70631	1.89881	1.64849	1.55561	0.190429	0.736044	1.14112
TMK-A-044	1.39329	2.17619	2.50506	1.92666	1.74949	1.65383	0.166646	0.760021	0.974983
