# Supplementary material for: Abundance, chemical structure, and light absorption properties of humic-like substances (HULIS) and other organic fractions of forest aerosols in Hokkaido
Source: Sci Rep. 2022 Aug 23;12:14379. doi: 10.1038/s41598-022-18201-z (PMC9399238; doi:10.1038/s41598-022-18201-z)
Supplement: Supplementary file 3 — Supplementary Information 3. [file 41598_2022_18201_MOESM3_ESM.xlsx]

## Sheet: WISOM_Abs_coef
Wavelength	TMK-A-009	TMK-A-011	TMK-A-013	TMK-A-016	TMK-A-018	TMK-A-021	TMK-A-023	TMK-A-025	TMK-A-026	TMK-A-029	TMK-A-030	TMK-A-033	TMK-A-035	TMK-A-038	TMK-A-039	TMK-A-041	TMK-A-042	TMK-A-044
nm	m-1	m-1	m-1	m-1	m-1	m-1	m-1	m-1	m-1	m-1	m-1	m-1	m-1	m-1	m-1	m-1	m-1	m-1
250	13.175	6.859	10.545	9.433	6.643	8.41	10.69	17.467	8.314	28.208	21.92	27.369	13.134	16.389	13.687	7.309	10.075	10.193
250.5	13.08	6.801	10.437	9.348	6.578	8.351	10.602	17.337	8.267	28.105	21.83	27.246	13.049	16.293	13.573	7.258	9.982	10.099
251	12.993	6.764	10.36	9.268	6.52	8.288	10.533	17.235	8.213	28.031	21.751	27.167	13.006	16.206	13.512	7.197	9.921	10.045
251.5	12.871	6.684	10.249	9.172	6.438	8.182	10.426	17.083	8.124	27.891	21.63	27.025	12.896	16.089	13.375	7.131	9.843	9.918
252	12.783	6.629	10.203	9.097	6.385	8.111	10.366	16.997	8.07	27.8	21.551	26.915	12.836	16.007	13.308	7.083	9.795	9.856
252.5	12.665	6.582	10.118	9.039	6.323	8.035	10.297	16.885	8.011	27.707	21.468	26.775	12.72	15.922	13.211	7.025	9.726	9.782
253	12.597	6.537	10.066	8.974	6.275	7.998	10.251	16.787	7.966	27.629	21.39	26.682	12.65	15.856	13.147	6.99	9.668	9.721
253.5	12.499	6.489	10.011	8.894	6.232	7.923	10.207	16.696	7.915	27.543	21.307	26.58	12.587	15.774	13.062	6.948	9.595	9.669
254	12.442	6.457	9.974	8.827	6.211	7.88	10.166	16.621	7.866	27.464	21.247	26.493	12.555	15.722	12.981	6.932	9.541	9.622
254.5	12.35	6.409	9.893	8.763	6.177	7.816	10.079	16.514	7.813	27.369	21.164	26.371	12.504	15.626	12.89	6.885	9.484	9.566
255	12.296	6.391	9.826	8.717	6.149	7.776	10.035	16.436	7.771	27.296	21.098	26.286	12.443	15.571	12.831	6.856	9.439	9.536
255.5	12.201	6.341	9.739	8.651	6.099	7.724	9.945	16.312	7.725	27.188	20.996	26.15	12.367	15.481	12.757	6.809	9.385	9.477
256	12.133	6.321	9.699	8.597	6.058	7.693	9.925	16.247	7.71	27.138	20.941	26.096	12.328	15.454	12.717	6.777	9.351	9.465
256.5	12.041	6.269	9.634	8.526	5.997	7.631	9.863	16.144	7.638	27.015	20.819	25.968	12.274	15.373	12.624	6.729	9.27	9.386
257	11.965	6.251	9.586	8.472	5.962	7.596	9.833	16.087	7.601	26.946	20.767	25.909	12.223	15.322	12.573	6.697	9.228	9.342
257.5	11.878	6.215	9.515	8.389	5.922	7.544	9.755	15.98	7.532	26.824	20.65	25.779	12.15	15.218	12.474	6.66	9.159	9.29
258	11.805	6.189	9.474	8.356	5.897	7.506	9.733	15.906	7.498	26.754	20.603	25.705	12.092	15.158	12.408	6.632	9.144	9.251
258.5	11.717	6.132	9.392	8.298	5.828	7.442	9.647	15.791	7.434	26.632	20.471	25.57	12.007	15.079	12.293	6.57	9.076	9.173
259	11.654	6.092	9.355	8.246	5.786	7.404	9.603	15.714	7.398	26.538	20.393	25.477	11.967	15.028	12.236	6.521	9.037	9.117
259.5	11.566	6.036	9.259	8.164	5.717	7.347	9.526	15.59	7.347	26.396	20.262	25.319	11.896	14.932	12.171	6.463	8.978	9.064
260	11.509	6.021	9.213	8.118	5.694	7.334	9.494	15.513	7.3	26.295	20.175	25.214	11.858	14.87	12.12	6.43	8.932	9.024
260.5	11.429	5.964	9.143	8.036	5.648	7.269	9.445	15.387	7.248	26.141	20.035	25.045	11.77	14.762	12.016	6.378	8.87	8.98
261	11.378	5.946	9.106	8.004	5.628	7.24	9.415	15.322	7.205	26.045	19.947	24.949	11.729	14.705	11.956	6.365	8.838	8.947
261.5	11.284	5.869	9.035	7.942	5.603	7.18	9.348	15.225	7.153	25.892	19.822	24.798	11.646	14.596	11.852	6.32	8.782	8.893
262	11.214	5.85	8.976	7.871	5.564	7.137	9.289	15.14	7.098	25.78	19.719	24.682	11.586	14.504	11.788	6.284	8.732	8.852
262.5	11.136	5.795	8.906	7.821	5.525	7.085	9.222	15.05	7.061	25.596	19.587	24.508	11.497	14.398	11.679	6.232	8.681	8.8
263	11.082	5.784	8.867	7.772	5.495	7.045	9.172	14.97	7.015	25.467	19.476	24.396	11.431	14.333	11.623	6.197	8.641	8.759
263.5	10.985	5.758	8.797	7.724	5.454	6.994	9.097	14.854	6.975	25.284	19.303	24.206	11.328	14.223	11.521	6.141	8.582	8.692
264	10.908	5.725	8.74	7.684	5.422	6.963	9.054	14.771	6.923	25.164	19.206	24.089	11.262	14.161	11.462	6.095	8.534	8.659
264.5	10.824	5.668	8.661	7.625	5.389	6.932	8.989	14.65	6.865	24.988	19.041	23.905	11.185	14.041	11.384	6.045	8.493	8.599
265	10.778	5.648	8.637	7.616	5.383	6.937	8.966	14.598	6.844	24.909	18.955	23.822	11.144	14.003	11.347	6.036	8.492	8.589
265.5	10.692	5.619	8.576	7.534	5.349	6.889	8.901	14.492	6.787	24.681	18.788	23.636	11.059	13.899	11.269	5.987	8.42	8.522
266	10.643	5.607	8.545	7.509	5.323	6.885	8.871	14.441	6.756	24.55	18.7	23.511	10.998	13.847	11.226	5.973	8.377	8.488
266.5	10.527	5.54	8.459	7.419	5.259	6.818	8.79	14.31	6.672	24.311	18.522	23.296	10.897	13.733	11.099	5.895	8.285	8.416
267	10.484	5.525	8.439	7.387	5.248	6.8	8.755	14.256	6.646	24.221	18.438	23.192	10.864	13.67	11.048	5.886	8.271	8.391
267.5	10.389	5.483	8.364	7.331	5.243	6.741	8.706	14.143	6.593	24.059	18.295	23.043	10.77	13.563	10.951	5.838	8.206	8.352
268	10.356	5.468	8.333	7.301	5.224	6.738	8.666	14.073	6.558	23.945	18.2	22.934	10.73	13.517	10.907	5.821	8.165	8.327
268.5	10.266	5.383	8.246	7.226	5.156	6.664	8.584	13.921	6.475	23.738	18.028	22.737	10.623	13.397	10.805	5.756	8.079	8.247
269	10.197	5.342	8.178	7.164	5.11	6.638	8.533	13.826	6.43	23.609	17.921	22.599	10.558	13.313	10.739	5.717	8.036	8.183
269.5	10.098	5.284	8.099	7.117	5.067	6.578	8.467	13.73	6.376	23.402	17.768	22.397	10.465	13.192	10.625	5.644	7.978	8.111
270	10.041	5.271	8.069	7.086	5.044	6.585	8.449	13.655	6.355	23.274	17.673	22.292	10.411	13.128	10.564	5.626	7.93	8.088
270.5	9.984	5.256	8.018	7.041	5.025	6.568	8.399	13.578	6.312	23.07	17.518	22.127	10.342	13.04	10.487	5.595	7.867	8.046
271	9.937	5.239	7.98	6.991	4.993	6.541	8.366	13.493	6.258	22.97	17.411	21.999	10.28	12.97	10.441	5.545	7.833	8.007
271.5	9.862	5.198	7.905	6.934	4.963	6.5	8.294	13.415	6.206	22.795	17.265	21.815	10.196	12.848	10.353	5.506	7.804	7.932
272	9.819	5.159	7.871	6.912	4.968	6.467	8.266	13.357	6.191	22.702	17.176	21.703	10.144	12.782	10.315	5.473	7.761	7.911
272.5	9.74	5.128	7.829	6.881	4.985	6.466	8.233	13.257	6.149	22.512	17.052	21.548	10.093	12.705	10.242	5.459	7.74	7.865
273	9.716	5.102	7.821	6.855	4.977	6.461	8.212	13.2	6.125	22.395	16.972	21.45	10.052	12.652	10.194	5.433	7.697	7.837
273.5	9.597	5.059	7.729	6.764	4.906	6.417	8.111	13.064	6.034	22.174	16.806	21.242	9.968	12.534	10.074	5.351	7.589	7.733
274	9.53	5.008	7.677	6.722	4.856	6.384	8.05	12.979	6.01	22.033	16.693	21.104	9.899	12.445	9.995	5.288	7.514	7.685
274.5	9.413	4.958	7.573	6.664	4.805	6.317	7.976	12.846	5.952	21.822	16.518	20.93	9.797	12.343	9.93	5.244	7.427	7.611
275	9.352	4.927	7.53	6.624	4.774	6.286	7.929	12.779	5.9	21.686	16.405	20.821	9.729	12.279	9.856	5.213	7.391	7.549
275.5	9.295	4.894	7.467	6.602	4.76	6.244	7.894	12.704	5.869	21.526	16.28	20.681	9.653	12.211	9.795	5.203	7.349	7.493
276	9.254	4.879	7.436	6.57	4.746	6.235	7.871	12.638	5.849	21.426	16.206	20.59	9.625	12.163	9.746	5.185	7.329	7.454
276.5	9.174	4.841	7.386	6.524	4.724	6.187	7.832	12.544	5.8	21.294	16.079	20.424	9.548	12.065	9.677	5.133	7.28	7.41
277	9.107	4.822	7.342	6.48	4.694	6.168	7.779	12.475	5.779	21.186	15.976	20.331	9.512	12.004	9.626	5.107	7.249	7.376
277.5	9	4.756	7.262	6.398	4.642	6.117	7.709	12.346	5.715	20.99	15.819	20.133	9.415	11.868	9.529	5.044	7.158	7.279
278	8.928	4.707	7.196	6.36	4.595	6.073	7.658	12.274	5.684	20.859	15.724	20.007	9.362	11.8	9.472	5.019	7.093	7.237
278.5	8.851	4.656	7.138	6.292	4.545	6.04	7.587	12.155	5.628	20.694	15.604	19.821	9.27	11.664	9.391	4.983	7.026	7.158
279	8.801	4.61	7.079	6.244	4.506	6.008	7.537	12.103	5.582	20.582	15.505	19.719	9.221	11.582	9.324	4.932	6.977	7.127
279.5	8.763	4.582	7.047	6.184	4.492	5.989	7.497	12.031	5.549	20.437	15.381	19.579	9.187	11.515	9.262	4.911	6.959	7.111
280	8.693	4.522	6.983	6.127	4.454	5.943	7.452	11.961	5.494	20.295	15.266	19.458	9.123	11.443	9.193	4.861	6.905	7.052
280.5	8.639	4.506	6.96	6.086	4.441	5.927	7.419	11.885	5.47	20.139	15.159	19.318	9.076	11.391	9.153	4.844	6.882	7.023
281	8.592	4.497	6.925	6.063	4.425	5.922	7.374	11.808	5.436	20.028	15.078	19.237	9.015	11.327	9.088	4.831	6.859	6.999
281.5	8.521	4.467	6.851	6.038	4.407	5.878	7.33	11.683	5.405	19.891	14.981	19.114	8.951	11.246	9	4.791	6.794	6.956
282	8.461	4.437	6.799	5.993	4.378	5.844	7.295	11.618	5.364	19.788	14.904	19.01	8.898	11.18	8.941	4.762	6.742	6.918
282.5	8.381	4.365	6.698	5.933	4.312	5.779	7.229	11.498	5.314	19.637	14.774	18.835	8.813	11.089	8.855	4.702	6.663	6.84
283	8.345	4.358	6.68	5.914	4.289	5.761	7.211	11.468	5.286	19.531	14.698	18.735	8.777	11.035	8.829	4.693	6.64	6.817
283.5	8.278	4.339	6.623	5.865	4.254	5.71	7.155	11.394	5.26	19.387	14.599	18.577	8.724	10.96	8.754	4.659	6.647	6.793
284	8.203	4.312	6.587	5.827	4.237	5.675	7.126	11.339	5.223	19.284	14.52	18.474	8.67	10.884	8.708	4.628	6.606	6.754
284.5	8.136	4.263	6.518	5.732	4.178	5.635	7.061	11.261	5.178	19.156	14.403	18.345	8.591	10.812	8.632	4.592	6.554	6.718
285	8.052	4.198	6.458	5.681	4.145	5.581	7.004	11.176	5.12	19.066	14.32	18.257	8.553	10.745	8.582	4.551	6.486	6.656
285.5	7.977	4.161	6.386	5.626	4.102	5.562	6.957	11.115	5.075	18.96	14.252	18.155	8.492	10.681	8.517	4.528	6.45	6.627
286	7.918	4.117	6.328	5.576	4.086	5.504	6.925	11.046	5.049	18.893	14.199	18.075	8.462	10.622	8.461	4.479	6.419	6.578
286.5	7.823	4.061	6.27	5.51	4.032	5.45	6.871	10.927	5.032	18.74	14.101	17.93	8.382	10.536	8.391	4.434	6.362	6.51
287	7.782	4.033	6.253	5.469	4.013	5.412	6.842	10.858	5.045	18.667	14.05	17.854	8.354	10.5	8.366	4.424	6.334	6.486
287.5	7.677	3.976	6.155	5.391	3.928	5.341	6.757	10.743	4.988	18.512	13.918	17.728	8.298	10.413	8.287	4.39	6.246	6.409
288	7.67	3.99	6.114	5.37	3.907	5.333	6.722	10.707	4.95	18.443	13.856	17.684	8.268	10.39	8.243	4.4	6.23	6.402
288.5	7.619	3.963	6.036	5.327	3.884	5.309	6.682	10.646	4.898	18.331	13.759	17.57	8.223	10.317	8.198	4.375	6.189	6.355
289	7.569	3.925	5.996	5.289	3.865	5.292	6.649	10.598	4.861	18.242	13.691	17.465	8.166	10.251	8.147	4.346	6.162	6.331
289.5	7.481	3.852	5.931	5.222	3.823	5.216	6.578	10.479	4.818	18.082	13.557	17.303	8.091	10.136	8.058	4.266	6.123	6.289
290	7.411	3.801	5.887	5.16	3.764	5.154	6.526	10.401	4.777	17.947	13.458	17.183	8.022	10.064	7.984	4.221	6.079	6.244
290.5	7.35	3.753	5.852	5.106	3.74	5.093	6.473	10.293	4.753	17.782	13.34	17.036	7.962	9.987	7.898	4.212	6.038	6.208
291	7.287	3.721	5.816	5.06	3.702	5.068	6.456	10.23	4.72	17.66	13.253	16.931	7.911	9.923	7.851	4.204	6.024	6.152
291.5	7.223	3.703	5.768	4.993	3.671	5.039	6.417	10.131	4.689	17.492	13.159	16.788	7.841	9.832	7.808	4.168	5.971	6.094
292	7.156	3.669	5.689	4.94	3.615	4.996	6.347	10.04	4.623	17.377	13.057	16.681	7.771	9.746	7.764	4.111	5.916	6.047
292.5	7.103	3.654	5.64	4.908	3.602	4.96	6.28	9.965	4.579	17.228	12.941	16.522	7.715	9.665	7.687	4.067	5.87	5.983
293	7.072	3.652	5.624	4.901	3.619	4.931	6.252	9.914	4.558	17.147	12.857	16.434	7.687	9.64	7.646	4.068	5.85	5.969
293.5	6.999	3.601	5.586	4.839	3.597	4.911	6.206	9.839	4.511	16.974	12.742	16.269	7.621	9.568	7.571	4.049	5.786	5.902
294	6.956	3.577	5.524	4.798	3.569	4.885	6.161	9.786	4.47	16.866	12.671	16.174	7.567	9.501	7.55	4.017	5.743	5.874
294.5	6.89	3.546	5.469	4.739	3.51	4.839	6.102	9.673	4.419	16.716	12.581	16.035	7.493	9.406	7.485	3.983	5.703	5.82
295	6.85	3.544	5.442	4.704	3.495	4.811	6.073	9.638	4.417	16.63	12.504	15.954	7.449	9.354	7.432	3.966	5.69	5.807
295.5	6.791	3.54	5.383	4.67	3.461	4.749	6.043	9.541	4.377	16.482	12.388	15.815	7.407	9.306	7.367	3.947	5.639	5.768
296	6.751	3.504	5.374	4.62	3.445	4.729	6.002	9.5	4.363	16.369	12.289	15.731	7.373	9.248	7.331	3.923	5.617	5.721
296.5	6.682	3.45	5.309	4.574	3.412	4.692	5.932	9.391	4.326	16.252	12.171	15.587	7.299	9.162	7.245	3.879	5.556	5.658
297	6.652	3.413	5.285	4.552	3.398	4.684	5.872	9.326	4.294	16.156	12.093	15.481	7.242	9.085	7.218	3.844	5.528	5.611
297.5	6.601	3.363	5.206	4.478	3.384	4.635	5.805	9.221	4.254	16.036	12.007	15.371	7.172	9.014	7.149	3.807	5.454	5.578
298	6.579	3.366	5.181	4.465	3.361	4.616	5.789	9.189	4.249	15.939	11.962	15.305	7.144	8.98	7.145	3.81	5.446	5.546
298.5	6.493	3.331	5.128	4.412	3.31	4.56	5.737	9.105	4.213	15.798	11.844	15.183	7.087	8.91	7.071	3.758	5.371	5.486
299	6.473	3.324	5.114	4.41	3.304	4.532	5.715	9.066	4.195	15.711	11.803	15.1	7.057	8.856	7.052	3.755	5.35	5.441
299.5	6.423	3.307	5.085	4.385	3.277	4.518	5.67	8.994	4.173	15.582	11.719	14.956	7.031	8.806	6.993	3.723	5.318	5.392
300	6.403	3.314	5.058	4.369	3.284	4.5	5.651	8.929	4.172	15.516	11.657	14.883	7	8.768	6.954	3.724	5.293	5.377
300.5	6.333	3.288	5.007	4.306	3.248	4.483	5.611	8.884	4.143	15.384	11.557	14.75	6.948	8.706	6.907	3.7	5.261	5.326
301	6.302	3.268	4.973	4.256	3.236	4.445	5.583	8.824	4.116	15.287	11.474	14.679	6.891	8.657	6.874	3.689	5.232	5.299
301.5	6.264	3.233	4.956	4.223	3.223	4.439	5.56	8.77	4.082	15.159	11.403	14.569	6.829	8.593	6.848	3.663	5.204	5.282
302	6.233	3.226	4.935	4.202	3.23	4.421	5.522	8.712	4.055	15.079	11.331	14.492	6.788	8.544	6.818	3.649	5.202	5.251
302.5	6.153	3.195	4.876	4.174	3.207	4.377	5.46	8.632	4.022	14.967	11.235	14.37	6.731	8.489	6.746	3.614	5.163	5.202
303	6.134	3.192	4.861	4.145	3.197	4.365	5.442	8.591	4.024	14.909	11.169	14.283	6.718	8.461	6.688	3.599	5.127	5.155
303.5	6.07	3.168	4.802	4.111	3.165	4.329	5.392	8.485	3.988	14.748	11.06	14.163	6.632	8.386	6.616	3.574	5.051	5.091
304	6.024	3.145	4.783	4.066	3.135	4.315	5.368	8.415	3.969	14.641	10.978	14.054	6.579	8.305	6.585	3.53	5.01	5.046
304.5	5.932	3.091	4.695	3.982	3.073	4.253	5.273	8.303	3.872	14.453	10.831	13.898	6.476	8.187	6.492	3.482	4.948	4.983
305	5.891	3.034	4.651	3.921	3.03	4.201	5.208	8.235	3.825	14.343	10.749	13.771	6.423	8.093	6.423	3.418	4.881	4.914
305.5	5.848	2.998	4.602	3.885	2.996	4.136	5.139	8.161	3.763	14.158	10.616	13.622	6.356	8.002	6.323	3.38	4.829	4.86
306	5.831	2.978	4.595	3.867	2.993	4.095	5.132	8.105	3.753	14.068	10.545	13.526	6.325	7.941	6.304	3.379	4.8	4.842
306.5	5.751	2.966	4.562	3.82	2.983	4.078	5.108	8.037	3.693	13.903	10.446	13.394	6.271	7.844	6.245	3.346	4.771	4.795
307	5.718	2.951	4.525	3.811	2.966	4.075	5.084	7.981	3.685	13.831	10.376	13.326	6.242	7.811	6.214	3.343	4.732	4.765
307.5	5.653	2.938	4.487	3.763	2.956	4.07	5.021	7.923	3.643	13.706	10.277	13.194	6.174	7.76	6.152	3.325	4.685	4.72
308	5.649	2.94	4.45	3.766	2.957	4.05	4.98	7.872	3.63	13.643	10.205	13.112	6.138	7.741	6.133	3.316	4.685	4.693
308.5	5.63	2.91	4.418	3.744	2.938	4.038	4.947	7.816	3.616	13.533	10.098	12.988	6.085	7.692	6.096	3.312	4.647	4.667
309	5.6	2.892	4.398	3.733	2.925	4.037	4.915	7.768	3.609	13.436	10.025	12.917	6.07	7.642	6.072	3.298	4.656	4.642
309.5	5.538	2.842	4.349	3.679	2.897	3.98	4.863	7.681	3.563	13.258	9.905	12.785	5.975	7.535	6.003	3.261	4.578	4.603
310	5.494	2.848	4.321	3.655	2.884	3.96	4.853	7.634	3.538	13.18	9.847	12.718	5.954	7.493	5.983	3.243	4.578	4.591
310.5	5.442	2.82	4.278	3.611	2.854	3.914	4.811	7.527	3.492	13.048	9.769	12.587	5.883	7.425	5.917	3.218	4.506	4.541
311	5.384	2.796	4.249	3.575	2.809	3.889	4.766	7.463	3.441	12.967	9.678	12.495	5.854	7.344	5.854	3.17	4.469	4.488
311.5	5.331	2.779	4.191	3.542	2.785	3.843	4.704	7.373	3.414	12.8	9.601	12.364	5.785	7.255	5.766	3.117	4.407	4.45
312	5.281	2.756	4.156	3.508	2.758	3.802	4.665	7.332	3.378	12.7	9.531	12.281	5.72	7.188	5.705	3.094	4.366	4.395
312.5	5.253	2.76	4.145	3.476	2.773	3.778	4.636	7.318	3.389	12.605	9.498	12.188	5.673	7.14	5.705	3.086	4.371	4.4
313	5.238	2.74	4.136	3.463	2.784	3.771	4.62	7.29	3.4	12.561	9.44	12.111	5.676	7.11	5.694	3.086	4.357	4.388
313.5	5.186	2.692	4.105	3.388	2.732	3.737	4.576	7.205	3.392	12.435	9.334	11.997	5.631	7.043	5.63	3.038	4.31	4.309
314	5.166	2.662	4.073	3.385	2.701	3.706	4.528	7.154	3.359	12.338	9.261	11.925	5.596	6.993	5.548	3.015	4.267	4.266
314.5	5.115	2.632	4.006	3.322	2.652	3.65	4.487	7.082	3.308	12.201	9.143	11.779	5.509	6.919	5.501	2.982	4.227	4.21
315	5.075	2.625	3.973	3.31	2.623	3.628	4.447	7.023	3.271	12.13	9.1	11.71	5.445	6.867	5.475	2.954	4.19	4.198
315.5	5.056	2.62	3.966	3.3	2.615	3.607	4.441	7.013	3.269	12.076	9.035	11.615	5.449	6.812	5.471	2.948	4.158	4.205
316	5.029	2.595	3.943	3.292	2.603	3.595	4.418	6.979	3.261	12.025	8.987	11.559	5.437	6.76	5.437	2.946	4.135	4.177
316.5	4.979	2.555	3.902	3.236	2.577	3.566	4.378	6.895	3.215	11.919	8.891	11.468	5.392	6.708	5.371	2.923	4.065	4.147
317	4.943	2.528	3.866	3.202	2.583	3.531	4.356	6.842	3.184	11.832	8.826	11.391	5.353	6.676	5.325	2.903	4.061	4.113
317.5	4.872	2.499	3.827	3.167	2.559	3.479	4.32	6.742	3.115	11.709	8.759	11.294	5.282	6.61	5.261	2.841	4.013	4.054
318	4.864	2.493	3.81	3.173	2.557	3.468	4.308	6.7	3.109	11.623	8.715	11.22	5.258	6.573	5.255	2.813	4.025	4.059
318.5	4.818	2.489	3.771	3.137	2.555	3.443	4.248	6.624	3.084	11.524	8.66	11.129	5.204	6.507	5.222	2.79	3.98	4.03
319	4.797	2.519	3.757	3.137	2.559	3.434	4.231	6.611	3.097	11.454	8.616	11.07	5.18	6.502	5.218	2.797	3.958	4.027
319.5	4.741	2.49	3.71	3.101	2.515	3.369	4.191	6.548	3.063	11.348	8.544	10.945	5.13	6.436	5.145	2.785	3.913	3.989
320	4.72	2.493	3.676	3.085	2.515	3.327	4.175	6.516	3.066	11.284	8.498	10.876	5.105	6.382	5.126	2.767	3.898	3.984
320.5	4.709	2.473	3.672	3.05	2.496	3.32	4.166	6.466	3.049	11.199	8.443	10.781	5.086	6.345	5.069	2.752	3.892	3.963
321	4.676	2.461	3.652	3.037	2.502	3.299	4.137	6.431	3.07	11.133	8.391	10.735	5.047	6.311	5.056	2.732	3.872	3.943
321.5	4.643	2.439	3.612	3.002	2.494	3.279	4.106	6.389	3.024	11.04	8.295	10.665	4.98	6.276	5.01	2.715	3.826	3.889
322	4.608	2.405	3.566	2.98	2.472	3.245	4.07	6.334	2.99	10.95	8.213	10.574	4.922	6.192	4.978	2.68	3.791	3.842
322.5	4.596	2.393	3.527	2.941	2.424	3.223	4.014	6.293	2.943	10.867	8.14	10.473	4.889	6.097	4.914	2.631	3.732	3.786
323	4.563	2.359	3.513	2.953	2.415	3.204	4.004	6.265	2.928	10.804	8.084	10.419	4.874	6.06	4.899	2.598	3.725	3.773
323.5	4.555	2.325	3.524	2.932	2.413	3.177	3.978	6.215	2.914	10.703	8.052	10.338	4.826	6.015	4.858	2.589	3.692	3.758
324	4.484	2.294	3.506	2.913	2.4	3.158	3.941	6.157	2.879	10.628	7.987	10.253	4.779	5.979	4.824	2.578	3.679	3.735
324.5	4.458	2.285	3.48	2.891	2.382	3.137	3.917	6.1	2.871	10.53	7.936	10.154	4.714	5.961	4.796	2.579	3.654	3.726
325	4.439	2.292	3.465	2.862	2.365	3.102	3.901	6.075	2.845	10.491	7.863	10.089	4.675	5.937	4.781	2.581	3.646	3.724
325.5	4.397	2.255	3.421	2.835	2.335	3.04	3.846	6.001	2.799	10.387	7.793	10.004	4.612	5.879	4.739	2.574	3.603	3.709
326	4.366	2.237	3.394	2.821	2.298	3.013	3.81	5.972	2.771	10.315	7.72	9.936	4.578	5.83	4.68	2.555	3.589	3.678
326.5	4.285	2.197	3.321	2.777	2.289	2.987	3.755	5.89	2.732	10.177	7.667	9.804	4.533	5.776	4.622	2.493	3.556	3.621
327	4.275	2.199	3.286	2.762	2.271	2.967	3.752	5.868	2.73	10.112	7.617	9.723	4.504	5.725	4.612	2.475	3.516	3.587
327.5	4.222	2.174	3.245	2.729	2.267	2.952	3.743	5.818	2.736	10.021	7.56	9.627	4.473	5.665	4.61	2.447	3.486	3.557
328	4.194	2.155	3.239	2.745	2.246	2.901	3.718	5.78	2.725	9.96	7.508	9.571	4.433	5.605	4.574	2.425	3.455	3.535
328.5	4.174	2.124	3.221	2.682	2.229	2.869	3.638	5.715	2.681	9.859	7.396	9.47	4.387	5.521	4.509	2.401	3.43	3.479
329	4.15	2.134	3.217	2.675	2.229	2.834	3.625	5.682	2.69	9.822	7.361	9.419	4.374	5.511	4.469	2.387	3.423	3.478
329.5	4.116	2.112	3.175	2.618	2.213	2.828	3.62	5.647	2.663	9.732	7.288	9.343	4.346	5.477	4.449	2.376	3.367	3.45
330	4.111	2.134	3.173	2.622	2.211	2.83	3.633	5.646	2.686	9.709	7.302	9.32	4.359	5.473	4.446	2.375	3.365	3.464
330.5	4.076	2.113	3.134	2.602	2.177	2.813	3.623	5.572	2.646	9.602	7.261	9.223	4.311	5.413	4.395	2.351	3.306	3.397
331	4.086	2.117	3.113	2.593	2.179	2.783	3.606	5.525	2.608	9.557	7.22	9.187	4.281	5.391	4.376	2.334	3.291	3.389
331.5	4.046	2.072	3.087	2.577	2.132	2.74	3.556	5.478	2.573	9.45	7.153	9.082	4.202	5.315	4.315	2.302	3.251	3.362
332	4.012	2.049	3.071	2.553	2.123	2.729	3.524	5.451	2.548	9.392	7.128	9.051	4.181	5.295	4.301	2.292	3.23	3.373
332.5	3.965	2.031	3.068	2.551	2.121	2.704	3.482	5.416	2.567	9.33	7.079	8.988	4.149	5.243	4.26	2.27	3.215	3.367
333	3.922	2.004	3.012	2.5	2.092	2.66	3.425	5.349	2.528	9.264	7.001	8.909	4.106	5.189	4.203	2.232	3.174	3.323
333.5	3.897	2.004	2.975	2.485	2.098	2.616	3.411	5.301	2.502	9.194	6.938	8.791	4.064	5.127	4.182	2.205	3.154	3.291
334	3.86	1.991	2.967	2.454	2.06	2.575	3.368	5.267	2.493	9.126	6.888	8.739	4.052	5.106	4.164	2.212	3.127	3.264
334.5	3.855	1.992	2.956	2.441	2.068	2.563	3.365	5.233	2.499	9.064	6.865	8.704	4.026	5.095	4.142	2.202	3.111	3.234
335	3.846	1.953	2.953	2.425	2.043	2.533	3.343	5.208	2.49	9.003	6.817	8.661	3.994	5.061	4.105	2.179	3.071	3.192
335.5	3.843	1.949	2.917	2.384	2.038	2.518	3.354	5.169	2.47	8.964	6.768	8.587	3.943	5.013	4.04	2.176	3.037	3.17
336	3.78	1.92	2.884	2.376	2.028	2.497	3.316	5.148	2.448	8.902	6.739	8.534	3.906	4.947	4.008	2.171	3.021	3.143
336.5	3.758	1.903	2.865	2.371	2.018	2.461	3.302	5.086	2.419	8.828	6.681	8.453	3.884	4.915	3.982	2.177	3.03	3.146
337	3.734	1.891	2.846	2.365	2.012	2.467	3.282	5.073	2.406	8.781	6.64	8.409	3.866	4.875	3.988	2.166	3.003	3.125
337.5	3.74	1.88	2.807	2.344	1.966	2.45	3.25	5.026	2.371	8.688	6.556	8.318	3.859	4.85	3.946	2.128	2.974	3.096
338	3.747	1.911	2.823	2.368	1.995	2.484	3.275	5.019	2.385	8.654	6.536	8.291	3.861	4.863	3.977	2.165	2.978	3.1
338.5	3.704	1.893	2.8	2.369	1.985	2.468	3.238	4.954	2.366	8.561	6.479	8.201	3.802	4.836	3.909	2.145	2.965	3.069
339	3.696	1.89	2.811	2.362	2.023	2.447	3.256	4.907	2.393	8.545	6.461	8.151	3.771	4.799	3.899	2.136	2.957	3.042
339.5	3.616	1.844	2.769	2.3	1.978	2.384	3.195	4.825	2.362	8.446	6.383	8.025	3.702	4.714	3.836	2.074	2.901	3.003
340	3.582	1.826	2.764	2.283	1.954	2.361	3.195	4.798	2.363	8.418	6.333	7.981	3.732	4.675	3.815	2.047	2.878	2.979
340.5	3.523	1.795	2.725	2.19	1.972	2.299	3.025	4.775	2.278	8.24	6.2	7.886	3.628	4.607	3.752	2.012	2.767	2.91
341	3.5	1.791	2.728	2.213	1.944	2.293	3.021	4.724	2.27	8.228	6.216	7.885	3.621	4.584	3.746	2.039	2.764	2.904
341.5	3.49	1.802	2.738	2.254	1.989	2.295	3.049	4.73	2.328	8.221	6.234	7.889	3.655	4.598	3.757	2.043	2.727	2.917
342	3.445	1.785	2.712	2.203	1.932	2.263	3.043	4.684	2.27	8.133	6.159	7.796	3.601	4.524	3.736	1.983	2.686	2.862
342.5	3.46	1.786	2.641	2.224	1.941	2.234	3.055	4.666	2.247	8.022	6.064	7.701	3.553	4.476	3.743	1.949	2.663	2.839
343	3.423	1.747	2.577	2.146	1.853	2.182	2.992	4.605	2.121	7.921	5.987	7.561	3.47	4.399	3.658	1.911	2.634	2.791
343.5	3.399	1.741	2.535	2.145	1.846	2.192	2.974	4.525	2.134	7.835	5.948	7.547	3.458	4.387	3.641	1.944	2.625	2.746
344	3.341	1.713	2.532	2.109	1.803	2.182	2.922	4.483	2.135	7.829	5.93	7.493	3.421	4.325	3.588	1.938	2.608	2.727
344.5	3.28	1.687	2.549	2.106	1.765	2.187	2.933	4.473	2.131	7.754	5.905	7.462	3.4	4.268	3.548	1.927	2.587	2.682
345	3.245	1.652	2.513	2.065	1.744	2.15	2.919	4.454	2.085	7.708	5.842	7.348	3.342	4.177	3.501	1.89	2.535	2.631
345.5	3.212	1.598	2.462	2.032	1.771	2.145	2.869	4.405	2.051	7.605	5.743	7.249	3.313	4.178	3.469	1.849	2.515	2.626
346	3.196	1.608	2.451	2.002	1.786	2.141	2.836	4.39	2.049	7.539	5.686	7.239	3.322	4.213	3.437	1.853	2.507	2.609
346.5	3.182	1.586	2.437	2.009	1.755	2.118	2.79	4.335	2.041	7.479	5.633	7.165	3.296	4.218	3.418	1.831	2.526	2.635
347	3.149	1.613	2.385	1.984	1.721	2.091	2.757	4.297	2.019	7.415	5.586	7.105	3.254	4.138	3.366	1.8	2.458	2.574
347.5	3.168	1.635	2.414	1.998	1.732	2.072	2.75	4.238	2.013	7.35	5.574	7.073	3.216	4.084	3.35	1.755	2.432	2.593
348	3.171	1.637	2.385	2.006	1.754	2.087	2.734	4.214	2.034	7.302	5.568	7.064	3.203	4.045	3.332	1.739	2.394	2.567
348.5	3.151	1.585	2.396	1.958	1.722	2.047	2.712	4.179	1.993	7.254	5.508	7.019	3.18	4.019	3.312	1.721	2.37	2.539
349	3.143	1.566	2.386	1.946	1.708	2.055	2.684	4.154	1.987	7.218	5.498	6.955	3.196	3.991	3.298	1.748	2.382	2.55
349.5	3.106	1.578	2.362	1.947	1.705	2.067	2.717	4.162	1.972	7.197	5.464	6.889	3.169	3.964	3.292	1.761	2.402	2.555
350	3.071	1.568	2.328	1.949	1.729	2.032	2.685	4.13	1.985	7.15	5.417	6.831	3.127	3.941	3.251	1.71	2.393	2.541
350.5	3.057	1.593	2.339	1.976	1.755	2.054	2.731	4.124	2.013	7.111	5.411	6.82	3.119	3.936	3.237	1.694	2.374	2.499
351	3.037	1.606	2.356	1.982	1.766	2.064	2.743	4.121	2.03	7.094	5.376	6.801	3.155	3.929	3.232	1.707	2.371	2.471
351.5	3.074	1.627	2.386	1.97	1.769	2.09	2.786	4.152	2.028	7.015	5.384	6.763	3.163	3.949	3.262	1.771	2.398	2.475
352	3.08	1.629	2.388	1.981	1.773	2.04	2.758	4.108	1.998	6.98	5.354	6.702	3.114	3.945	3.226	1.797	2.409	2.497
352.5	3.072	1.579	2.348	1.929	1.734	2.003	2.691	4.043	1.943	6.85	5.258	6.642	3.066	3.894	3.19	1.737	2.366	2.431
353	3.039	1.52	2.324	1.899	1.696	1.958	2.65	3.982	1.906	6.792	5.199	6.614	3.029	3.839	3.142	1.703	2.297	2.409
353.5	2.952	1.454	2.289	1.842	1.668	1.97	2.623	3.939	1.884	6.725	5.151	6.574	3.007	3.786	3.139	1.661	2.239	2.345
354	2.938	1.466	2.249	1.79	1.68	1.923	2.591	3.914	1.855	6.692	5.12	6.542	2.99	3.769	3.137	1.666	2.224	2.347
354.5	2.903	1.489	2.227	1.833	1.673	1.945	2.601	3.912	1.893	6.683	5.099	6.468	2.97	3.773	3.149	1.716	2.221	2.347
355	2.871	1.502	2.212	1.805	1.633	1.9	2.544	3.872	1.871	6.603	5.022	6.378	2.937	3.725	3.089	1.649	2.17	2.319
355.5	2.863	1.485	2.197	1.798	1.58	1.861	2.544	3.816	1.883	6.564	4.99	6.317	2.933	3.688	3.088	1.61	2.148	2.268
356	2.887	1.521	2.219	1.821	1.609	1.903	2.54	3.817	1.917	6.55	5	6.348	2.955	3.68	3.09	1.616	2.189	2.287
356.5	2.882	1.464	2.198	1.797	1.593	1.899	2.534	3.785	1.834	6.503	4.96	6.293	2.931	3.614	3.07	1.607	2.219	2.276
357	2.889	1.462	2.191	1.827	1.598	1.91	2.53	3.794	1.827	6.478	4.97	6.283	2.913	3.627	3.066	1.629	2.214	2.285
357.5	2.837	1.399	2.168	1.766	1.572	1.872	2.478	3.702	1.774	6.413	4.897	6.173	2.857	3.566	3.001	1.592	2.115	2.219
358	2.83	1.4	2.121	1.745	1.566	1.863	2.462	3.674	1.79	6.377	4.872	6.135	2.824	3.582	2.993	1.601	2.084	2.184
358.5	2.773	1.418	2.129	1.745	1.566	1.874	2.435	3.632	1.791	6.319	4.828	6.068	2.812	3.521	2.964	1.558	2.041	2.158
359	2.766	1.406	2.113	1.743	1.566	1.868	2.451	3.675	1.797	6.291	4.827	6.047	2.773	3.512	2.952	1.574	2.075	2.165
359.5	2.75	1.401	2.132	1.755	1.545	1.846	2.464	3.657	1.819	6.235	4.803	6.011	2.774	3.5	2.909	1.566	2.105	2.164
360	2.727	1.375	2.09	1.692	1.51	1.801	2.464	3.614	1.773	6.186	4.727	5.96	2.753	3.487	2.867	1.562	2.077	2.129
360.5	2.72	1.391	2.087	1.686	1.527	1.8	2.459	3.553	1.761	6.152	4.693	5.915	2.766	3.454	2.887	1.553	2.066	2.147
361	2.659	1.346	2.036	1.654	1.524	1.763	2.378	3.504	1.728	6.092	4.659	5.873	2.716	3.385	2.882	1.513	2.044	2.106
361.5	2.619	1.346	2.039	1.649	1.547	1.728	2.351	3.484	1.708	6.062	4.654	5.838	2.692	3.383	2.86	1.527	2.002	2.108
362	2.578	1.304	1.986	1.615	1.502	1.686	2.288	3.456	1.679	6.001	4.602	5.802	2.659	3.353	2.815	1.478	1.955	2.05
362.5	2.607	1.329	2.012	1.597	1.455	1.702	2.286	3.439	1.685	5.953	4.582	5.76	2.68	3.356	2.779	1.497	1.905	2.008
363	2.634	1.328	2.002	1.6	1.464	1.713	2.266	3.425	1.669	5.923	4.583	5.733	2.682	3.357	2.777	1.506	1.913	2.001
363.5	2.633	1.319	1.983	1.614	1.48	1.752	2.278	3.472	1.668	5.926	4.541	5.702	2.687	3.352	2.789	1.53	1.935	2.015
364	2.625	1.329	1.976	1.61	1.494	1.727	2.279	3.475	1.649	5.914	4.546	5.666	2.666	3.356	2.798	1.52	1.935	2.002
364.5	2.587	1.284	1.966	1.608	1.47	1.691	2.272	3.399	1.631	5.837	4.488	5.624	2.611	3.275	2.759	1.495	1.896	1.985
365	2.565	1.261	1.951	1.598	1.446	1.657	2.26	3.342	1.611	5.786	4.459	5.56	2.58	3.247	2.717	1.441	1.854	1.93
365.5	2.515	1.251	1.921	1.607	1.483	1.672	2.229	3.314	1.614	5.682	4.408	5.494	2.581	3.2	2.693	1.458	1.82	1.934
366	2.508	1.275	1.921	1.613	1.481	1.7	2.204	3.34	1.629	5.688	4.408	5.462	2.588	3.207	2.687	1.456	1.813	1.955
366.5	2.494	1.298	1.903	1.619	1.499	1.695	2.16	3.294	1.665	5.649	4.379	5.447	2.56	3.177	2.693	1.46	1.844	1.937
367	2.489	1.297	1.925	1.584	1.481	1.712	2.175	3.262	1.642	5.688	4.393	5.432	2.52	3.163	2.685	1.451	1.843	1.901
367.5	2.433	1.253	1.902	1.559	1.451	1.647	2.175	3.2	1.614	5.622	4.354	5.375	2.507	3.126	2.639	1.433	1.834	1.868
368	2.433	1.235	1.895	1.558	1.426	1.626	2.175	3.193	1.585	5.588	4.323	5.319	2.502	3.106	2.611	1.435	1.809	1.859
368.5	2.391	1.22	1.858	1.508	1.378	1.575	2.131	3.173	1.556	5.467	4.256	5.238	2.475	3.08	2.566	1.417	1.751	1.827
369	2.41	1.223	1.852	1.544	1.393	1.58	2.116	3.151	1.596	5.459	4.233	5.235	2.461	3.092	2.552	1.422	1.781	1.822
369.5	2.419	1.246	1.797	1.523	1.383	1.598	2.093	3.126	1.646	5.43	4.215	5.197	2.421	3.039	2.545	1.401	1.805	1.796
370	2.432	1.286	1.817	1.541	1.414	1.605	2.109	3.128	1.661	5.449	4.248	5.187	2.412	3.081	2.551	1.415	1.832	1.83
370.5	2.322	1.186	1.78	1.427	1.345	1.492	2.028	3.024	1.482	5.298	4.085	5.05	2.31	2.941	2.478	1.304	1.687	1.716
371	2.328	1.212	1.809	1.457	1.383	1.518	2.035	3.042	1.504	5.302	4.096	5.047	2.325	2.948	2.506	1.308	1.704	1.735
371.5	2.295	1.208	1.79	1.446	1.378	1.51	2.035	3.003	1.501	5.25	4.067	5.008	2.302	2.929	2.491	1.3	1.688	1.726
372	2.292	1.217	1.78	1.452	1.375	1.492	2.034	2.99	1.514	5.233	4.058	4.992	2.3	2.917	2.478	1.296	1.687	1.705
372.5	2.282	1.203	1.764	1.43	1.357	1.464	2.027	2.971	1.493	5.164	4.009	4.949	2.281	2.901	2.477	1.281	1.658	1.685
373	2.291	1.204	1.745	1.419	1.364	1.461	2	2.975	1.492	5.156	3.994	4.93	2.273	2.893	2.463	1.283	1.652	1.669
373.5	2.256	1.188	1.721	1.409	1.363	1.459	1.974	2.95	1.464	5.096	3.952	4.875	2.244	2.885	2.441	1.28	1.624	1.635
374	2.231	1.17	1.683	1.377	1.328	1.437	1.953	2.894	1.451	5.065	3.938	4.819	2.224	2.858	2.398	1.273	1.601	1.605
374.5	2.191	1.127	1.655	1.346	1.298	1.392	1.912	2.858	1.406	4.988	3.893	4.77	2.185	2.812	2.357	1.234	1.564	1.568
375	2.185	1.132	1.673	1.336	1.297	1.377	1.903	2.845	1.4	4.956	3.88	4.742	2.166	2.789	2.344	1.216	1.566	1.557
375.5	2.182	1.151	1.673	1.351	1.309	1.376	1.895	2.842	1.403	4.94	3.873	4.717	2.153	2.766	2.337	1.221	1.587	1.564
376	2.172	1.158	1.68	1.36	1.306	1.376	1.905	2.836	1.414	4.914	3.846	4.695	2.159	2.776	2.348	1.208	1.593	1.555
376.5	2.125	1.122	1.644	1.344	1.272	1.368	1.888	2.777	1.412	4.876	3.8	4.652	2.142	2.756	2.316	1.191	1.579	1.552
377	2.105	1.114	1.627	1.334	1.25	1.345	1.872	2.77	1.391	4.838	3.78	4.614	2.138	2.73	2.309	1.19	1.543	1.536
377.5	2.084	1.096	1.599	1.308	1.231	1.335	1.846	2.725	1.376	4.79	3.747	4.569	2.107	2.69	2.27	1.194	1.514	1.508
378	2.082	1.099	1.603	1.313	1.226	1.334	1.839	2.717	1.383	4.775	3.741	4.558	2.089	2.68	2.276	1.183	1.504	1.503
378.5	2.078	1.088	1.583	1.287	1.223	1.318	1.836	2.701	1.367	4.739	3.695	4.52	2.069	2.684	2.251	1.17	1.502	1.471
379	2.073	1.077	1.58	1.295	1.227	1.328	1.826	2.691	1.361	4.732	3.674	4.501	2.064	2.678	2.249	1.178	1.5	1.456
379.5	2.05	1.065	1.549	1.275	1.238	1.302	1.807	2.669	1.323	4.685	3.655	4.479	2.037	2.655	2.239	1.173	1.454	1.439
380	2.025	1.037	1.533	1.248	1.211	1.293	1.768	2.64	1.303	4.646	3.617	4.449	2.012	2.601	2.217	1.147	1.431	1.412
380.5	2.01	1.023	1.542	1.262	1.206	1.278	1.776	2.617	1.302	4.609	3.6	4.419	2.018	2.594	2.205	1.13	1.431	1.401
381	2.006	1.027	1.531	1.251	1.191	1.285	1.784	2.595	1.299	4.584	3.58	4.377	2.013	2.575	2.191	1.131	1.431	1.39
381.5	1.985	1.019	1.509	1.232	1.195	1.258	1.762	2.55	1.275	4.544	3.558	4.322	1.995	2.568	2.16	1.113	1.396	1.36
382	1.987	1.011	1.501	1.208	1.195	1.262	1.759	2.543	1.285	4.509	3.54	4.295	1.977	2.543	2.149	1.108	1.374	1.356
382.5	1.982	1.007	1.49	1.197	1.205	1.241	1.713	2.535	1.284	4.487	3.508	4.258	1.955	2.507	2.144	1.101	1.368	1.337
383	1.985	1.003	1.483	1.216	1.215	1.242	1.715	2.526	1.276	4.468	3.496	4.249	1.947	2.511	2.143	1.097	1.384	1.34
383.5	1.984	1.033	1.486	1.234	1.223	1.238	1.725	2.513	1.281	4.463	3.498	4.228	1.953	2.514	2.152	1.126	1.385	1.344
384	1.971	1.043	1.49	1.246	1.224	1.23	1.744	2.51	1.273	4.435	3.498	4.225	1.952	2.517	2.148	1.124	1.384	1.338
384.5	1.924	1.03	1.484	1.208	1.205	1.219	1.72	2.469	1.274	4.385	3.454	4.183	1.92	2.475	2.098	1.126	1.36	1.294
385	1.896	1.01	1.48	1.192	1.166	1.202	1.684	2.446	1.247	4.343	3.424	4.156	1.896	2.447	2.076	1.093	1.347	1.285
385.5	1.894	0.988	1.456	1.15	1.136	1.191	1.672	2.42	1.236	4.318	3.383	4.114	1.882	2.431	2.052	1.072	1.336	1.26
386	1.892	0.991	1.446	1.144	1.134	1.182	1.658	2.411	1.216	4.303	3.379	4.089	1.886	2.424	2.058	1.07	1.324	1.273
386.5	1.89	0.981	1.424	1.14	1.14	1.182	1.655	2.389	1.223	4.248	3.357	4.046	1.873	2.407	2.049	1.067	1.299	1.236
387	1.875	0.979	1.414	1.155	1.14	1.172	1.65	2.372	1.216	4.213	3.34	4.026	1.864	2.388	2.024	1.059	1.294	1.237
387.5	1.867	0.969	1.393	1.149	1.134	1.168	1.62	2.367	1.206	4.172	3.293	3.988	1.84	2.372	2.019	1.049	1.274	1.229
388	1.867	0.968	1.387	1.15	1.131	1.172	1.623	2.352	1.211	4.16	3.281	3.956	1.835	2.358	2.008	1.055	1.285	1.24
388.5	1.85	0.951	1.381	1.119	1.127	1.154	1.604	2.346	1.209	4.134	3.272	3.916	1.818	2.347	2.004	1.048	1.269	1.214
389	1.844	0.942	1.376	1.105	1.129	1.148	1.603	2.317	1.212	4.105	3.262	3.89	1.806	2.317	1.987	1.056	1.261	1.212
389.5	1.796	0.933	1.355	1.082	1.111	1.119	1.554	2.293	1.188	4.063	3.207	3.856	1.786	2.29	1.961	1.035	1.241	1.18
390	1.784	0.93	1.358	1.081	1.113	1.106	1.55	2.27	1.177	4.037	3.174	3.831	1.772	2.279	1.951	1.025	1.224	1.188
390.5	1.801	0.945	1.367	1.102	1.116	1.116	1.573	2.268	1.178	4.017	3.176	3.823	1.78	2.288	1.962	1.043	1.245	1.189
391	1.792	0.943	1.363	1.093	1.129	1.097	1.575	2.252	1.158	3.99	3.158	3.802	1.764	2.274	1.957	1.043	1.228	1.176
391.5	1.777	0.935	1.346	1.069	1.117	1.098	1.577	2.237	1.169	3.935	3.15	3.782	1.754	2.246	1.939	1.028	1.22	1.148
392	1.748	0.917	1.341	1.051	1.09	1.075	1.543	2.214	1.161	3.898	3.117	3.752	1.742	2.223	1.917	0.99	1.196	1.118
392.5	1.741	0.919	1.328	1.066	1.083	1.095	1.541	2.191	1.175	3.875	3.102	3.719	1.735	2.223	1.891	0.988	1.218	1.102
393	1.751	0.931	1.325	1.084	1.098	1.109	1.536	2.189	1.175	3.871	3.09	3.714	1.747	2.232	1.884	0.985	1.218	1.103
393.5	1.723	0.93	1.316	1.069	1.093	1.11	1.534	2.17	1.171	3.84	3.05	3.693	1.717	2.206	1.879	0.995	1.212	1.089
394	1.726	0.918	1.316	1.066	1.102	1.101	1.523	2.162	1.178	3.834	3.038	3.68	1.72	2.201	1.887	1.002	1.218	1.09
394.5	1.687	0.887	1.293	1.046	1.067	1.064	1.489	2.121	1.144	3.768	2.98	3.614	1.669	2.16	1.867	0.973	1.172	1.049
395	1.679	0.858	1.276	1.037	1.06	1.049	1.47	2.086	1.124	3.739	2.968	3.572	1.647	2.147	1.836	0.965	1.146	1.032
395.5	1.661	0.87	1.267	1.033	1.06	1.042	1.462	2.082	1.103	3.702	2.949	3.553	1.623	2.122	1.817	0.924	1.131	1.025
396	1.649	0.867	1.256	1.002	1.046	1.016	1.469	2.061	1.102	3.668	2.943	3.531	1.614	2.096	1.81	0.911	1.121	1.012
396.5	1.628	0.867	1.263	0.992	1.028	1.034	1.442	2.069	1.105	3.652	2.925	3.512	1.623	2.091	1.795	0.912	1.12	1.001
397	1.619	0.857	1.248	0.981	1.006	1.019	1.43	2.032	1.089	3.63	2.899	3.474	1.618	2.076	1.771	0.909	1.09	0.988
397.5	1.617	0.837	1.234	0.982	1.017	1.016	1.433	2.014	1.069	3.607	2.861	3.446	1.613	2.078	1.762	0.928	1.096	0.988
398	1.632	0.857	1.246	0.996	1.035	1.02	1.427	2.026	1.075	3.589	2.859	3.458	1.606	2.082	1.761	0.933	1.089	1.001
398.5	1.61	0.828	1.231	0.973	1.028	1.009	1.423	2.013	1.056	3.55	2.832	3.413	1.579	2.042	1.745	0.923	1.093	0.991
399	1.588	0.825	1.216	0.976	1.015	1.02	1.394	2.013	1.055	3.536	2.839	3.405	1.579	2.042	1.721	0.898	1.082	0.998
399.5	1.572	0.804	1.193	0.963	0.988	1.003	1.386	1.978	1.034	3.501	2.783	3.355	1.55	2.005	1.697	0.89	1.077	0.977
400	1.562	0.802	1.171	0.969	0.989	0.993	1.365	1.953	1.025	3.479	2.764	3.334	1.544	2	1.692	0.884	1.068	0.967
400.5	1.574	0.838	1.176	0.961	1.006	0.98	1.39	1.945	1.045	3.465	2.762	3.326	1.536	1.989	1.704	0.903	1.056	0.953
401	1.567	0.838	1.173	0.954	1.033	0.977	1.381	1.939	1.033	3.448	2.772	3.298	1.533	1.986	1.708	0.897	1.044	0.937
401.5	1.536	0.809	1.172	0.949	1.005	0.958	1.35	1.913	1.026	3.4	2.748	3.267	1.51	1.968	1.683	0.87	1.037	0.922
402	1.53	0.786	1.161	0.938	1.002	0.943	1.324	1.884	1.013	3.376	2.73	3.246	1.503	1.962	1.659	0.858	1.014	0.905
402.5	1.524	0.783	1.138	0.934	0.981	0.935	1.31	1.873	1.001	3.346	2.705	3.219	1.485	1.944	1.662	0.877	1.007	0.912
403	1.545	0.806	1.157	0.935	0.996	0.94	1.324	1.892	1.016	3.344	2.705	3.212	1.502	1.945	1.673	0.9	1.004	0.911
403.5	1.527	0.803	1.153	0.926	0.988	0.962	1.323	1.894	1.009	3.314	2.688	3.185	1.487	1.928	1.673	0.907	1.002	0.905
404	1.524	0.797	1.165	0.905	0.981	0.957	1.309	1.874	1.011	3.295	2.662	3.165	1.483	1.92	1.652	0.896	1.003	0.898
404.5	1.499	0.768	1.134	0.895	0.962	0.95	1.303	1.848	0.991	3.262	2.649	3.141	1.477	1.899	1.639	0.88	0.989	0.893
405	1.499	0.771	1.123	0.897	0.959	0.939	1.303	1.843	0.994	3.239	2.628	3.129	1.467	1.889	1.628	0.873	0.98	0.882
405.5	1.481	0.754	1.093	0.891	0.954	0.917	1.304	1.811	0.978	3.211	2.608	3.098	1.463	1.883	1.611	0.854	0.964	0.86
406	1.458	0.742	1.081	0.88	0.925	0.91	1.282	1.791	0.972	3.182	2.583	3.077	1.43	1.859	1.583	0.849	0.944	0.847
406.5	1.43	0.723	1.065	0.864	0.897	0.887	1.265	1.755	0.934	3.161	2.549	3.023	1.42	1.845	1.564	0.825	0.93	0.83
407	1.425	0.716	1.062	0.867	0.905	0.89	1.271	1.76	0.928	3.148	2.548	3.012	1.403	1.834	1.585	0.836	0.928	0.84
407.5	1.442	0.739	1.065	0.862	0.915	0.883	1.268	1.742	0.931	3.124	2.53	2.996	1.407	1.806	1.563	0.831	0.938	0.826
408	1.431	0.737	1.068	0.856	0.915	0.894	1.269	1.73	0.934	3.114	2.535	2.999	1.408	1.806	1.565	0.841	0.95	0.829
408.5	1.428	0.751	1.088	0.865	0.899	0.904	1.242	1.715	0.947	3.105	2.511	2.981	1.405	1.798	1.536	0.828	0.952	0.804
409	1.417	0.728	1.075	0.861	0.902	0.9	1.234	1.715	0.929	3.093	2.503	2.951	1.391	1.796	1.531	0.829	0.939	0.804
409.5	1.407	0.726	1.054	0.851	0.904	0.881	1.216	1.717	0.915	3.055	2.461	2.922	1.357	1.782	1.515	0.816	0.911	0.8
410	1.417	0.729	1.061	0.847	0.917	0.871	1.236	1.734	0.938	3.038	2.471	2.92	1.375	1.782	1.522	0.826	0.919	0.824
410.5	1.397	0.724	1.047	0.854	0.902	0.866	1.214	1.711	0.948	3.034	2.445	2.906	1.359	1.771	1.502	0.817	0.919	0.819
411	1.391	0.73	1.05	0.849	0.907	0.867	1.208	1.691	0.95	3.019	2.447	2.886	1.368	1.769	1.501	0.821	0.93	0.807
411.5	1.367	0.727	1.022	0.826	0.9	0.852	1.189	1.655	0.902	2.983	2.416	2.849	1.333	1.731	1.474	0.8	0.905	0.802
412	1.369	0.717	1.015	0.82	0.905	0.846	1.173	1.649	0.889	2.935	2.402	2.845	1.331	1.724	1.474	0.793	0.899	0.8
412.5	1.37	0.71	1.027	0.823	0.898	0.826	1.174	1.636	0.874	2.9	2.394	2.82	1.321	1.703	1.47	0.792	0.874	0.799
413	1.358	0.715	1.038	0.837	0.903	0.849	1.164	1.622	0.889	2.89	2.382	2.811	1.332	1.72	1.473	0.791	0.876	0.809
413.5	1.343	0.695	1.019	0.816	0.88	0.824	1.162	1.589	0.872	2.868	2.352	2.754	1.308	1.684	1.445	0.76	0.856	0.771
414	1.338	0.69	1.008	0.816	0.882	0.826	1.153	1.599	0.88	2.859	2.339	2.746	1.282	1.678	1.437	0.765	0.856	0.769
414.5	1.319	0.676	0.972	0.795	0.852	0.801	1.141	1.578	0.87	2.828	2.311	2.71	1.287	1.644	1.406	0.752	0.832	0.736
415	1.307	0.684	0.964	0.792	0.842	0.796	1.136	1.584	0.881	2.818	2.314	2.7	1.28	1.645	1.408	0.762	0.84	0.734
415.5	1.287	0.704	0.971	0.789	0.846	0.812	1.13	1.564	0.878	2.783	2.305	2.678	1.288	1.646	1.406	0.741	0.844	0.744
416	1.282	0.699	0.963	0.786	0.856	0.8	1.132	1.566	0.854	2.782	2.3	2.661	1.262	1.633	1.408	0.718	0.834	0.729
416.5	1.277	0.68	0.959	0.792	0.876	0.8	1.12	1.55	0.834	2.747	2.263	2.646	1.246	1.612	1.405	0.709	0.808	0.728
417	1.267	0.673	0.95	0.771	0.863	0.773	1.106	1.539	0.829	2.732	2.241	2.634	1.243	1.605	1.394	0.711	0.801	0.701
417.5	1.282	0.681	0.972	0.788	0.871	0.8	1.107	1.545	0.849	2.729	2.232	2.644	1.255	1.619	1.401	0.741	0.838	0.738
418	1.29	0.705	0.979	0.79	0.852	0.802	1.109	1.52	0.852	2.725	2.223	2.63	1.26	1.603	1.4	0.737	0.848	0.732
418.5	1.294	0.673	0.946	0.778	0.84	0.794	1.098	1.508	0.821	2.703	2.21	2.598	1.231	1.569	1.375	0.721	0.831	0.716
419	1.264	0.65	0.936	0.742	0.816	0.77	1.086	1.481	0.801	2.669	2.184	2.565	1.211	1.541	1.345	0.705	0.806	0.688
419.5	1.22	0.628	0.909	0.725	0.806	0.748	1.062	1.479	0.799	2.635	2.162	2.526	1.192	1.541	1.314	0.698	0.79	0.666
420	1.202	0.628	0.917	0.737	0.798	0.748	1.051	1.462	0.802	2.616	2.136	2.527	1.195	1.544	1.298	0.699	0.795	0.676
420.5	1.257	0.639	0.92	0.737	0.811	0.76	1.072	1.475	0.817	2.624	2.157	2.511	1.176	1.55	1.377	0.705	0.779	0.683
421	1.255	0.648	0.925	0.743	0.816	0.765	1.071	1.471	0.812	2.599	2.133	2.496	1.185	1.548	1.379	0.71	0.774	0.684
421.5	1.246	0.653	0.935	0.755	0.832	0.765	1.055	1.474	0.835	2.586	2.121	2.486	1.192	1.545	1.378	0.719	0.792	0.689
422	1.233	0.652	0.938	0.745	0.814	0.762	1.056	1.471	0.83	2.556	2.109	2.474	1.186	1.535	1.359	0.703	0.785	0.683
422.5	1.229	0.654	0.919	0.736	0.814	0.76	1.053	1.448	0.812	2.548	2.108	2.465	1.171	1.525	1.352	0.706	0.776	0.675
423	1.196	0.618	0.879	0.712	0.785	0.742	1.022	1.416	0.784	2.526	2.082	2.418	1.136	1.494	1.31	0.687	0.744	0.637
423.5	1.181	0.617	0.881	0.723	0.784	0.738	1.013	1.382	0.769	2.502	2.06	2.394	1.143	1.499	1.307	0.695	0.745	0.635
424	1.186	0.62	0.874	0.723	0.789	0.744	1.013	1.382	0.783	2.487	2.061	2.386	1.138	1.484	1.298	0.684	0.742	0.628
424.5	1.183	0.623	0.882	0.725	0.782	0.746	1.019	1.385	0.779	2.458	2.046	2.374	1.152	1.475	1.304	0.679	0.739	0.641
425	1.198	0.634	0.878	0.72	0.795	0.745	1.024	1.389	0.792	2.451	2.048	2.379	1.145	1.475	1.302	0.686	0.747	0.647
425.5	1.193	0.617	0.872	0.714	0.787	0.739	1.024	1.379	0.783	2.437	2.008	2.354	1.14	1.475	1.308	0.682	0.75	0.643
426	1.193	0.62	0.882	0.719	0.797	0.741	1.019	1.37	0.793	2.434	2.009	2.353	1.131	1.477	1.314	0.701	0.767	0.645
426.5	1.193	0.619	0.882	0.71	0.785	0.736	1.02	1.356	0.778	2.424	1.982	2.324	1.122	1.458	1.307	0.678	0.752	0.642
427	1.186	0.615	0.874	0.706	0.786	0.733	0.995	1.345	0.775	2.414	1.97	2.317	1.111	1.453	1.297	0.665	0.74	0.632
427.5	1.177	0.603	0.847	0.687	0.776	0.718	0.98	1.335	0.771	2.391	1.949	2.278	1.085	1.433	1.268	0.666	0.72	0.625
428	1.163	0.592	0.856	0.701	0.783	0.722	0.966	1.325	0.764	2.379	1.959	2.263	1.093	1.425	1.271	0.658	0.737	0.62
428.5	1.153	0.604	0.856	0.701	0.79	0.716	0.968	1.322	0.772	2.363	1.972	2.256	1.085	1.407	1.256	0.673	0.741	0.615
429	1.152	0.614	0.864	0.712	0.775	0.718	0.978	1.326	0.764	2.345	1.974	2.254	1.097	1.399	1.262	0.654	0.735	0.616
429.5	1.125	0.601	0.844	0.673	0.757	0.703	0.952	1.311	0.762	2.309	1.944	2.228	1.058	1.378	1.226	0.654	0.701	0.616
430	1.119	0.596	0.827	0.674	0.739	0.7	0.949	1.309	0.748	2.306	1.915	2.211	1.063	1.377	1.227	0.649	0.695	0.619
430.5	1.092	0.572	0.822	0.669	0.751	0.686	0.931	1.27	0.74	2.281	1.893	2.188	1.046	1.351	1.22	0.637	0.674	0.599
431	1.097	0.568	0.819	0.675	0.748	0.666	0.934	1.266	0.739	2.27	1.886	2.183	1.048	1.35	1.224	0.619	0.666	0.578
431.5	1.102	0.573	0.827	0.669	0.753	0.674	0.934	1.262	0.74	2.252	1.89	2.174	1.048	1.356	1.223	0.626	0.667	0.587
432	1.095	0.566	0.815	0.64	0.734	0.66	0.923	1.249	0.725	2.24	1.876	2.167	1.03	1.346	1.192	0.62	0.661	0.571
432.5	1.097	0.56	0.796	0.646	0.737	0.674	0.918	1.238	0.718	2.221	1.853	2.144	1.028	1.352	1.193	0.63	0.675	0.581
433	1.088	0.561	0.8	0.654	0.744	0.673	0.91	1.242	0.737	2.218	1.853	2.147	1.022	1.342	1.192	0.636	0.686	0.562
433.5	1.085	0.58	0.807	0.664	0.746	0.675	0.921	1.252	0.724	2.207	1.847	2.129	1.025	1.33	1.192	0.629	0.68	0.578
434	1.073	0.576	0.812	0.653	0.747	0.675	0.917	1.242	0.716	2.191	1.842	2.119	1.018	1.321	1.182	0.618	0.669	0.567
434.5	1.062	0.573	0.787	0.629	0.729	0.657	0.914	1.228	0.691	2.162	1.811	2.092	1.01	1.294	1.161	0.596	0.65	0.565
435	1.063	0.553	0.774	0.637	0.729	0.643	0.911	1.214	0.691	2.146	1.797	2.077	1.006	1.284	1.162	0.595	0.654	0.547
435.5	1.06	0.555	0.773	0.63	0.723	0.637	0.893	1.207	0.701	2.148	1.784	2.051	0.986	1.267	1.16	0.597	0.653	0.544
436	1.07	0.557	0.785	0.648	0.723	0.64	0.895	1.207	0.698	2.141	1.786	2.05	0.99	1.263	1.163	0.598	0.648	0.55
436.5	1.054	0.545	0.779	0.62	0.732	0.643	0.87	1.18	0.687	2.118	1.759	2.024	0.974	1.252	1.155	0.593	0.646	0.547
437	1.05	0.545	0.753	0.617	0.723	0.641	0.871	1.164	0.672	2.089	1.739	2.007	0.975	1.251	1.143	0.588	0.629	0.548
437.5	1.021	0.527	0.747	0.597	0.72	0.638	0.861	1.152	0.66	2.068	1.724	1.985	0.956	1.239	1.139	0.573	0.637	0.527
438	1.015	0.532	0.739	0.591	0.693	0.628	0.847	1.158	0.659	2.053	1.716	1.981	0.952	1.223	1.131	0.569	0.604	0.522
438.5	1.014	0.523	0.749	0.599	0.688	0.641	0.854	1.165	0.659	2.041	1.709	1.971	0.958	1.229	1.125	0.57	0.612	0.529
439	1.01	0.521	0.728	0.588	0.677	0.62	0.837	1.151	0.653	2.025	1.688	1.952	0.937	1.222	1.11	0.562	0.603	0.516
439.5	0.997	0.509	0.712	0.594	0.671	0.604	0.834	1.119	0.627	2.011	1.661	1.914	0.93	1.224	1.101	0.557	0.61	0.505
440	0.987	0.507	0.717	0.58	0.662	0.59	0.819	1.11	0.618	1.995	1.663	1.907	0.916	1.199	1.091	0.557	0.602	0.487
440.5	0.984	0.512	0.716	0.59	0.67	0.585	0.824	1.114	0.626	1.977	1.661	1.909	0.916	1.182	1.091	0.564	0.591	0.507
441	0.989	0.515	0.731	0.587	0.69	0.605	0.831	1.122	0.645	1.977	1.666	1.924	0.911	1.189	1.084	0.566	0.602	0.522
441.5	0.999	0.517	0.717	0.59	0.694	0.611	0.841	1.134	0.654	1.983	1.645	1.913	0.91	1.191	1.064	0.564	0.594	0.522
442	0.982	0.5	0.71	0.581	0.696	0.613	0.836	1.103	0.633	1.965	1.638	1.887	0.902	1.182	1.054	0.554	0.584	0.506
442.5	0.98	0.505	0.711	0.59	0.692	0.604	0.828	1.104	0.652	1.956	1.644	1.875	0.911	1.171	1.057	0.55	0.58	0.498
443	0.986	0.514	0.721	0.601	0.694	0.601	0.827	1.102	0.645	1.931	1.647	1.868	0.908	1.179	1.058	0.55	0.576	0.503
443.5	0.983	0.514	0.717	0.592	0.692	0.596	0.826	1.105	0.658	1.91	1.642	1.866	0.895	1.166	1.053	0.545	0.585	0.509
444	0.975	0.523	0.711	0.595	0.682	0.597	0.821	1.099	0.642	1.902	1.629	1.846	0.894	1.155	1.053	0.547	0.577	0.517
444.5	0.929	0.491	0.683	0.569	0.655	0.575	0.776	1.062	0.618	1.875	1.606	1.823	0.865	1.124	1.028	0.525	0.545	0.463
445	0.93	0.489	0.685	0.571	0.653	0.579	0.775	1.054	0.616	1.861	1.584	1.814	0.868	1.115	1.026	0.521	0.541	0.464
445.5	0.931	0.488	0.688	0.555	0.666	0.573	0.771	1.041	0.604	1.837	1.581	1.806	0.848	1.121	1.006	0.498	0.534	0.452
446	0.949	0.495	0.696	0.55	0.671	0.582	0.792	1.045	0.61	1.838	1.568	1.801	0.865	1.124	1.014	0.506	0.539	0.476
446.5	0.948	0.506	0.694	0.563	0.688	0.587	0.8	1.045	0.612	1.835	1.55	1.788	0.866	1.13	1.034	0.525	0.554	0.481
447	0.921	0.489	0.685	0.547	0.66	0.583	0.783	1.046	0.615	1.822	1.535	1.771	0.852	1.109	1.026	0.526	0.55	0.472
447.5	0.93	0.489	0.684	0.559	0.661	0.572	0.779	1.034	0.612	1.808	1.536	1.765	0.845	1.107	1.033	0.535	0.55	0.469
448	0.919	0.486	0.694	0.548	0.653	0.57	0.78	1.025	0.617	1.796	1.544	1.764	0.836	1.108	1.007	0.523	0.541	0.476
448.5	0.934	0.497	0.684	0.566	0.646	0.567	0.775	1.02	0.609	1.788	1.52	1.747	0.834	1.105	1.004	0.517	0.545	0.48
449	0.929	0.496	0.677	0.571	0.656	0.57	0.779	1.024	0.625	1.785	1.519	1.739	0.84	1.104	1.005	0.525	0.563	0.489
449.5	0.922	0.469	0.651	0.57	0.635	0.569	0.758	1.026	0.613	1.768	1.497	1.711	0.838	1.073	0.999	0.532	0.552	0.46
450	0.903	0.466	0.649	0.554	0.637	0.551	0.753	1.009	0.604	1.738	1.489	1.689	0.813	1.055	0.983	0.519	0.548	0.448
450.5	0.885	0.451	0.644	0.526	0.617	0.545	0.745	0.989	0.586	1.716	1.46	1.67	0.8	1.032	0.953	0.5	0.514	0.44
451	0.887	0.472	0.643	0.539	0.631	0.538	0.736	0.99	0.578	1.719	1.459	1.659	0.801	1.045	0.957	0.502	0.524	0.457
451.5	0.877	0.459	0.646	0.529	0.63	0.539	0.727	0.981	0.574	1.719	1.453	1.656	0.813	1.029	0.955	0.495	0.517	0.439
452	0.874	0.456	0.637	0.536	0.626	0.52	0.717	0.98	0.576	1.712	1.454	1.655	0.814	1.034	0.962	0.484	0.525	0.433
452.5	0.865	0.44	0.633	0.503	0.631	0.521	0.723	0.963	0.572	1.673	1.445	1.646	0.795	1.019	0.954	0.469	0.516	0.418
453	0.863	0.436	0.629	0.5	0.616	0.516	0.711	0.947	0.572	1.667	1.428	1.634	0.801	1.017	0.941	0.465	0.505	0.417
453.5	0.846	0.44	0.615	0.51	0.614	0.516	0.711	0.924	0.553	1.659	1.417	1.606	0.785	1.007	0.929	0.475	0.497	0.411
454	0.848	0.449	0.623	0.526	0.608	0.521	0.71	0.931	0.571	1.667	1.417	1.61	0.792	1.005	0.929	0.48	0.502	0.419
454.5	0.848	0.443	0.61	0.516	0.608	0.505	0.708	0.918	0.57	1.645	1.399	1.585	0.761	1.002	0.919	0.481	0.493	0.405
455	0.852	0.455	0.631	0.505	0.608	0.515	0.71	0.927	0.58	1.633	1.404	1.595	0.765	1.001	0.914	0.469	0.497	0.409
455.5	0.869	0.452	0.626	0.508	0.614	0.523	0.717	0.924	0.562	1.629	1.402	1.573	0.776	1.01	0.913	0.486	0.508	0.423
456	0.866	0.463	0.636	0.508	0.618	0.532	0.718	0.93	0.555	1.618	1.409	1.571	0.785	1.008	0.905	0.498	0.518	0.426
456.5	0.871	0.459	0.636	0.512	0.62	0.535	0.717	0.928	0.557	1.627	1.4	1.57	0.779	1.002	0.913	0.51	0.511	0.43
457	0.839	0.445	0.624	0.487	0.603	0.512	0.702	0.911	0.551	1.589	1.377	1.556	0.752	0.981	0.887	0.487	0.498	0.411
457.5	0.836	0.436	0.613	0.489	0.597	0.497	0.69	0.888	0.553	1.576	1.358	1.542	0.749	0.968	0.887	0.462	0.488	0.415
458	0.837	0.427	0.591	0.485	0.592	0.487	0.679	0.877	0.543	1.565	1.344	1.517	0.743	0.953	0.871	0.452	0.487	0.402
458.5	0.841	0.435	0.61	0.49	0.596	0.502	0.686	0.885	0.55	1.572	1.342	1.523	0.754	0.958	0.884	0.457	0.489	0.408
459	0.833	0.433	0.603	0.495	0.596	0.5	0.679	0.907	0.551	1.566	1.34	1.51	0.736	0.965	0.881	0.459	0.483	0.404
459.5	0.828	0.439	0.602	0.489	0.6	0.512	0.695	0.9	0.55	1.538	1.339	1.513	0.731	0.965	0.872	0.47	0.496	0.4
460	0.821	0.434	0.589	0.49	0.595	0.51	0.687	0.892	0.536	1.526	1.313	1.494	0.73	0.958	0.874	0.456	0.489	0.406
460.5	0.808	0.428	0.567	0.474	0.59	0.498	0.676	0.868	0.509	1.501	1.312	1.47	0.731	0.927	0.868	0.453	0.481	0.397
461	0.808	0.436	0.588	0.495	0.595	0.499	0.673	0.878	0.524	1.512	1.31	1.474	0.74	0.928	0.878	0.449	0.484	0.404
461.5	0.817	0.419	0.57	0.485	0.599	0.484	0.662	0.872	0.538	1.501	1.309	1.466	0.727	0.937	0.86	0.451	0.484	0.401
462	0.808	0.42	0.573	0.474	0.583	0.473	0.663	0.86	0.538	1.493	1.3	1.468	0.718	0.927	0.851	0.444	0.468	0.393
462.5	0.806	0.412	0.555	0.469	0.567	0.463	0.653	0.834	0.517	1.477	1.278	1.439	0.702	0.911	0.835	0.438	0.458	0.381
463	0.786	0.413	0.558	0.463	0.557	0.462	0.645	0.822	0.505	1.46	1.272	1.421	0.701	0.886	0.84	0.439	0.446	0.37
463.5	0.781	0.418	0.566	0.471	0.573	0.467	0.632	0.827	0.508	1.466	1.265	1.415	0.708	0.894	0.843	0.449	0.449	0.365
464	0.774	0.402	0.558	0.447	0.569	0.458	0.627	0.822	0.499	1.443	1.26	1.406	0.69	0.885	0.829	0.446	0.455	0.361
464.5	0.765	0.41	0.557	0.445	0.571	0.458	0.625	0.819	0.502	1.431	1.232	1.398	0.68	0.896	0.826	0.433	0.446	0.355
465	0.77	0.4	0.547	0.439	0.556	0.449	0.623	0.8	0.484	1.417	1.232	1.372	0.671	0.885	0.811	0.414	0.444	0.356
465.5	0.77	0.402	0.541	0.449	0.544	0.45	0.615	0.802	0.494	1.412	1.23	1.354	0.673	0.872	0.809	0.412	0.43	0.351
466	0.772	0.391	0.533	0.454	0.544	0.443	0.605	0.806	0.495	1.409	1.234	1.336	0.674	0.873	0.803	0.42	0.435	0.359
466.5	0.763	0.387	0.522	0.437	0.546	0.439	0.611	0.803	0.493	1.386	1.223	1.33	0.665	0.854	0.79	0.409	0.428	0.352
467	0.759	0.387	0.519	0.43	0.543	0.438	0.607	0.797	0.492	1.373	1.201	1.321	0.664	0.849	0.775	0.405	0.42	0.353
467.5	0.746	0.394	0.508	0.421	0.534	0.445	0.613	0.785	0.475	1.363	1.192	1.322	0.652	0.833	0.776	0.405	0.422	0.36
468	0.744	0.395	0.519	0.423	0.534	0.455	0.601	0.787	0.483	1.368	1.177	1.325	0.648	0.831	0.783	0.404	0.413	0.352
468.5	0.755	0.39	0.534	0.438	0.546	0.452	0.613	0.789	0.495	1.367	1.202	1.327	0.637	0.847	0.792	0.424	0.432	0.373
469	0.743	0.398	0.543	0.442	0.549	0.448	0.611	0.797	0.496	1.351	1.185	1.323	0.649	0.845	0.776	0.428	0.425	0.359
469.5	0.736	0.38	0.52	0.442	0.538	0.441	0.593	0.774	0.474	1.336	1.169	1.285	0.641	0.839	0.754	0.412	0.425	0.34
470	0.732	0.382	0.516	0.438	0.525	0.443	0.592	0.769	0.459	1.323	1.157	1.283	0.646	0.831	0.748	0.41	0.42	0.329
470.5	0.73	0.37	0.51	0.433	0.53	0.44	0.575	0.756	0.459	1.31	1.151	1.28	0.633	0.83	0.751	0.403	0.409	0.329
471	0.73	0.362	0.509	0.42	0.525	0.43	0.579	0.752	0.46	1.285	1.15	1.28	0.64	0.827	0.748	0.399	0.404	0.343
471.5	0.72	0.368	0.51	0.422	0.54	0.429	0.571	0.739	0.474	1.285	1.131	1.272	0.634	0.827	0.764	0.394	0.407	0.344
472	0.713	0.36	0.499	0.42	0.52	0.424	0.579	0.73	0.462	1.277	1.131	1.248	0.628	0.814	0.753	0.389	0.411	0.345
472.5	0.698	0.361	0.494	0.415	0.521	0.419	0.571	0.733	0.462	1.275	1.117	1.229	0.614	0.799	0.749	0.393	0.397	0.316
473	0.704	0.349	0.491	0.411	0.518	0.414	0.573	0.729	0.463	1.272	1.119	1.219	0.601	0.797	0.736	0.4	0.396	0.321
473.5	0.721	0.35	0.501	0.401	0.523	0.414	0.583	0.735	0.468	1.262	1.105	1.228	0.608	0.806	0.745	0.415	0.397	0.335
474	0.716	0.355	0.507	0.414	0.52	0.425	0.578	0.722	0.466	1.253	1.104	1.227	0.603	0.8	0.744	0.4	0.403	0.337
474.5	0.692	0.361	0.483	0.404	0.495	0.419	0.569	0.715	0.438	1.235	1.094	1.203	0.589	0.778	0.734	0.388	0.381	0.316
475	0.677	0.366	0.493	0.408	0.513	0.422	0.567	0.719	0.433	1.231	1.101	1.203	0.588	0.773	0.728	0.383	0.379	0.31
475.5	0.674	0.35	0.482	0.389	0.502	0.394	0.548	0.706	0.43	1.209	1.091	1.178	0.583	0.765	0.713	0.375	0.377	0.308
476	0.682	0.343	0.488	0.388	0.508	0.402	0.554	0.703	0.449	1.206	1.081	1.186	0.589	0.764	0.709	0.38	0.384	0.311
476.5	0.69	0.345	0.488	0.401	0.494	0.401	0.553	0.698	0.461	1.214	1.067	1.16	0.6	0.749	0.711	0.376	0.398	0.32
477	0.669	0.341	0.478	0.387	0.488	0.401	0.545	0.693	0.45	1.201	1.051	1.144	0.593	0.734	0.693	0.368	0.377	0.304
477.5	0.662	0.342	0.483	0.394	0.492	0.397	0.537	0.682	0.439	1.2	1.05	1.141	0.568	0.747	0.671	0.361	0.367	0.302
478	0.667	0.335	0.479	0.39	0.492	0.385	0.541	0.685	0.423	1.181	1.035	1.144	0.57	0.747	0.676	0.365	0.375	0.31
478.5	0.676	0.345	0.484	0.409	0.501	0.403	0.54	0.681	0.428	1.184	1.029	1.153	0.572	0.745	0.684	0.371	0.38	0.316
479	0.682	0.353	0.476	0.405	0.499	0.398	0.54	0.689	0.422	1.175	1.032	1.134	0.574	0.744	0.7	0.375	0.385	0.334
479.5	0.659	0.337	0.468	0.395	0.481	0.389	0.514	0.676	0.419	1.162	1.023	1.12	0.554	0.723	0.684	0.367	0.36	0.307
480	0.657	0.341	0.473	0.383	0.477	0.376	0.502	0.664	0.427	1.143	1.031	1.107	0.554	0.721	0.666	0.369	0.358	0.303
480.5	0.654	0.321	0.461	0.37	0.468	0.367	0.501	0.66	0.424	1.117	1.006	1.094	0.559	0.72	0.674	0.368	0.359	0.301
481	0.662	0.334	0.461	0.378	0.477	0.378	0.507	0.646	0.428	1.108	1.008	1.089	0.557	0.725	0.658	0.358	0.365	0.3
481.5	0.655	0.345	0.459	0.388	0.477	0.395	0.528	0.664	0.418	1.12	1.02	1.101	0.57	0.722	0.685	0.374	0.376	0.31
482	0.638	0.341	0.454	0.38	0.481	0.38	0.515	0.65	0.415	1.115	1.006	1.095	0.557	0.711	0.666	0.357	0.363	0.29
482.5	0.643	0.348	0.458	0.37	0.495	0.376	0.515	0.666	0.421	1.123	1.005	1.096	0.564	0.721	0.676	0.354	0.381	0.298
483	0.637	0.332	0.457	0.37	0.489	0.373	0.514	0.657	0.424	1.111	0.987	1.081	0.554	0.715	0.674	0.343	0.372	0.28
483.5	0.649	0.359	0.453	0.39	0.483	0.395	0.517	0.657	0.437	1.111	0.995	1.068	0.554	0.711	0.677	0.344	0.394	0.291
484	0.625	0.344	0.453	0.388	0.47	0.383	0.509	0.648	0.416	1.091	0.977	1.056	0.534	0.691	0.662	0.333	0.366	0.279
484.5	0.634	0.34	0.448	0.375	0.461	0.374	0.492	0.626	0.41	1.079	0.957	1.054	0.526	0.678	0.646	0.336	0.35	0.285
485	0.633	0.321	0.447	0.361	0.463	0.356	0.491	0.634	0.393	1.057	0.95	1.055	0.524	0.679	0.638	0.338	0.352	0.292
485.5	0.642	0.315	0.437	0.364	0.47	0.362	0.49	0.624	0.411	1.061	0.951	1.038	0.532	0.668	0.641	0.341	0.356	0.288
486	0.644	0.32	0.426	0.358	0.466	0.368	0.49	0.628	0.407	1.059	0.958	1.024	0.532	0.661	0.636	0.336	0.361	0.279
486.5	0.629	0.33	0.425	0.371	0.469	0.375	0.49	0.616	0.411	1.061	0.956	1.017	0.526	0.657	0.628	0.341	0.345	0.268
487	0.631	0.328	0.422	0.354	0.458	0.374	0.478	0.611	0.401	1.043	0.947	1.009	0.519	0.652	0.628	0.327	0.343	0.272
487.5	0.625	0.319	0.428	0.348	0.46	0.362	0.479	0.6	0.402	1.021	0.928	1.019	0.511	0.65	0.634	0.333	0.335	0.279
488	0.615	0.302	0.422	0.339	0.439	0.358	0.464	0.582	0.391	1.004	0.915	1.002	0.503	0.634	0.618	0.32	0.327	0.269
488.5	0.607	0.312	0.42	0.347	0.443	0.36	0.482	0.595	0.379	1.02	0.914	0.995	0.502	0.645	0.622	0.329	0.327	0.268
489	0.611	0.315	0.437	0.355	0.444	0.363	0.477	0.6	0.383	1.031	0.921	0.998	0.5	0.652	0.609	0.34	0.335	0.262
489.5	0.617	0.314	0.428	0.347	0.453	0.355	0.479	0.605	0.385	1.022	0.912	0.991	0.499	0.642	0.611	0.343	0.335	0.273
490	0.614	0.298	0.418	0.341	0.449	0.352	0.471	0.59	0.387	1	0.898	0.981	0.486	0.637	0.602	0.334	0.327	0.259
490.5	0.602	0.303	0.4	0.334	0.445	0.347	0.466	0.588	0.379	0.993	0.893	0.955	0.488	0.622	0.607	0.328	0.324	0.254
491	0.59	0.314	0.405	0.343	0.448	0.352	0.472	0.595	0.385	0.987	0.886	0.952	0.489	0.634	0.615	0.321	0.313	0.256
491.5	0.578	0.33	0.42	0.35	0.452	0.35	0.455	0.596	0.389	0.987	0.892	0.95	0.483	0.641	0.598	0.321	0.321	0.248
492	0.569	0.311	0.408	0.341	0.45	0.339	0.455	0.583	0.384	0.968	0.876	0.948	0.473	0.636	0.593	0.313	0.311	0.246
492.5	0.575	0.301	0.421	0.343	0.454	0.336	0.463	0.568	0.376	0.961	0.886	0.943	0.484	0.627	0.59	0.302	0.321	0.246
493	0.57	0.297	0.403	0.332	0.44	0.331	0.457	0.559	0.365	0.963	0.875	0.92	0.483	0.62	0.593	0.297	0.31	0.241
493.5	0.569	0.315	0.407	0.342	0.451	0.341	0.465	0.56	0.357	0.968	0.865	0.916	0.482	0.626	0.593	0.325	0.301	0.24
494	0.571	0.317	0.409	0.337	0.447	0.344	0.445	0.555	0.364	0.961	0.859	0.916	0.474	0.621	0.588	0.33	0.305	0.238
494.5	0.571	0.312	0.399	0.341	0.448	0.327	0.441	0.543	0.357	0.931	0.843	0.922	0.463	0.611	0.591	0.326	0.307	0.235
495	0.581	0.304	0.416	0.345	0.442	0.33	0.439	0.552	0.365	0.93	0.858	0.921	0.474	0.611	0.583	0.321	0.319	0.237
495.5	0.55	0.293	0.383	0.333	0.416	0.324	0.444	0.541	0.351	0.917	0.837	0.892	0.455	0.6	0.575	0.298	0.295	0.236
496	0.545	0.283	0.39	0.326	0.408	0.325	0.437	0.54	0.351	0.919	0.836	0.881	0.456	0.59	0.567	0.304	0.299	0.238
496.5	0.567	0.311	0.39	0.328	0.419	0.326	0.44	0.543	0.365	0.929	0.83	0.887	0.46	0.61	0.586	0.304	0.313	0.26
497	0.572	0.305	0.407	0.344	0.426	0.324	0.457	0.542	0.372	0.922	0.833	0.896	0.469	0.607	0.59	0.321	0.329	0.258
497.5	0.563	0.306	0.387	0.332	0.405	0.32	0.439	0.543	0.36	0.914	0.819	0.876	0.451	0.583	0.584	0.299	0.316	0.242
498	0.551	0.298	0.387	0.333	0.412	0.327	0.445	0.539	0.353	0.897	0.816	0.873	0.442	0.586	0.584	0.314	0.309	0.238
498.5	0.543	0.297	0.389	0.319	0.405	0.327	0.42	0.535	0.347	0.899	0.817	0.86	0.45	0.587	0.565	0.305	0.3	0.24
499	0.534	0.293	0.377	0.316	0.417	0.314	0.415	0.519	0.338	0.886	0.802	0.853	0.44	0.589	0.569	0.296	0.286	0.239
499.5	0.521	0.27	0.367	0.311	0.407	0.302	0.414	0.503	0.344	0.872	0.792	0.84	0.442	0.566	0.551	0.288	0.281	0.228
500	0.507	0.265	0.35	0.302	0.41	0.301	0.409	0.502	0.331	0.856	0.772	0.828	0.422	0.545	0.532	0.279	0.268	0.222

## Sheet: HULIS_Abs_coef
Wavelength	TMK-A-009	TMK-A-011	TMK-A-013	TMK-A-016	TMK-A-018	TMK-A-021	TMK-A-023	TMK-A-025	TMK-A-026	TMK-A-029	TMK-A-030	TMK-A-033	TMK-A-035	TMK-A-038	TMK-A-039	TMK-A-041	TMK-A-042	TMK-A-044
nm	m-1	m-1	m-1	m-1	m-1	m-1	m-1	m-1	m-1	m-1	m-1	m-1	m-1	m-1	m-1	m-1	m-1	m-1
250	12.76	5.944	8.855	14.973	5.508	8.038	8.616	19.706	7.538	18.349	15.987	24.66	14.32	18.262	17.455	5.891	7.524	5.318
250.5	12.604	5.909	8.759	14.816	5.444	7.95	8.527	19.483	7.484	18.19	15.828	24.399	14.144	18.006	17.259	5.828	7.436	5.289
251	12.493	5.857	8.704	14.693	5.407	7.901	8.472	19.323	7.463	18.077	15.712	24.215	14.016	17.833	17.116	5.804	7.396	5.287
251.5	12.363	5.803	8.594	14.553	5.346	7.782	8.371	19.111	7.392	17.887	15.527	23.93	13.846	17.596	16.887	5.733	7.311	5.253
252	12.264	5.753	8.535	14.421	5.325	7.72	8.315	18.96	7.335	17.792	15.403	23.743	13.727	17.441	16.739	5.711	7.284	5.215
252.5	12.1	5.682	8.433	14.254	5.261	7.61	8.211	18.744	7.231	17.596	15.204	23.462	13.543	17.187	16.512	5.647	7.224	5.127
253	11.989	5.642	8.361	14.152	5.239	7.556	8.144	18.615	7.187	17.48	15.09	23.307	13.419	16.996	16.381	5.627	7.177	5.122
253.5	11.827	5.554	8.24	13.988	5.159	7.461	8.037	18.398	7.095	17.268	14.908	23.048	13.247	16.755	16.164	5.572	7.116	5.082
254	11.723	5.518	8.149	13.866	5.116	7.394	7.983	18.254	7.046	17.171	14.784	22.875	13.134	16.607	16.02	5.537	7.055	5.054
254.5	11.566	5.448	8.033	13.691	5.046	7.311	7.893	18.043	6.958	17.001	14.601	22.63	12.969	16.424	15.796	5.507	6.992	5.016
255	11.463	5.405	7.944	13.587	4.999	7.23	7.808	17.902	6.895	16.883	14.439	22.436	12.836	16.255	15.642	5.457	6.936	4.969
255.5	11.329	5.346	7.855	13.424	4.927	7.158	7.712	17.702	6.832	16.689	14.289	22.184	12.685	16.038	15.445	5.399	6.882	4.926
256	11.233	5.266	7.767	13.307	4.842	7.053	7.64	17.565	6.761	16.552	14.145	21.977	12.54	15.855	15.302	5.336	6.815	4.851
256.5	11.118	5.243	7.716	13.133	4.83	6.99	7.601	17.421	6.714	16.403	14.039	21.759	12.419	15.696	15.133	5.333	6.782	4.835
257	11.022	5.178	7.626	13.022	4.77	6.923	7.54	17.278	6.626	16.255	13.889	21.585	12.294	15.564	15	5.279	6.725	4.776
257.5	10.902	5.128	7.548	12.904	4.746	6.855	7.438	17.105	6.564	16.08	13.73	21.37	12.162	15.393	14.828	5.228	6.665	4.736
258	10.802	5.072	7.478	12.818	4.677	6.813	7.376	16.965	6.497	15.957	13.609	21.211	12.071	15.255	14.709	5.178	6.618	4.67
258.5	10.698	5.018	7.416	12.689	4.623	6.731	7.296	16.81	6.456	15.805	13.445	21.012	11.95	15.085	14.552	5.136	6.558	4.667
259	10.629	4.988	7.349	12.592	4.572	6.678	7.279	16.686	6.425	15.672	13.346	20.853	11.864	14.966	14.466	5.115	6.525	4.657
259.5	10.497	4.916	7.235	12.477	4.507	6.581	7.171	16.53	6.333	15.492	13.175	20.606	11.685	14.763	14.269	5.039	6.465	4.614
260	10.42	4.894	7.174	12.413	4.475	6.539	7.12	16.403	6.293	15.391	13.061	20.418	11.587	14.625	14.162	5.004	6.42	4.587
260.5	10.26	4.826	7.048	12.275	4.42	6.462	6.999	16.235	6.193	15.212	12.861	20.157	11.397	14.436	13.964	4.918	6.345	4.493
261	10.21	4.814	7.015	12.165	4.393	6.426	6.958	16.133	6.168	15.121	12.775	20.003	11.332	14.335	13.864	4.908	6.298	4.487
261.5	10.076	4.734	6.889	12.01	4.329	6.332	6.88	15.949	6.065	14.921	12.605	19.75	11.181	14.163	13.683	4.837	6.199	4.414
262	10.005	4.703	6.844	11.908	4.28	6.27	6.832	15.827	6.029	14.816	12.504	19.592	11.103	14.05	13.569	4.803	6.15	4.395
262.5	9.865	4.613	6.743	11.823	4.229	6.176	6.751	15.635	5.937	14.604	12.321	19.332	10.932	13.864	13.369	4.741	6.076	4.318
263	9.809	4.604	6.702	11.727	4.2	6.145	6.701	15.549	5.917	14.496	12.24	19.194	10.867	13.766	13.282	4.729	6.073	4.277
263.5	9.722	4.549	6.634	11.642	4.186	6.116	6.649	15.404	5.854	14.309	12.092	18.99	10.748	13.61	13.144	4.707	6.03	4.246
264	9.661	4.531	6.585	11.542	4.158	6.085	6.606	15.299	5.829	14.207	11.994	18.852	10.705	13.524	13.086	4.676	6.013	4.232
264.5	9.572	4.475	6.517	11.438	4.117	6.017	6.545	15.131	5.772	14.06	11.831	18.621	10.59	13.376	12.938	4.61	5.948	4.198
265	9.476	4.423	6.447	11.304	4.049	5.951	6.479	15.012	5.71	13.944	11.703	18.456	10.501	13.252	12.813	4.528	5.878	4.146
265.5	9.401	4.361	6.366	11.183	4	5.869	6.379	14.855	5.644	13.78	11.552	18.242	10.348	13.11	12.67	4.481	5.81	4.089
266	9.299	4.306	6.269	11.107	3.945	5.796	6.318	14.741	5.563	13.627	11.431	18.08	10.266	12.969	12.547	4.427	5.734	4.029
266.5	9.19	4.277	6.198	11.011	3.922	5.736	6.254	14.601	5.505	13.495	11.307	17.884	10.153	12.85	12.439	4.404	5.678	3.982
267	9.127	4.242	6.158	10.965	3.878	5.702	6.216	14.502	5.477	13.391	11.233	17.758	10.058	12.752	12.318	4.366	5.628	3.949
267.5	9.066	4.195	6.094	10.846	3.841	5.626	6.14	14.355	5.396	13.253	11.112	17.576	9.926	12.645	12.188	4.314	5.554	3.927
268	9.003	4.155	6.069	10.785	3.816	5.594	6.098	14.267	5.364	13.138	10.996	17.452	9.842	12.557	12.07	4.271	5.511	3.877
268.5	8.906	4.119	5.989	10.677	3.782	5.523	6.032	14.135	5.299	12.983	10.872	17.285	9.744	12.424	11.943	4.213	5.453	3.827
269	8.85	4.099	5.954	10.612	3.755	5.513	5.997	14.05	5.287	12.894	10.799	17.172	9.678	12.325	11.86	4.203	5.452	3.798
269.5	8.773	4.055	5.88	10.508	3.699	5.445	5.943	13.899	5.227	12.795	10.701	16.996	9.577	12.212	11.751	4.16	5.413	3.767
270	8.709	4.017	5.842	10.429	3.666	5.416	5.915	13.802	5.177	12.724	10.618	16.878	9.505	12.132	11.66	4.135	5.362	3.745
270.5	8.615	3.979	5.765	10.319	3.613	5.344	5.83	13.653	5.12	12.605	10.475	16.667	9.395	12.007	11.542	4.074	5.289	3.673
271	8.558	3.942	5.731	10.261	3.581	5.295	5.788	13.568	5.1	12.508	10.382	16.551	9.313	11.885	11.466	4.035	5.225	3.646
271.5	8.457	3.904	5.638	10.155	3.525	5.23	5.705	13.425	5.025	12.343	10.249	16.346	9.212	11.746	11.327	3.957	5.14	3.555
272	8.418	3.869	5.616	10.134	3.495	5.193	5.67	13.34	5	12.26	10.183	16.241	9.165	11.661	11.258	3.932	5.103	3.528
272.5	8.295	3.808	5.515	10.047	3.417	5.147	5.579	13.184	4.902	12.093	10.054	16.04	9.043	11.518	11.091	3.868	4.99	3.425
273	8.241	3.795	5.503	9.984	3.393	5.123	5.554	13.119	4.873	12.018	10.007	15.957	8.987	11.475	11.03	3.838	4.972	3.397
273.5	8.156	3.757	5.445	9.85	3.364	5.087	5.533	13.015	4.825	11.89	9.923	15.827	8.884	11.369	10.934	3.778	4.905	3.357
274	8.113	3.757	5.427	9.792	3.381	5.071	5.528	12.941	4.804	11.852	9.868	15.752	8.859	11.319	10.89	3.757	4.897	3.347
274.5	8.036	3.695	5.349	9.694	3.345	5.004	5.476	12.821	4.769	11.768	9.77	15.588	8.789	11.213	10.787	3.738	4.839	3.32
275	7.994	3.675	5.307	9.629	3.338	4.979	5.437	12.742	4.746	11.705	9.718	15.482	8.742	11.151	10.721	3.737	4.831	3.301
275.5	7.92	3.624	5.235	9.522	3.266	4.916	5.361	12.609	4.697	11.551	9.613	15.314	8.613	11.023	10.592	3.688	4.75	3.24
276	7.855	3.6	5.201	9.448	3.256	4.887	5.325	12.523	4.664	11.456	9.547	15.192	8.555	10.955	10.513	3.646	4.71	3.194
276.5	7.735	3.553	5.131	9.391	3.184	4.812	5.25	12.382	4.593	11.338	9.423	15.027	8.434	10.841	10.386	3.575	4.609	3.12
277	7.671	3.534	5.098	9.334	3.16	4.8	5.239	12.32	4.566	11.283	9.371	14.925	8.401	10.773	10.321	3.55	4.558	3.111
277.5	7.589	3.486	5.037	9.248	3.117	4.752	5.182	12.185	4.529	11.177	9.266	14.783	8.319	10.671	10.22	3.508	4.503	3.081
278	7.563	3.45	4.987	9.161	3.111	4.719	5.159	12.105	4.506	11.115	9.191	14.698	8.276	10.619	10.154	3.486	4.444	3.074
278.5	7.471	3.385	4.927	9.065	3.044	4.632	5.06	11.934	4.414	10.968	9.06	14.531	8.173	10.475	10.017	3.438	4.392	3.007
279	7.433	3.381	4.898	9.002	3.027	4.613	5.039	11.864	4.384	10.917	9.003	14.437	8.141	10.405	9.957	3.435	4.358	2.999
279.5	7.346	3.353	4.885	8.904	2.977	4.569	4.985	11.787	4.327	10.812	8.944	14.299	8.062	10.29	9.847	3.382	4.34	2.927
280	7.314	3.355	4.845	8.831	2.976	4.546	4.963	11.728	4.317	10.765	8.916	14.237	8.015	10.241	9.784	3.362	4.309	2.918
280.5	7.235	3.335	4.793	8.76	2.966	4.513	4.917	11.628	4.276	10.672	8.851	14.108	7.944	10.156	9.693	3.32	4.28	2.883
281	7.183	3.326	4.751	8.696	2.946	4.489	4.895	11.546	4.243	10.62	8.804	14.031	7.915	10.119	9.649	3.324	4.259	2.897
281.5	7.092	3.25	4.678	8.618	2.905	4.437	4.847	11.416	4.209	10.507	8.721	13.865	7.828	10.018	9.522	3.29	4.2	2.859
282	7.019	3.212	4.622	8.541	2.855	4.388	4.78	11.293	4.153	10.418	8.649	13.738	7.754	9.94	9.439	3.238	4.156	2.823
282.5	6.929	3.146	4.546	8.452	2.797	4.297	4.711	11.157	4.097	10.285	8.559	13.566	7.629	9.812	9.315	3.182	4.07	2.773
283	6.864	3.114	4.493	8.384	2.747	4.24	4.659	11.075	4.045	10.204	8.485	13.44	7.56	9.724	9.228	3.14	4.035	2.747
283.5	6.805	3.061	4.459	8.289	2.727	4.189	4.634	10.973	4.036	10.112	8.406	13.335	7.498	9.626	9.133	3.113	4.019	2.729
284	6.765	3.049	4.419	8.209	2.707	4.165	4.617	10.91	4.026	10.042	8.353	13.249	7.455	9.564	9.065	3.127	4.012	2.721
284.5	6.727	3.076	4.393	8.1	2.72	4.166	4.579	10.806	4.026	9.977	8.27	13.17	7.405	9.49	9.013	3.11	4.001	2.717
285	6.662	3.049	4.345	8.029	2.702	4.126	4.538	10.72	4.001	9.893	8.21	13.055	7.35	9.422	8.917	3.098	3.972	2.705
285.5	6.582	3.014	4.278	7.952	2.669	4.079	4.482	10.564	3.925	9.794	8.126	12.905	7.258	9.296	8.799	3.048	3.906	2.675
286	6.501	2.944	4.238	7.902	2.62	4.023	4.435	10.446	3.856	9.685	8.045	12.784	7.187	9.202	8.684	3.006	3.849	2.633
286.5	6.394	2.912	4.181	7.817	2.578	3.978	4.371	10.312	3.786	9.58	7.951	12.643	7.09	9.079	8.603	2.95	3.818	2.608
287	6.377	2.904	4.174	7.758	2.58	3.967	4.359	10.236	3.754	9.516	7.901	12.589	7.043	9.026	8.549	2.948	3.809	2.61
287.5	6.305	2.892	4.124	7.632	2.574	3.909	4.338	10.14	3.745	9.455	7.818	12.479	6.964	8.973	8.447	2.922	3.799	2.602
288	6.278	2.88	4.122	7.55	2.556	3.897	4.321	10.067	3.723	9.405	7.769	12.413	6.934	8.924	8.386	2.896	3.756	2.597
288.5	6.169	2.843	4.062	7.449	2.498	3.828	4.255	9.927	3.689	9.311	7.654	12.235	6.855	8.833	8.249	2.879	3.704	2.547
289	6.134	2.82	4.012	7.378	2.475	3.793	4.216	9.832	3.656	9.232	7.612	12.137	6.814	8.763	8.187	2.848	3.667	2.537
289.5	6.072	2.769	3.943	7.288	2.412	3.723	4.163	9.69	3.614	9.112	7.514	11.972	6.712	8.662	8.064	2.829	3.619	2.486
290	6.043	2.757	3.92	7.239	2.424	3.677	4.141	9.627	3.558	9.065	7.478	11.887	6.661	8.601	8.01	2.787	3.614	2.488
290.5	5.953	2.728	3.881	7.158	2.386	3.641	4.091	9.508	3.514	8.96	7.414	11.736	6.572	8.49	7.907	2.745	3.586	2.459
291	5.881	2.709	3.847	7.094	2.37	3.601	4.05	9.415	3.465	8.893	7.361	11.634	6.529	8.423	7.836	2.713	3.561	2.456
291.5	5.801	2.694	3.807	7.01	2.343	3.597	4.01	9.303	3.441	8.815	7.286	11.539	6.464	8.309	7.739	2.709	3.523	2.445
292	5.758	2.651	3.752	6.936	2.32	3.522	3.96	9.205	3.385	8.724	7.178	11.445	6.38	8.25	7.641	2.668	3.49	2.395
292.5	5.668	2.641	3.693	6.852	2.288	3.471	3.933	9.094	3.335	8.629	7.122	11.323	6.292	8.136	7.515	2.634	3.439	2.364
293	5.611	2.591	3.648	6.759	2.244	3.42	3.877	9.014	3.316	8.55	7.073	11.22	6.21	8.052	7.44	2.618	3.404	2.328
293.5	5.531	2.564	3.604	6.698	2.194	3.37	3.811	8.893	3.264	8.445	6.987	11.065	6.123	7.916	7.334	2.578	3.342	2.313
294	5.503	2.537	3.591	6.618	2.172	3.355	3.774	8.809	3.249	8.392	6.942	11.001	6.067	7.872	7.288	2.571	3.313	2.303
294.5	5.463	2.546	3.556	6.574	2.156	3.33	3.761	8.712	3.208	8.307	6.855	10.914	6.032	7.811	7.229	2.544	3.29	2.306
295	5.398	2.519	3.509	6.501	2.13	3.324	3.716	8.632	3.166	8.237	6.82	10.829	5.984	7.768	7.165	2.508	3.253	2.274
295.5	5.356	2.514	3.484	6.435	2.111	3.272	3.68	8.546	3.154	8.135	6.743	10.708	5.943	7.678	7.1	2.479	3.238	2.257
296	5.28	2.471	3.431	6.353	2.077	3.212	3.621	8.458	3.101	8.06	6.687	10.611	5.873	7.578	6.999	2.437	3.194	2.223
296.5	5.227	2.42	3.393	6.301	2.039	3.153	3.57	8.348	3.066	7.978	6.611	10.474	5.787	7.495	6.887	2.407	3.164	2.174
297	5.178	2.391	3.327	6.224	2.013	3.1	3.539	8.253	3.009	7.925	6.535	10.368	5.709	7.438	6.795	2.391	3.118	2.139
297.5	5.138	2.359	3.282	6.121	1.959	3.055	3.5	8.154	2.983	7.829	6.455	10.241	5.635	7.354	6.698	2.395	3.091	2.11
298	5.092	2.365	3.238	6.036	1.942	2.994	3.479	8.085	2.961	7.769	6.394	10.146	5.579	7.3	6.664	2.396	3.058	2.107
298.5	5.024	2.322	3.21	5.955	1.911	2.954	3.417	7.949	2.913	7.676	6.317	10.08	5.536	7.188	6.595	2.363	3.02	2.094
299	4.981	2.299	3.191	5.925	1.918	2.926	3.404	7.887	2.892	7.644	6.263	10.009	5.525	7.145	6.562	2.36	3.004	2.086
299.5	4.887	2.231	3.107	5.856	1.866	2.888	3.319	7.746	2.822	7.54	6.18	9.883	5.433	7.028	6.435	2.276	2.922	2.041
300	4.83	2.202	3.072	5.798	1.838	2.859	3.299	7.678	2.805	7.479	6.133	9.798	5.379	6.972	6.35	2.266	2.891	2.019
300.5	4.812	2.196	3.021	5.708	1.81	2.839	3.264	7.586	2.777	7.401	6.104	9.695	5.323	6.884	6.244	2.241	2.845	2.016
301	4.806	2.214	3.053	5.644	1.815	2.837	3.27	7.545	2.764	7.359	6.065	9.666	5.306	6.84	6.214	2.252	2.864	1.985
301.5	4.757	2.173	3.018	5.58	1.806	2.814	3.21	7.457	2.719	7.272	5.982	9.577	5.236	6.767	6.121	2.217	2.832	1.959
302	4.707	2.141	2.986	5.505	1.772	2.786	3.159	7.378	2.665	7.205	5.93	9.47	5.155	6.698	6.057	2.183	2.805	1.924
302.5	4.605	2.076	2.907	5.484	1.736	2.721	3.11	7.237	2.621	7.106	5.857	9.318	5.051	6.59	5.949	2.127	2.763	1.874
303	4.558	2.087	2.884	5.452	1.708	2.707	3.096	7.177	2.61	7.047	5.821	9.238	5.001	6.542	5.925	2.109	2.738	1.865
303.5	4.502	2.075	2.844	5.411	1.723	2.661	3.077	7.082	2.618	6.991	5.75	9.142	4.949	6.458	5.847	2.104	2.732	1.831
304	4.453	2.035	2.779	5.371	1.674	2.622	3.025	6.988	2.56	6.918	5.676	9.065	4.876	6.394	5.763	2.068	2.677	1.791
304.5	4.434	2.015	2.74	5.289	1.67	2.572	2.999	6.901	2.534	6.845	5.603	8.995	4.835	6.334	5.667	2.067	2.616	1.77
305	4.407	2.014	2.73	5.268	1.658	2.563	2.978	6.847	2.511	6.815	5.553	8.935	4.79	6.282	5.621	2.059	2.579	1.772
305.5	4.39	2.036	2.75	5.231	1.662	2.556	2.968	6.806	2.495	6.761	5.489	8.857	4.785	6.242	5.592	2.082	2.575	1.778
306	4.323	2.001	2.719	5.194	1.63	2.513	2.916	6.727	2.456	6.687	5.439	8.786	4.736	6.17	5.541	2.037	2.551	1.77
306.5	4.265	1.959	2.64	5.112	1.579	2.476	2.866	6.596	2.396	6.582	5.382	8.696	4.68	6.106	5.44	1.986	2.518	1.753
307	4.233	1.919	2.613	5.029	1.547	2.434	2.827	6.5	2.362	6.529	5.35	8.611	4.633	6.031	5.363	1.95	2.466	1.741
307.5	4.183	1.888	2.558	4.946	1.497	2.405	2.787	6.39	2.321	6.469	5.284	8.498	4.557	5.945	5.269	1.926	2.416	1.697
308	4.148	1.882	2.556	4.924	1.503	2.371	2.78	6.345	2.306	6.456	5.229	8.431	4.553	5.905	5.244	1.937	2.402	1.68
308.5	4.069	1.872	2.514	4.91	1.504	2.355	2.754	6.305	2.319	6.372	5.181	8.346	4.499	5.84	5.173	1.908	2.39	1.656
309	4.048	1.868	2.505	4.86	1.512	2.32	2.75	6.281	2.317	6.327	5.15	8.291	4.495	5.822	5.145	1.922	2.405	1.641
309.5	4.005	1.851	2.447	4.766	1.487	2.34	2.7	6.203	2.268	6.25	5.129	8.247	4.425	5.743	5.077	1.869	2.397	1.639
310	3.972	1.862	2.442	4.709	1.451	2.319	2.687	6.151	2.225	6.226	5.076	8.198	4.398	5.708	5.023	1.86	2.399	1.633
310.5	3.922	1.855	2.417	4.649	1.426	2.285	2.663	6.056	2.17	6.144	5.002	8.124	4.331	5.619	4.956	1.82	2.354	1.617
311	3.878	1.832	2.395	4.615	1.412	2.235	2.629	5.987	2.139	6.084	4.946	8.032	4.279	5.561	4.91	1.797	2.318	1.59
311.5	3.846	1.773	2.355	4.572	1.427	2.187	2.604	5.904	2.139	5.978	4.907	7.924	4.233	5.513	4.845	1.795	2.269	1.567
312	3.801	1.738	2.305	4.543	1.384	2.137	2.576	5.824	2.107	5.903	4.851	7.85	4.18	5.458	4.79	1.756	2.225	1.53
312.5	3.785	1.769	2.321	4.504	1.369	2.127	2.574	5.774	2.103	5.864	4.836	7.785	4.139	5.421	4.745	1.759	2.247	1.534
313	3.717	1.754	2.263	4.459	1.306	2.085	2.493	5.678	2.047	5.795	4.758	7.684	4.074	5.332	4.642	1.707	2.219	1.511
313.5	3.652	1.721	2.241	4.387	1.303	2.045	2.456	5.598	1.99	5.754	4.722	7.585	4.028	5.261	4.582	1.684	2.18	1.501
314	3.589	1.673	2.165	4.327	1.258	1.988	2.406	5.505	1.96	5.681	4.642	7.491	3.975	5.174	4.513	1.645	2.126	1.446
314.5	3.581	1.676	2.159	4.274	1.288	2.023	2.42	5.477	1.974	5.675	4.611	7.479	3.969	5.13	4.497	1.689	2.137	1.485
315	3.557	1.677	2.137	4.247	1.27	2.005	2.41	5.423	1.994	5.632	4.569	7.439	3.938	5.078	4.451	1.668	2.123	1.47
315.5	3.521	1.653	2.1	4.227	1.269	1.991	2.373	5.359	1.978	5.58	4.538	7.359	3.889	5.046	4.379	1.656	2.068	1.467
316	3.501	1.624	2.09	4.201	1.23	1.953	2.347	5.318	1.947	5.515	4.494	7.27	3.855	4.995	4.345	1.639	2.045	1.439
316.5	3.431	1.591	2.035	4.162	1.179	1.923	2.317	5.243	1.912	5.422	4.446	7.211	3.789	4.944	4.277	1.599	2.019	1.388
317	3.372	1.57	2.018	4.111	1.166	1.894	2.296	5.178	1.866	5.379	4.386	7.166	3.749	4.917	4.239	1.582	2.012	1.351
317.5	3.317	1.558	1.987	4.084	1.161	1.875	2.265	5.123	1.855	5.327	4.384	7.106	3.709	4.866	4.195	1.555	2.011	1.357
318	3.303	1.542	1.979	4.079	1.178	1.849	2.248	5.076	1.826	5.286	4.356	7.018	3.689	4.841	4.129	1.553	1.988	1.355
318.5	3.254	1.536	1.971	4.035	1.189	1.832	2.255	5.024	1.833	5.249	4.303	6.98	3.694	4.792	4.072	1.531	1.98	1.4
319	3.217	1.537	1.943	3.972	1.19	1.828	2.255	4.945	1.823	5.223	4.255	6.939	3.662	4.738	4.031	1.522	1.976	1.378
319.5	3.167	1.528	1.902	3.923	1.157	1.808	2.232	4.907	1.819	5.182	4.184	6.889	3.637	4.663	3.994	1.518	1.946	1.39
320	3.159	1.498	1.865	3.904	1.113	1.807	2.212	4.871	1.8	5.144	4.152	6.826	3.579	4.609	3.946	1.516	1.956	1.354
320.5	3.091	1.471	1.834	3.871	1.067	1.776	2.143	4.811	1.774	5.073	4.074	6.736	3.53	4.533	3.891	1.492	1.913	1.343
321	3.026	1.449	1.829	3.858	1.032	1.731	2.122	4.741	1.742	4.999	3.999	6.687	3.487	4.478	3.836	1.462	1.879	1.334
321.5	2.984	1.432	1.829	3.803	1.045	1.714	2.098	4.66	1.768	4.969	3.964	6.647	3.478	4.464	3.827	1.454	1.857	1.341
322	2.945	1.41	1.8	3.77	1.031	1.694	2.096	4.628	1.753	4.908	3.951	6.583	3.418	4.431	3.789	1.436	1.826	1.317
322.5	2.939	1.408	1.793	3.718	1.06	1.715	2.097	4.592	1.76	4.874	3.975	6.538	3.408	4.417	3.782	1.451	1.856	1.333
323	2.884	1.389	1.753	3.711	1.042	1.695	2.064	4.549	1.684	4.814	3.953	6.476	3.366	4.339	3.727	1.419	1.821	1.297
323.5	2.867	1.355	1.753	3.695	1.034	1.672	2.068	4.492	1.662	4.808	3.912	6.417	3.352	4.333	3.701	1.43	1.796	1.281
324	2.84	1.346	1.719	3.681	1.019	1.627	2.031	4.435	1.635	4.766	3.876	6.341	3.325	4.3	3.635	1.415	1.748	1.256
324.5	2.815	1.317	1.712	3.628	1.02	1.592	2.02	4.389	1.647	4.762	3.841	6.259	3.292	4.277	3.598	1.404	1.778	1.262
325	2.777	1.285	1.686	3.609	1.004	1.574	1.982	4.347	1.608	4.718	3.786	6.221	3.259	4.225	3.565	1.382	1.779	1.261
325.5	2.69	1.265	1.656	3.53	0.99	1.55	1.981	4.312	1.6	4.673	3.742	6.16	3.205	4.167	3.542	1.375	1.789	1.245
326	2.633	1.234	1.636	3.51	0.959	1.538	1.963	4.264	1.576	4.628	3.701	6.115	3.178	4.118	3.51	1.358	1.771	1.246
326.5	2.552	1.231	1.579	3.448	0.912	1.5	1.9	4.174	1.538	4.509	3.622	6.024	3.129	4.046	3.423	1.324	1.723	1.218
327	2.534	1.232	1.574	3.44	0.878	1.459	1.872	4.117	1.503	4.477	3.615	5.973	3.114	4.015	3.384	1.313	1.725	1.217
327.5	2.486	1.223	1.547	3.39	0.862	1.442	1.811	4.056	1.483	4.394	3.564	5.907	3.072	3.944	3.327	1.306	1.693	1.205
328	2.503	1.221	1.572	3.386	0.891	1.449	1.852	4.054	1.504	4.429	3.587	5.877	3.084	3.934	3.325	1.317	1.715	1.234
328.5	2.47	1.221	1.568	3.362	0.879	1.476	1.858	4.025	1.492	4.38	3.538	5.834	3.074	3.885	3.279	1.303	1.672	1.214
329	2.448	1.188	1.552	3.375	0.857	1.443	1.838	3.964	1.453	4.356	3.525	5.793	3.04	3.853	3.216	1.272	1.633	1.179
329.5	2.377	1.146	1.484	3.304	0.826	1.391	1.781	3.879	1.419	4.259	3.456	5.684	2.972	3.81	3.139	1.23	1.568	1.124
330	2.323	1.105	1.443	3.313	0.828	1.338	1.735	3.837	1.404	4.186	3.414	5.636	2.929	3.766	3.119	1.216	1.546	1.125
330.5	2.32	1.115	1.439	3.22	0.867	1.31	1.756	3.821	1.412	4.143	3.377	5.604	2.924	3.742	3.084	1.233	1.588	1.139
331	2.299	1.105	1.404	3.187	0.846	1.311	1.726	3.801	1.362	4.105	3.318	5.551	2.882	3.719	3.065	1.211	1.58	1.118
331.5	2.269	1.157	1.421	3.151	0.822	1.311	1.746	3.767	1.369	4.088	3.29	5.501	2.871	3.698	3.026	1.231	1.576	1.15
332	2.243	1.151	1.385	3.143	0.8	1.313	1.719	3.74	1.328	4.035	3.26	5.449	2.842	3.659	3.004	1.194	1.531	1.153
332.5	2.24	1.187	1.416	3.147	0.81	1.321	1.734	3.69	1.354	4.051	3.258	5.453	2.838	3.621	3.033	1.223	1.57	1.2
333	2.209	1.134	1.367	3.143	0.777	1.285	1.685	3.648	1.304	3.985	3.193	5.396	2.8	3.571	2.99	1.172	1.538	1.158
333.5	2.216	1.079	1.371	3.106	0.768	1.288	1.664	3.594	1.318	3.944	3.194	5.342	2.733	3.534	2.929	1.184	1.583	1.116
334	2.16	1.039	1.326	3.085	0.748	1.232	1.64	3.553	1.295	3.87	3.157	5.254	2.689	3.472	2.891	1.165	1.541	1.072
334.5	2.108	1.011	1.311	3.047	0.749	1.192	1.604	3.524	1.258	3.804	3.108	5.177	2.624	3.446	2.83	1.156	1.511	1.052
335	2.084	1.013	1.301	3.016	0.763	1.177	1.598	3.503	1.227	3.79	3.071	5.15	2.605	3.422	2.817	1.134	1.488	1.065
335.5	2.097	1.005	1.297	2.977	0.774	1.176	1.592	3.471	1.196	3.775	3.009	5.113	2.59	3.404	2.798	1.142	1.444	1.102
336	2.109	1.028	1.28	2.97	0.751	1.186	1.584	3.432	1.223	3.741	2.987	5.073	2.584	3.359	2.771	1.118	1.437	1.114
336.5	2.051	0.999	1.244	2.926	0.717	1.172	1.56	3.341	1.193	3.682	2.95	4.995	2.547	3.322	2.701	1.1	1.402	1.113
337	2.055	1.025	1.245	2.902	0.738	1.189	1.587	3.328	1.226	3.686	2.957	4.973	2.584	3.32	2.688	1.1	1.422	1.114
337.5	2.005	0.993	1.229	2.854	0.737	1.159	1.555	3.263	1.173	3.636	2.915	4.934	2.553	3.288	2.663	1.099	1.43	1.082
338	1.983	0.976	1.202	2.847	0.712	1.12	1.535	3.233	1.158	3.583	2.892	4.88	2.518	3.253	2.647	1.052	1.429	1.071
338.5	1.971	0.948	1.185	2.829	0.661	1.069	1.492	3.165	1.114	3.486	2.853	4.828	2.454	3.195	2.598	1.039	1.411	1.045
339	1.942	0.909	1.166	2.825	0.643	1.047	1.465	3.113	1.103	3.449	2.808	4.79	2.382	3.143	2.532	1.015	1.356	1.023
339.5	1.934	0.931	1.208	2.811	0.662	1.054	1.47	3.09	1.122	3.438	2.807	4.786	2.377	3.137	2.509	1.049	1.397	1.054
340	1.918	0.911	1.189	2.803	0.678	1.055	1.467	3.08	1.143	3.418	2.776	4.75	2.353	3.13	2.496	1.029	1.385	1.058
340.5	1.848	0.907	1.132	2.8	0.611	1.066	1.393	3.054	1.057	3.372	2.687	4.586	2.317	3.061	2.463	0.972	1.314	0.938
341	1.845	0.895	1.07	2.814	0.619	1.034	1.342	2.956	1.057	3.297	2.611	4.524	2.296	3.011	2.426	0.962	1.272	0.958
341.5	1.879	0.863	1.094	2.8	0.619	1.047	1.304	2.945	1.087	3.28	2.627	4.505	2.263	2.995	2.422	0.955	1.274	0.972
342	1.879	0.857	1.127	2.719	0.601	1.034	1.308	2.926	1.094	3.266	2.642	4.508	2.27	2.932	2.398	0.962	1.303	0.951
342.5	1.865	0.911	1.134	2.722	0.624	1.081	1.368	2.931	1.113	3.281	2.67	4.506	2.292	2.942	2.387	1.003	1.336	0.967
343	1.781	0.888	1.078	2.733	0.592	1.021	1.331	2.886	1.053	3.22	2.563	4.432	2.242	2.889	2.343	0.966	1.313	0.96
343.5	1.758	0.91	1.016	2.702	0.614	0.998	1.367	2.838	1.017	3.163	2.495	4.356	2.193	2.851	2.27	0.949	1.3	1.008
344	1.704	0.857	0.966	2.617	0.548	0.969	1.298	2.727	0.984	3.084	2.464	4.313	2.103	2.772	2.205	0.879	1.266	0.968
344.5	1.672	0.855	1	2.574	0.583	0.944	1.275	2.735	0.98	3.057	2.474	4.229	2.099	2.769	2.185	0.904	1.25	0.961
345	1.675	0.841	1.017	2.587	0.582	0.975	1.281	2.695	1.027	3.089	2.483	4.225	2.141	2.771	2.178	0.923	1.271	0.962
345.5	1.682	0.801	1.033	2.538	0.563	0.929	1.269	2.674	1.046	3.055	2.411	4.131	2.144	2.713	2.16	0.905	1.242	0.978
346	1.66	0.789	0.994	2.487	0.531	0.889	1.266	2.611	1.027	3.046	2.378	4.151	2.129	2.691	2.122	0.907	1.254	1
346.5	1.645	0.808	1.01	2.509	0.515	0.842	1.257	2.568	1.002	2.977	2.334	4.1	2.074	2.666	2.122	0.899	1.209	1.027
347	1.612	0.81	1.018	2.462	0.538	0.883	1.233	2.591	1.003	2.982	2.327	4.108	2.078	2.686	2.142	0.946	1.235	1.012
347.5	1.6	0.82	1.002	2.519	0.547	0.9	1.25	2.579	1	2.958	2.32	4.053	2.107	2.659	2.128	0.939	1.242	0.994
348	1.588	0.793	0.961	2.476	0.531	0.93	1.233	2.554	0.959	2.948	2.305	4.02	2.098	2.639	2.087	0.936	1.227	0.985
348.5	1.601	0.752	0.919	2.49	0.512	0.909	1.191	2.506	0.934	2.9	2.222	3.951	2.066	2.579	1.985	0.864	1.218	0.926
349	1.576	0.761	0.926	2.488	0.492	0.897	1.143	2.514	0.901	2.85	2.166	3.931	2.022	2.543	1.945	0.855	1.172	0.904
349.5	1.573	0.746	0.898	2.504	0.511	0.861	1.109	2.466	0.922	2.773	2.138	3.882	1.963	2.509	1.94	0.79	1.159	0.875
350	1.594	0.768	0.94	2.514	0.525	0.859	1.139	2.444	0.937	2.76	2.155	3.892	1.941	2.519	1.984	0.846	1.162	0.9
350.5	1.567	0.751	0.932	2.433	0.508	0.833	1.147	2.364	0.888	2.705	2.145	3.8	1.907	2.503	1.943	0.824	1.149	0.903
351	1.568	0.783	0.949	2.423	0.52	0.833	1.177	2.351	0.859	2.701	2.164	3.755	1.947	2.488	1.905	0.82	1.163	0.935
351.5	1.526	0.815	0.937	2.439	0.516	0.867	1.153	2.317	0.86	2.673	2.134	3.721	1.93	2.469	1.913	0.822	1.156	0.999
352	1.531	0.833	0.958	2.419	0.528	0.885	1.145	2.317	0.858	2.651	2.148	3.737	1.957	2.48	1.905	0.831	1.128	0.984
352.5	1.495	0.766	0.911	2.326	0.495	0.856	1.085	2.284	0.816	2.605	2.031	3.653	1.847	2.423	1.873	0.826	1.092	0.917
353	1.495	0.695	0.885	2.259	0.456	0.821	1.051	2.254	0.795	2.568	2.004	3.61	1.83	2.371	1.813	0.779	1.059	0.861
353.5	1.482	0.694	0.835	2.265	0.459	0.76	1.058	2.214	0.765	2.538	1.985	3.558	1.795	2.313	1.781	0.751	1.093	0.863
354	1.442	0.695	0.858	2.256	0.484	0.718	1.045	2.197	0.796	2.513	2.013	3.541	1.798	2.299	1.761	0.769	1.114	0.889
354.5	1.407	0.703	0.832	2.275	0.459	0.689	0.999	2.159	0.771	2.458	1.979	3.484	1.74	2.261	1.719	0.768	1.093	0.917
355	1.408	0.703	0.825	2.27	0.438	0.731	0.97	2.146	0.746	2.478	1.964	3.48	1.755	2.281	1.702	0.763	1.058	0.9
355.5	1.42	0.688	0.795	2.224	0.386	0.726	0.985	2.141	0.76	2.465	1.953	3.446	1.75	2.245	1.693	0.725	1.054	0.914
356	1.451	0.757	0.832	2.224	0.427	0.766	1.006	2.158	0.799	2.497	1.95	3.453	1.818	2.277	1.737	0.756	1.103	0.909
356.5	1.43	0.718	0.795	2.259	0.432	0.714	0.994	2.098	0.768	2.418	1.93	3.383	1.803	2.227	1.696	0.757	1.087	0.861
357	1.405	0.71	0.748	2.245	0.432	0.707	0.976	2.054	0.763	2.374	1.875	3.339	1.767	2.212	1.664	0.776	1.075	0.862
357.5	1.332	0.656	0.727	2.206	0.409	0.669	0.971	1.996	0.711	2.338	1.819	3.293	1.694	2.187	1.606	0.727	1.017	0.835
358	1.33	0.658	0.708	2.158	0.407	0.683	0.975	1.986	0.719	2.301	1.772	3.272	1.637	2.154	1.602	0.72	0.994	0.847
358.5	1.305	0.653	0.78	2.157	0.397	0.703	0.949	2.003	0.708	2.313	1.795	3.229	1.639	2.154	1.585	0.742	1.029	0.87
359	1.276	0.604	0.745	2.153	0.396	0.67	0.902	1.932	0.686	2.283	1.743	3.181	1.592	2.104	1.56	0.732	1.01	0.836
359.5	1.232	0.61	0.696	2.132	0.323	0.583	0.872	1.891	0.661	2.231	1.703	3.128	1.571	2.03	1.507	0.669	0.976	0.784
360	1.24	0.655	0.68	2.079	0.324	0.567	0.884	1.88	0.671	2.233	1.703	3.15	1.595	2.038	1.521	0.652	0.936	0.813
360.5	1.276	0.698	0.666	1.958	0.332	0.606	0.885	1.876	0.665	2.184	1.754	3.129	1.602	2.009	1.524	0.653	0.946	0.809
361	1.3	0.7	0.697	1.95	0.392	0.68	0.9	1.909	0.712	2.207	1.792	3.168	1.641	2.043	1.548	0.71	0.973	0.857
361.5	1.295	0.617	0.678	2.005	0.4	0.668	0.899	1.83	0.733	2.17	1.72	3.095	1.6	2.008	1.529	0.72	1.009	0.814
362	1.239	0.589	0.688	2.029	0.377	0.649	0.879	1.814	0.714	2.141	1.659	3.058	1.604	2.012	1.482	0.693	0.983	0.786
362.5	1.186	0.527	0.658	2.032	0.357	0.571	0.827	1.721	0.696	2.089	1.591	2.965	1.509	1.959	1.434	0.633	0.935	0.779
363	1.131	0.501	0.639	1.982	0.332	0.563	0.77	1.711	0.633	2.054	1.567	2.921	1.493	1.923	1.343	0.578	0.903	0.753
363.5	1.155	0.542	0.636	1.995	0.347	0.588	0.827	1.69	0.627	2.096	1.581	2.904	1.421	1.895	1.378	0.607	0.877	0.79
364	1.137	0.589	0.636	1.969	0.327	0.639	0.847	1.729	0.62	2.086	1.582	2.882	1.415	1.903	1.353	0.626	0.915	0.78
364.5	1.164	0.639	0.692	2.014	0.394	0.646	0.941	1.747	0.666	2.097	1.61	2.901	1.466	1.908	1.422	0.669	0.917	0.816
365	1.145	0.611	0.705	1.973	0.399	0.65	0.909	1.732	0.678	2.048	1.606	2.905	1.493	1.927	1.407	0.685	0.93	0.813
365.5	1.108	0.555	0.669	1.964	0.343	0.58	0.883	1.663	0.668	1.995	1.553	2.844	1.509	1.864	1.375	0.651	0.904	0.775
366	1.071	0.514	0.631	1.947	0.289	0.525	0.802	1.614	0.63	1.969	1.505	2.808	1.455	1.808	1.323	0.613	0.853	0.729
366.5	1.063	0.522	0.609	1.922	0.27	0.509	0.785	1.603	0.578	1.965	1.538	2.75	1.434	1.786	1.26	0.589	0.834	0.711
367	1.099	0.533	0.628	1.892	0.304	0.519	0.809	1.632	0.588	1.922	1.538	2.748	1.435	1.781	1.274	0.587	0.831	0.719
367.5	1.093	0.585	0.651	1.883	0.354	0.577	0.835	1.668	0.591	1.904	1.511	2.726	1.438	1.788	1.275	0.617	0.844	0.721
368	1.104	0.604	0.655	1.842	0.36	0.561	0.824	1.675	0.611	1.872	1.488	2.707	1.414	1.762	1.314	0.643	0.842	0.772
368.5	1.007	0.529	0.574	1.867	0.306	0.527	0.784	1.6	0.558	1.814	1.426	2.623	1.318	1.689	1.241	0.582	0.809	0.702
369	1.057	0.554	0.616	1.873	0.345	0.554	0.818	1.611	0.605	1.824	1.445	2.655	1.344	1.719	1.271	0.631	0.854	0.768
369.5	0.99	0.478	0.525	1.875	0.267	0.5	0.777	1.525	0.517	1.752	1.355	2.589	1.275	1.643	1.195	0.545	0.85	0.691
370	1.05	0.547	0.582	1.834	0.327	0.555	0.799	1.584	0.589	1.835	1.391	2.672	1.347	1.66	1.243	0.605	0.874	0.75
370.5	1.016	0.53	0.558	1.795	0.259	0.476	0.688	1.478	0.527	1.729	1.308	2.542	1.295	1.642	1.183	0.54	0.742	0.666
371	1.02	0.537	0.565	1.808	0.271	0.464	0.677	1.463	0.54	1.714	1.311	2.533	1.291	1.62	1.15	0.544	0.753	0.638
371.5	1.012	0.543	0.56	1.783	0.299	0.452	0.687	1.466	0.558	1.686	1.287	2.515	1.294	1.592	1.145	0.537	0.78	0.647
372	0.994	0.529	0.552	1.75	0.293	0.451	0.69	1.449	0.537	1.677	1.296	2.5	1.284	1.587	1.132	0.534	0.762	0.639
372.5	0.963	0.498	0.54	1.733	0.293	0.452	0.684	1.401	0.523	1.659	1.278	2.472	1.248	1.562	1.133	0.517	0.742	0.632
373	0.973	0.496	0.549	1.722	0.299	0.436	0.662	1.385	0.512	1.645	1.266	2.473	1.225	1.563	1.129	0.529	0.72	0.617
373.5	0.951	0.492	0.525	1.716	0.277	0.42	0.644	1.341	0.486	1.591	1.215	2.418	1.197	1.512	1.099	0.51	0.686	0.58
374	0.952	0.505	0.532	1.682	0.296	0.435	0.658	1.364	0.493	1.589	1.227	2.384	1.201	1.504	1.095	0.517	0.68	0.584
374.5	0.913	0.515	0.515	1.673	0.273	0.446	0.652	1.331	0.478	1.593	1.235	2.363	1.207	1.499	1.077	0.509	0.669	0.586
375	0.892	0.503	0.498	1.668	0.26	0.437	0.639	1.32	0.477	1.577	1.212	2.346	1.194	1.489	1.076	0.504	0.657	0.575
375.5	0.853	0.489	0.494	1.657	0.246	0.403	0.617	1.286	0.491	1.561	1.205	2.338	1.181	1.462	1.056	0.503	0.646	0.56
376	0.844	0.476	0.476	1.667	0.244	0.372	0.624	1.278	0.493	1.526	1.169	2.31	1.142	1.433	1.043	0.483	0.645	0.551
376.5	0.822	0.462	0.481	1.639	0.235	0.381	0.643	1.278	0.488	1.508	1.161	2.298	1.135	1.435	1.028	0.473	0.629	0.54
377	0.818	0.459	0.466	1.619	0.226	0.388	0.621	1.251	0.47	1.503	1.14	2.264	1.114	1.42	1.022	0.44	0.612	0.531
377.5	0.826	0.462	0.469	1.611	0.219	0.404	0.601	1.225	0.462	1.475	1.124	2.23	1.114	1.415	1.007	0.437	0.599	0.526
378	0.829	0.453	0.48	1.621	0.232	0.413	0.604	1.191	0.46	1.462	1.121	2.204	1.111	1.394	1.006	0.432	0.598	0.526
378.5	0.808	0.424	0.457	1.631	0.203	0.37	0.58	1.16	0.435	1.409	1.078	2.161	1.078	1.346	0.978	0.424	0.551	0.496
379	0.805	0.423	0.473	1.612	0.209	0.373	0.585	1.157	0.436	1.415	1.083	2.149	1.092	1.338	0.977	0.415	0.541	0.506
379.5	0.783	0.433	0.437	1.591	0.204	0.344	0.573	1.161	0.426	1.402	1.062	2.133	1.046	1.325	0.969	0.423	0.538	0.503
380	0.781	0.432	0.436	1.568	0.214	0.325	0.562	1.148	0.438	1.397	1.069	2.123	1.05	1.313	0.951	0.431	0.542	0.507
380.5	0.763	0.426	0.416	1.554	0.204	0.327	0.568	1.11	0.415	1.364	1.043	2.115	1.041	1.295	0.947	0.431	0.531	0.502
381	0.759	0.405	0.415	1.539	0.21	0.327	0.551	1.092	0.411	1.343	1.03	2.098	1.043	1.289	0.931	0.409	0.513	0.483
381.5	0.733	0.397	0.401	1.534	0.19	0.344	0.553	1.072	0.395	1.323	1.005	2.062	1.024	1.271	0.927	0.39	0.521	0.462
382	0.718	0.404	0.396	1.531	0.195	0.323	0.531	1.063	0.397	1.298	1	2.038	1.015	1.259	0.911	0.383	0.512	0.443
382.5	0.71	0.408	0.411	1.512	0.174	0.308	0.518	1.036	0.374	1.26	0.968	1.999	0.994	1.218	0.893	0.367	0.496	0.416
383	0.721	0.432	0.413	1.493	0.2	0.323	0.506	1.029	0.368	1.237	0.96	1.979	0.985	1.211	0.893	0.369	0.481	0.425
383.5	0.724	0.408	0.44	1.478	0.207	0.325	0.536	1.022	0.363	1.267	0.982	1.976	1.019	1.208	0.882	0.376	0.458	0.412
384	0.716	0.403	0.416	1.461	0.206	0.321	0.52	1.02	0.378	1.256	0.968	1.947	1.007	1.219	0.862	0.366	0.451	0.398
384.5	0.697	0.389	0.411	1.46	0.193	0.3	0.537	1.024	0.407	1.249	0.964	1.94	0.984	1.212	0.836	0.352	0.436	0.396
385	0.696	0.397	0.386	1.474	0.193	0.314	0.538	1.016	0.427	1.236	0.95	1.929	0.967	1.2	0.825	0.346	0.44	0.414
385.5	0.693	0.383	0.392	1.471	0.196	0.312	0.535	1.011	0.407	1.208	0.938	1.917	0.939	1.175	0.826	0.34	0.419	0.408
386	0.679	0.37	0.389	1.452	0.185	0.308	0.518	1.004	0.383	1.187	0.928	1.879	0.929	1.146	0.816	0.327	0.426	0.398
386.5	0.661	0.382	0.375	1.429	0.192	0.3	0.491	1.003	0.379	1.181	0.922	1.864	0.912	1.127	0.813	0.332	0.417	0.376
387	0.651	0.381	0.361	1.412	0.18	0.292	0.485	0.969	0.374	1.174	0.904	1.857	0.915	1.102	0.794	0.321	0.412	0.369
387.5	0.656	0.376	0.347	1.415	0.178	0.295	0.486	0.937	0.37	1.146	0.896	1.842	0.91	1.1	0.781	0.323	0.401	0.382
388	0.656	0.366	0.351	1.41	0.169	0.31	0.48	0.91	0.352	1.132	0.903	1.824	0.913	1.09	0.768	0.306	0.386	0.377
388.5	0.645	0.358	0.345	1.43	0.18	0.315	0.471	0.894	0.355	1.122	0.887	1.799	0.896	1.092	0.767	0.31	0.384	0.361
389	0.608	0.358	0.338	1.409	0.171	0.296	0.468	0.887	0.349	1.104	0.867	1.776	0.887	1.046	0.756	0.294	0.37	0.33
389.5	0.603	0.348	0.335	1.397	0.153	0.256	0.453	0.867	0.342	1.073	0.829	1.75	0.867	1.029	0.75	0.291	0.351	0.315
390	0.612	0.374	0.342	1.371	0.168	0.262	0.469	0.9	0.354	1.06	0.85	1.756	0.876	1.026	0.742	0.306	0.351	0.322
390.5	0.593	0.338	0.332	1.373	0.135	0.233	0.445	0.882	0.315	1.05	0.833	1.723	0.848	1.026	0.722	0.283	0.319	0.32
391	0.584	0.345	0.32	1.374	0.142	0.245	0.431	0.885	0.327	1.029	0.822	1.711	0.84	1.029	0.713	0.287	0.332	0.312
391.5	0.544	0.341	0.309	1.367	0.137	0.212	0.427	0.836	0.321	1.011	0.78	1.693	0.832	1	0.695	0.264	0.307	0.297
392	0.57	0.36	0.321	1.366	0.162	0.237	0.429	0.81	0.351	0.996	0.784	1.699	0.838	1.012	0.703	0.277	0.332	0.305
392.5	0.554	0.339	0.319	1.339	0.165	0.228	0.431	0.783	0.332	1.006	0.783	1.678	0.823	0.991	0.681	0.257	0.309	0.307
393	0.557	0.314	0.317	1.342	0.143	0.245	0.406	0.78	0.315	0.991	0.766	1.661	0.809	0.989	0.673	0.251	0.31	0.292
393.5	0.543	0.341	0.307	1.341	0.137	0.248	0.428	0.806	0.318	1.007	0.774	1.66	0.814	0.999	0.675	0.256	0.304	0.28
394	0.526	0.33	0.316	1.348	0.127	0.247	0.422	0.791	0.298	0.994	0.757	1.65	0.802	0.983	0.684	0.256	0.307	0.259
394.5	0.549	0.358	0.319	1.32	0.145	0.247	0.424	0.803	0.315	0.98	0.764	1.645	0.821	0.989	0.672	0.266	0.31	0.272
395	0.534	0.33	0.312	1.309	0.127	0.227	0.41	0.784	0.283	0.954	0.739	1.6	0.799	0.952	0.653	0.248	0.28	0.247
395.5	0.56	0.35	0.31	1.305	0.128	0.238	0.408	0.798	0.3	0.947	0.748	1.584	0.8	0.946	0.635	0.267	0.286	0.238
396	0.528	0.344	0.303	1.293	0.117	0.236	0.408	0.766	0.287	0.93	0.724	1.578	0.795	0.915	0.623	0.268	0.27	0.221
396.5	0.504	0.328	0.288	1.286	0.12	0.235	0.402	0.739	0.279	0.897	0.712	1.559	0.777	0.899	0.617	0.259	0.265	0.212
397	0.506	0.322	0.28	1.275	0.128	0.228	0.411	0.727	0.284	0.894	0.7	1.547	0.761	0.904	0.619	0.233	0.248	0.221
397.5	0.514	0.318	0.294	1.272	0.112	0.221	0.396	0.734	0.285	0.889	0.71	1.522	0.748	0.903	0.624	0.242	0.233	0.229
398	0.523	0.314	0.287	1.256	0.134	0.224	0.392	0.729	0.299	0.901	0.714	1.523	0.752	0.904	0.63	0.239	0.226	0.229
398.5	0.498	0.31	0.281	1.252	0.104	0.217	0.377	0.716	0.28	0.875	0.683	1.495	0.746	0.881	0.597	0.259	0.221	0.22
399	0.489	0.298	0.266	1.256	0.103	0.21	0.368	0.705	0.273	0.861	0.673	1.485	0.731	0.867	0.582	0.241	0.214	0.223
399.5	0.487	0.318	0.282	1.258	0.099	0.218	0.373	0.719	0.252	0.863	0.658	1.477	0.723	0.858	0.583	0.239	0.221	0.229
400	0.514	0.335	0.318	1.246	0.124	0.243	0.384	0.751	0.283	0.879	0.679	1.502	0.741	0.877	0.598	0.247	0.239	0.257
400.5	0.523	0.341	0.296	1.22	0.129	0.222	0.391	0.733	0.282	0.89	0.662	1.479	0.75	0.87	0.581	0.259	0.242	0.238
401	0.504	0.319	0.292	1.217	0.119	0.202	0.37	0.704	0.273	0.853	0.652	1.447	0.74	0.863	0.56	0.249	0.233	0.231
401.5	0.475	0.298	0.264	1.205	0.121	0.185	0.373	0.675	0.256	0.832	0.638	1.416	0.715	0.847	0.551	0.23	0.212	0.192
402	0.466	0.292	0.277	1.199	0.116	0.192	0.361	0.663	0.241	0.806	0.635	1.396	0.708	0.837	0.555	0.234	0.208	0.194
402.5	0.478	0.294	0.266	1.195	0.141	0.211	0.37	0.674	0.254	0.801	0.636	1.402	0.709	0.815	0.553	0.238	0.213	0.191
403	0.459	0.281	0.241	1.195	0.127	0.183	0.349	0.655	0.227	0.782	0.617	1.37	0.699	0.788	0.537	0.231	0.218	0.178
403.5	0.447	0.286	0.24	1.17	0.129	0.181	0.351	0.639	0.235	0.778	0.62	1.381	0.68	0.782	0.52	0.198	0.19	0.174
404	0.44	0.277	0.23	1.167	0.112	0.169	0.347	0.626	0.224	0.777	0.604	1.364	0.674	0.794	0.523	0.179	0.177	0.179
404.5	0.442	0.273	0.25	1.157	0.104	0.179	0.338	0.621	0.225	0.757	0.606	1.359	0.655	0.794	0.521	0.19	0.183	0.189
405	0.448	0.262	0.246	1.17	0.092	0.16	0.345	0.61	0.222	0.752	0.579	1.333	0.654	0.76	0.506	0.191	0.174	0.174
405.5	0.424	0.275	0.238	1.167	0.081	0.158	0.323	0.595	0.2	0.728	0.558	1.308	0.647	0.738	0.484	0.188	0.18	0.168
406	0.401	0.266	0.23	1.173	0.083	0.151	0.313	0.594	0.2	0.731	0.547	1.288	0.647	0.711	0.47	0.171	0.164	0.156
406.5	0.415	0.282	0.232	1.169	0.098	0.162	0.315	0.604	0.198	0.737	0.57	1.289	0.655	0.747	0.501	0.205	0.166	0.176
407	0.424	0.271	0.242	1.164	0.109	0.154	0.321	0.616	0.205	0.751	0.573	1.3	0.655	0.749	0.501	0.223	0.153	0.161
407.5	0.423	0.272	0.244	1.144	0.1	0.138	0.329	0.599	0.202	0.732	0.564	1.296	0.652	0.755	0.5	0.22	0.151	0.159
408	0.429	0.274	0.253	1.122	0.115	0.149	0.339	0.597	0.211	0.724	0.563	1.299	0.655	0.766	0.489	0.223	0.161	0.167
408.5	0.391	0.262	0.229	1.124	0.081	0.128	0.314	0.572	0.199	0.692	0.529	1.248	0.63	0.732	0.471	0.181	0.149	0.156
409	0.402	0.267	0.241	1.128	0.083	0.152	0.318	0.575	0.211	0.688	0.543	1.257	0.627	0.741	0.481	0.197	0.157	0.163
409.5	0.404	0.242	0.227	1.137	0.08	0.14	0.302	0.551	0.211	0.685	0.519	1.239	0.618	0.691	0.483	0.181	0.146	0.146
410	0.415	0.245	0.236	1.121	0.091	0.15	0.295	0.544	0.223	0.689	0.527	1.25	0.618	0.704	0.486	0.208	0.155	0.16
410.5	0.405	0.254	0.233	1.11	0.101	0.147	0.311	0.533	0.224	0.673	0.523	1.23	0.611	0.693	0.466	0.177	0.15	0.159
411	0.391	0.264	0.238	1.105	0.09	0.154	0.312	0.532	0.219	0.667	0.516	1.222	0.612	0.694	0.476	0.192	0.153	0.175
411.5	0.388	0.27	0.22	1.078	0.092	0.131	0.302	0.53	0.203	0.631	0.503	1.211	0.597	0.665	0.459	0.161	0.141	0.15
412	0.382	0.244	0.196	1.066	0.072	0.114	0.28	0.511	0.194	0.609	0.464	1.179	0.575	0.654	0.446	0.154	0.135	0.139
412.5	0.376	0.226	0.187	1.056	0.072	0.11	0.272	0.481	0.178	0.59	0.453	1.157	0.543	0.661	0.407	0.121	0.12	0.125
413	0.369	0.216	0.193	1.066	0.062	0.115	0.275	0.475	0.171	0.604	0.445	1.128	0.554	0.646	0.403	0.122	0.111	0.127
413.5	0.376	0.265	0.22	1.1	0.086	0.141	0.301	0.488	0.203	0.637	0.487	1.145	0.581	0.679	0.432	0.152	0.135	0.132
414	0.39	0.263	0.225	1.099	0.086	0.128	0.318	0.498	0.205	0.639	0.475	1.148	0.603	0.668	0.455	0.169	0.137	0.126
414.5	0.383	0.267	0.214	1.106	0.078	0.118	0.31	0.485	0.19	0.613	0.469	1.158	0.594	0.663	0.436	0.168	0.135	0.118
415	0.354	0.249	0.194	1.072	0.066	0.108	0.288	0.477	0.173	0.597	0.451	1.138	0.579	0.634	0.408	0.145	0.105	0.106
415.5	0.342	0.229	0.188	1.047	0.05	0.104	0.254	0.462	0.145	0.574	0.438	1.114	0.564	0.631	0.388	0.14	0.097	0.116
416	0.341	0.235	0.187	1.04	0.057	0.12	0.252	0.479	0.161	0.57	0.447	1.103	0.559	0.623	0.391	0.145	0.115	0.115
416.5	0.343	0.205	0.176	1.026	0.05	0.108	0.246	0.463	0.146	0.549	0.423	1.077	0.546	0.623	0.398	0.137	0.105	0.116
417	0.337	0.205	0.159	1.024	0.048	0.12	0.248	0.437	0.149	0.54	0.43	1.076	0.537	0.607	0.377	0.133	0.107	0.101
417.5	0.366	0.22	0.173	1.015	0.06	0.121	0.25	0.437	0.153	0.566	0.442	1.068	0.543	0.619	0.4	0.134	0.11	0.121
418	0.382	0.244	0.194	1.01	0.077	0.145	0.271	0.458	0.174	0.587	0.472	1.094	0.555	0.63	0.41	0.16	0.137	0.135
418.5	0.373	0.238	0.199	1.01	0.075	0.138	0.261	0.452	0.185	0.593	0.442	1.08	0.552	0.601	0.42	0.15	0.138	0.113
419	0.364	0.232	0.181	0.999	0.064	0.142	0.261	0.44	0.176	0.56	0.439	1.075	0.539	0.599	0.4	0.152	0.142	0.104
419.5	0.354	0.233	0.177	1.005	0.078	0.136	0.254	0.435	0.173	0.55	0.419	1.059	0.542	0.583	0.389	0.134	0.12	0.096
420	0.362	0.239	0.174	1.001	0.071	0.142	0.257	0.447	0.173	0.553	0.435	1.046	0.542	0.597	0.386	0.148	0.108	0.121
420.5	0.316	0.228	0.186	0.954	0.046	0.099	0.236	0.417	0.152	0.538	0.413	1.015	0.524	0.536	0.358	0.128	0.11	0.091
421	0.303	0.206	0.173	0.974	0.038	0.096	0.228	0.402	0.155	0.52	0.405	1.001	0.513	0.541	0.349	0.113	0.1	0.081
421.5	0.302	0.215	0.155	0.975	0.04	0.074	0.246	0.399	0.157	0.504	0.399	1.013	0.492	0.539	0.34	0.119	0.109	0.073
422	0.31	0.214	0.146	0.976	0.042	0.086	0.249	0.402	0.171	0.512	0.402	1.007	0.485	0.547	0.358	0.133	0.108	0.074
422.5	0.305	0.217	0.15	0.952	0.051	0.091	0.257	0.407	0.154	0.516	0.41	1.004	0.476	0.521	0.354	0.132	0.097	0.1
423	0.303	0.215	0.153	0.969	0.044	0.103	0.239	0.418	0.154	0.515	0.404	0.989	0.489	0.525	0.364	0.133	0.095	0.109
423.5	0.297	0.203	0.147	0.974	0.043	0.087	0.231	0.394	0.149	0.491	0.408	0.985	0.498	0.516	0.367	0.116	0.092	0.105
424	0.294	0.217	0.159	0.954	0.04	0.087	0.234	0.392	0.163	0.483	0.393	0.985	0.485	0.511	0.381	0.112	0.098	0.087
424.5	0.318	0.25	0.177	0.939	0.075	0.116	0.261	0.417	0.193	0.512	0.419	1.001	0.5	0.537	0.393	0.15	0.132	0.109
425	0.298	0.242	0.171	0.916	0.071	0.112	0.239	0.406	0.17	0.492	0.406	0.985	0.482	0.528	0.377	0.131	0.11	0.099
425.5	0.286	0.213	0.153	0.937	0.064	0.111	0.215	0.392	0.155	0.494	0.395	0.978	0.488	0.53	0.37	0.125	0.098	0.1
426	0.279	0.189	0.139	0.94	0.047	0.086	0.205	0.369	0.136	0.474	0.378	0.961	0.466	0.508	0.36	0.105	0.08	0.079
426.5	0.277	0.191	0.137	0.926	0.027	0.076	0.203	0.368	0.14	0.48	0.355	0.95	0.463	0.495	0.367	0.109	0.072	0.077
427	0.3	0.213	0.16	0.922	0.045	0.088	0.233	0.382	0.154	0.499	0.381	0.956	0.47	0.507	0.371	0.129	0.096	0.099
427.5	0.276	0.212	0.157	0.902	0.042	0.086	0.222	0.369	0.141	0.486	0.358	0.926	0.466	0.493	0.363	0.122	0.093	0.091
428	0.298	0.216	0.174	0.93	0.071	0.102	0.243	0.362	0.15	0.494	0.371	0.942	0.475	0.501	0.356	0.119	0.101	0.116
428.5	0.293	0.202	0.174	0.912	0.06	0.087	0.233	0.348	0.136	0.489	0.348	0.927	0.473	0.497	0.355	0.114	0.096	0.097
429	0.321	0.211	0.177	0.918	0.081	0.111	0.25	0.348	0.145	0.509	0.37	0.935	0.485	0.513	0.358	0.131	0.096	0.116
429.5	0.312	0.206	0.164	0.909	0.067	0.089	0.228	0.341	0.11	0.48	0.347	0.902	0.468	0.495	0.337	0.126	0.09	0.095
430	0.302	0.2	0.158	0.906	0.072	0.096	0.218	0.336	0.113	0.468	0.346	0.881	0.458	0.49	0.321	0.114	0.083	0.1
430.5	0.288	0.196	0.134	0.936	0.063	0.087	0.222	0.328	0.109	0.441	0.337	0.883	0.435	0.478	0.305	0.091	0.099	0.086
431	0.273	0.202	0.145	0.924	0.056	0.088	0.22	0.333	0.122	0.438	0.341	0.874	0.431	0.474	0.317	0.106	0.1	0.085
431.5	0.287	0.202	0.152	0.923	0.058	0.086	0.239	0.331	0.12	0.428	0.357	0.878	0.428	0.462	0.322	0.114	0.097	0.096
432	0.267	0.182	0.148	0.898	0.033	0.073	0.209	0.321	0.105	0.403	0.332	0.84	0.418	0.444	0.317	0.104	0.075	0.066
432.5	0.276	0.184	0.146	0.874	0.043	0.086	0.218	0.316	0.115	0.388	0.332	0.851	0.427	0.45	0.324	0.096	0.064	0.075
433	0.273	0.182	0.139	0.881	0.029	0.087	0.209	0.317	0.119	0.377	0.32	0.847	0.424	0.456	0.307	0.104	0.065	0.055
433.5	0.29	0.213	0.164	0.881	0.053	0.114	0.245	0.334	0.128	0.409	0.334	0.881	0.436	0.47	0.31	0.13	0.076	0.094
434	0.287	0.21	0.164	0.902	0.058	0.114	0.241	0.327	0.119	0.397	0.329	0.878	0.437	0.457	0.303	0.136	0.081	0.086
434.5	0.277	0.217	0.163	0.885	0.051	0.115	0.213	0.311	0.117	0.402	0.32	0.851	0.425	0.444	0.303	0.13	0.069	0.101
435	0.279	0.203	0.133	0.884	0.041	0.096	0.216	0.303	0.124	0.382	0.314	0.847	0.429	0.431	0.295	0.113	0.078	0.079
435.5	0.272	0.184	0.128	0.863	0.022	0.083	0.196	0.304	0.128	0.386	0.31	0.818	0.418	0.435	0.294	0.101	0.066	0.069
436	0.274	0.192	0.128	0.852	0.036	0.086	0.209	0.309	0.129	0.39	0.321	0.833	0.423	0.43	0.295	0.101	0.083	0.075
436.5	0.252	0.174	0.125	0.861	0.029	0.064	0.181	0.281	0.102	0.376	0.298	0.79	0.412	0.415	0.291	0.083	0.064	0.058
437	0.259	0.193	0.132	0.844	0.043	0.073	0.199	0.275	0.121	0.393	0.325	0.812	0.415	0.422	0.301	0.085	0.069	0.075
437.5	0.249	0.188	0.117	0.847	0.03	0.063	0.198	0.277	0.116	0.38	0.296	0.805	0.414	0.417	0.296	0.089	0.059	0.055
438	0.259	0.196	0.13	0.844	0.036	0.083	0.198	0.29	0.138	0.391	0.324	0.825	0.417	0.424	0.291	0.116	0.062	0.076
438.5	0.249	0.182	0.123	0.829	0.049	0.071	0.195	0.284	0.104	0.363	0.316	0.805	0.402	0.412	0.267	0.113	0.061	0.072
439	0.248	0.175	0.127	0.829	0.039	0.08	0.184	0.275	0.105	0.365	0.31	0.794	0.405	0.415	0.259	0.117	0.054	0.077
439.5	0.256	0.176	0.121	0.816	0.045	0.06	0.194	0.265	0.104	0.346	0.287	0.782	0.402	0.4	0.267	0.101	0.055	0.064
440	0.242	0.161	0.112	0.83	0.028	0.063	0.187	0.27	0.107	0.339	0.269	0.765	0.4	0.401	0.274	0.101	0.057	0.056
440.5	0.243	0.183	0.126	0.828	0.039	0.063	0.202	0.282	0.119	0.356	0.287	0.781	0.402	0.392	0.279	0.099	0.059	0.074
441	0.234	0.181	0.116	0.843	0.036	0.067	0.191	0.282	0.11	0.356	0.289	0.78	0.403	0.399	0.271	0.089	0.055	0.071
441.5	0.241	0.191	0.137	0.829	0.052	0.081	0.205	0.276	0.122	0.374	0.301	0.784	0.409	0.406	0.281	0.075	0.051	0.082
442	0.236	0.18	0.125	0.825	0.053	0.076	0.195	0.271	0.108	0.359	0.29	0.769	0.406	0.402	0.281	0.073	0.066	0.063
442.5	0.236	0.173	0.125	0.805	0.036	0.068	0.192	0.266	0.122	0.356	0.286	0.753	0.382	0.398	0.266	0.08	0.051	0.058
443	0.231	0.172	0.106	0.784	0.038	0.054	0.185	0.262	0.106	0.337	0.282	0.738	0.387	0.381	0.241	0.087	0.049	0.044
443.5	0.23	0.174	0.102	0.809	0.023	0.047	0.161	0.268	0.111	0.328	0.268	0.725	0.37	0.387	0.237	0.08	0.039	0.045
444	0.235	0.179	0.113	0.791	0.035	0.047	0.165	0.261	0.108	0.318	0.262	0.733	0.367	0.389	0.242	0.066	0.045	0.036
444.5	0.217	0.152	0.117	0.797	0.023	0.055	0.147	0.256	0.097	0.322	0.252	0.726	0.35	0.38	0.248	0.067	0.033	0.037
445	0.236	0.164	0.133	0.795	0.046	0.083	0.182	0.258	0.114	0.338	0.27	0.761	0.367	0.379	0.26	0.085	0.047	0.067
445.5	0.222	0.159	0.12	0.79	0.035	0.077	0.167	0.245	0.09	0.319	0.274	0.73	0.361	0.367	0.249	0.081	0.048	0.067
446	0.237	0.166	0.132	0.8	0.051	0.085	0.187	0.254	0.101	0.331	0.284	0.743	0.369	0.374	0.255	0.094	0.061	0.087
446.5	0.23	0.173	0.13	0.78	0.035	0.076	0.198	0.249	0.096	0.315	0.269	0.72	0.37	0.393	0.245	0.089	0.068	0.076
447	0.237	0.172	0.133	0.79	0.048	0.088	0.197	0.263	0.112	0.334	0.274	0.732	0.374	0.396	0.256	0.104	0.063	0.091
447.5	0.24	0.178	0.135	0.766	0.055	0.071	0.186	0.256	0.104	0.314	0.261	0.721	0.373	0.374	0.24	0.096	0.068	0.076
448	0.216	0.158	0.114	0.767	0.043	0.059	0.153	0.242	0.092	0.293	0.246	0.7	0.361	0.347	0.23	0.092	0.045	0.061
448.5	0.21	0.147	0.121	0.767	0.046	0.049	0.154	0.211	0.08	0.282	0.235	0.694	0.36	0.337	0.233	0.073	0.041	0.041
449	0.21	0.147	0.104	0.765	0.034	0.057	0.151	0.221	0.079	0.282	0.237	0.683	0.349	0.334	0.239	0.068	0.032	0.04
449.5	0.215	0.152	0.112	0.768	0.021	0.065	0.171	0.227	0.093	0.3	0.239	0.685	0.352	0.336	0.23	0.069	0.025	0.05
450	0.205	0.151	0.097	0.742	0.009	0.052	0.154	0.216	0.075	0.278	0.23	0.67	0.34	0.32	0.208	0.057	0.014	0.043
450.5	0.201	0.153	0.103	0.753	0.012	0.047	0.157	0.217	0.076	0.285	0.222	0.674	0.342	0.322	0.207	0.063	0.022	0.043
451	0.21	0.154	0.11	0.739	0.03	0.044	0.154	0.216	0.064	0.276	0.226	0.671	0.353	0.33	0.208	0.059	0.029	0.045
451.5	0.217	0.169	0.121	0.742	0.043	0.07	0.177	0.238	0.08	0.309	0.241	0.681	0.354	0.348	0.229	0.085	0.043	0.075
452	0.211	0.17	0.125	0.764	0.053	0.073	0.174	0.226	0.077	0.308	0.24	0.671	0.361	0.338	0.218	0.081	0.037	0.072
452.5	0.203	0.176	0.117	0.757	0.044	0.07	0.168	0.222	0.09	0.305	0.24	0.655	0.361	0.335	0.217	0.082	0.035	0.077
453	0.203	0.171	0.12	0.763	0.044	0.058	0.171	0.21	0.1	0.295	0.23	0.658	0.362	0.326	0.22	0.08	0.043	0.063
453.5	0.198	0.16	0.109	0.735	0.033	0.052	0.165	0.217	0.103	0.28	0.238	0.652	0.351	0.316	0.215	0.082	0.042	0.059
454	0.191	0.156	0.106	0.735	0.035	0.061	0.176	0.217	0.106	0.281	0.246	0.667	0.34	0.31	0.214	0.096	0.049	0.065
454.5	0.179	0.146	0.096	0.735	0.037	0.051	0.154	0.221	0.092	0.277	0.239	0.642	0.331	0.297	0.199	0.083	0.033	0.053
455	0.193	0.161	0.098	0.735	0.041	0.057	0.165	0.212	0.098	0.281	0.23	0.65	0.332	0.299	0.211	0.081	0.037	0.047
455.5	0.194	0.16	0.111	0.737	0.032	0.043	0.16	0.191	0.1	0.258	0.22	0.636	0.337	0.305	0.212	0.057	0.028	0.03
456	0.191	0.154	0.109	0.711	0.018	0.047	0.16	0.187	0.107	0.255	0.226	0.642	0.324	0.308	0.211	0.065	0.025	0.039
456.5	0.178	0.149	0.113	0.725	0.024	0.05	0.162	0.199	0.09	0.256	0.235	0.634	0.33	0.306	0.207	0.067	0.027	0.053
457	0.16	0.148	0.107	0.719	0.016	0.045	0.137	0.199	0.08	0.252	0.23	0.627	0.32	0.305	0.196	0.068	0.028	0.055
457.5	0.168	0.149	0.091	0.711	0.024	0.037	0.143	0.19	0.075	0.241	0.221	0.627	0.328	0.305	0.199	0.05	0.023	0.041
458	0.162	0.145	0.086	0.696	0.019	0.03	0.129	0.18	0.075	0.235	0.206	0.613	0.316	0.309	0.198	0.038	0.017	0.031
458.5	0.196	0.154	0.096	0.683	0.031	0.048	0.15	0.205	0.082	0.243	0.216	0.622	0.323	0.318	0.203	0.055	0.025	0.041
459	0.184	0.149	0.088	0.691	0.032	0.048	0.126	0.199	0.074	0.243	0.22	0.602	0.314	0.308	0.194	0.056	0.035	0.046
459.5	0.188	0.148	0.084	0.699	0.028	0.047	0.127	0.192	0.071	0.243	0.208	0.613	0.31	0.299	0.187	0.07	0.025	0.043
460	0.181	0.14	0.086	0.701	0.034	0.034	0.134	0.172	0.064	0.232	0.209	0.612	0.302	0.291	0.189	0.057	0.034	0.038
460.5	0.19	0.154	0.097	0.67	0.033	0.055	0.157	0.18	0.081	0.251	0.218	0.63	0.302	0.302	0.201	0.087	0.023	0.062
461	0.187	0.151	0.092	0.663	0.033	0.058	0.149	0.179	0.072	0.249	0.227	0.608	0.31	0.298	0.199	0.081	0.038	0.062
461.5	0.168	0.143	0.099	0.672	0.032	0.07	0.133	0.179	0.079	0.258	0.222	0.598	0.305	0.298	0.193	0.087	0.027	0.067
462	0.177	0.15	0.093	0.668	0.027	0.053	0.141	0.175	0.081	0.257	0.211	0.596	0.299	0.297	0.195	0.07	0.025	0.045
462.5	0.184	0.151	0.107	0.671	0.028	0.054	0.148	0.189	0.095	0.255	0.222	0.61	0.308	0.301	0.195	0.069	0.024	0.055
463	0.202	0.176	0.113	0.648	0.027	0.064	0.171	0.203	0.109	0.271	0.228	0.625	0.31	0.309	0.217	0.08	0.039	0.065
463.5	0.174	0.15	0.097	0.666	0.031	0.053	0.139	0.198	0.087	0.243	0.215	0.595	0.317	0.291	0.185	0.075	0.04	0.056
464	0.159	0.144	0.103	0.669	0.023	0.054	0.142	0.17	0.084	0.237	0.195	0.591	0.301	0.292	0.188	0.067	0.038	0.047
464.5	0.157	0.126	0.083	0.674	0.007	0.026	0.126	0.148	0.057	0.201	0.189	0.561	0.288	0.285	0.16	0.036	0.026	0.027
465	0.159	0.14	0.092	0.665	-0.005	0.042	0.133	0.15	0.069	0.216	0.199	0.569	0.281	0.281	0.184	0.053	0.014	0.034
465.5	0.174	0.14	0.076	0.641	0.002	0.046	0.14	0.169	0.068	0.222	0.207	0.56	0.289	0.282	0.181	0.071	0.019	0.046
466	0.168	0.124	0.08	0.65	0.012	0.054	0.136	0.165	0.074	0.227	0.204	0.572	0.29	0.286	0.187	0.081	0.021	0.056
466.5	0.161	0.133	0.077	0.656	0.016	0.039	0.13	0.16	0.067	0.218	0.184	0.565	0.295	0.28	0.186	0.059	0.033	0.047
467	0.168	0.132	0.075	0.662	0.016	0.021	0.12	0.158	0.07	0.202	0.19	0.569	0.29	0.274	0.187	0.054	0.029	0.046
467.5	0.162	0.138	0.071	0.656	0.003	0.03	0.128	0.155	0.058	0.215	0.187	0.556	0.283	0.263	0.181	0.06	0.021	0.046
468	0.156	0.122	0.059	0.642	0.007	0.019	0.12	0.151	0.05	0.199	0.189	0.543	0.289	0.252	0.166	0.056	0.026	0.041
468.5	0.135	0.114	0.062	0.649	-0.004	0.026	0.119	0.138	0.043	0.202	0.166	0.532	0.258	0.252	0.156	0.051	0.02	0.028
469	0.132	0.117	0.06	0.633	-0.002	0.02	0.112	0.131	0.043	0.188	0.168	0.525	0.258	0.245	0.141	0.029	0.019	0.015
469.5	0.139	0.108	0.062	0.638	-0.011	0.035	0.123	0.145	0.053	0.193	0.163	0.526	0.249	0.253	0.152	0.049	-0.004	0.027
470	0.152	0.119	0.065	0.612	-0.005	0.043	0.131	0.152	0.057	0.206	0.17	0.533	0.26	0.239	0.157	0.057	0.002	0.035
470.5	0.151	0.099	0.052	0.61	-0.001	0.03	0.115	0.147	0.052	0.188	0.164	0.531	0.263	0.231	0.153	0.059	0.011	0.036
471	0.153	0.118	0.07	0.623	0.014	0.028	0.121	0.141	0.06	0.207	0.174	0.539	0.278	0.239	0.161	0.05	0.023	0.03
471.5	0.134	0.119	0.065	0.619	0.015	0.014	0.104	0.139	0.047	0.185	0.168	0.528	0.266	0.243	0.159	0.041	0.026	0.033
472	0.145	0.144	0.072	0.624	0.008	0.029	0.123	0.148	0.051	0.214	0.168	0.531	0.26	0.242	0.18	0.061	0.015	0.043
472.5	0.15	0.131	0.06	0.616	0.006	0.041	0.116	0.159	0.052	0.213	0.179	0.524	0.257	0.225	0.184	0.063	0.023	0.068
473	0.162	0.126	0.059	0.634	0.016	0.045	0.134	0.164	0.063	0.211	0.17	0.527	0.258	0.231	0.186	0.068	0.022	0.059
473.5	0.153	0.132	0.069	0.623	0.033	0.039	0.128	0.158	0.07	0.202	0.179	0.525	0.268	0.232	0.179	0.054	0.033	0.057
474	0.153	0.125	0.079	0.623	0.026	0.033	0.124	0.155	0.064	0.192	0.172	0.527	0.264	0.238	0.175	0.065	0.014	0.053
474.5	0.17	0.136	0.098	0.617	0.029	0.038	0.113	0.156	0.072	0.208	0.188	0.531	0.266	0.243	0.175	0.072	0.028	0.054
475	0.158	0.118	0.083	0.609	0.021	0.031	0.101	0.139	0.061	0.181	0.172	0.52	0.25	0.232	0.156	0.06	0.017	0.043
475.5	0.15	0.114	0.067	0.642	0.012	0.018	0.106	0.124	0.061	0.173	0.152	0.501	0.238	0.213	0.147	0.048	0.012	0.015
476	0.12	0.105	0.043	0.632	-0.002	0.005	0.101	0.112	0.046	0.143	0.147	0.493	0.228	0.197	0.134	0.035	0.008	0.006
476.5	0.127	0.13	0.073	0.649	-3.46945e-16	0.023	0.122	0.137	0.063	0.177	0.163	0.486	0.246	0.199	0.155	0.059	0.015	0.026
477	0.135	0.132	0.086	0.63	0.017	0.026	0.116	0.136	0.053	0.185	0.165	0.496	0.26	0.206	0.15	0.054	0.028	0.043
477.5	0.127	0.126	0.081	0.611	0.02	0.045	0.12	0.122	0.063	0.196	0.16	0.491	0.263	0.208	0.161	0.059	0.023	0.031
478	0.111	0.103	0.065	0.593	0.009	0.029	0.095	0.103	0.05	0.165	0.149	0.469	0.246	0.197	0.139	0.031	0.01	0.011
478.5	0.106	0.116	0.064	0.575	0.014	0.035	0.12	0.114	0.053	0.16	0.148	0.484	0.232	0.209	0.153	0.039	0.013	0.015
479	0.128	0.124	0.072	0.607	0.008	0.031	0.116	0.118	0.048	0.179	0.149	0.482	0.234	0.208	0.15	0.042	0.015	0.028
479.5	0.14	0.116	0.046	0.598	0.015	0.019	0.106	0.104	0.035	0.169	0.131	0.479	0.233	0.205	0.143	0.045	0.015	0.031
480	0.153	0.108	0.049	0.601	0.02	0.021	0.104	0.101	0.047	0.179	0.136	0.477	0.241	0.213	0.156	0.041	0.013	0.03
480.5	0.135	0.108	0.049	0.566	0.019	0.003	0.099	0.101	0.043	0.161	0.14	0.467	0.232	0.22	0.149	0.035	0.013	0.034
481	0.135	0.117	0.07	0.567	0.027	0.024	0.127	0.114	0.061	0.173	0.155	0.48	0.236	0.23	0.168	0.052	0.014	0.046
481.5	0.139	0.124	0.093	0.584	0.015	0.018	0.118	0.127	0.051	0.182	0.172	0.474	0.246	0.223	0.153	0.052	0.029	0.055
482	0.131	0.111	0.073	0.573	0.01	0.027	0.105	0.118	0.046	0.171	0.146	0.476	0.242	0.222	0.15	0.047	0.015	0.045
482.5	0.139	0.113	0.082	0.579	0.007	0.027	0.096	0.118	0.049	0.172	0.147	0.471	0.243	0.218	0.143	0.039	0.022	0.043
483	0.126	0.101	0.063	0.571	0.006	0.026	0.09	0.12	0.046	0.15	0.136	0.466	0.223	0.214	0.152	0.043	0.004	0.032
483.5	0.124	0.116	0.079	0.582	0.011	0.025	0.101	0.125	0.053	0.155	0.149	0.459	0.223	0.201	0.148	0.05	0.007	0.032
484	0.127	0.111	0.07	0.59	0.002	0.015	0.096	0.122	0.053	0.149	0.144	0.459	0.23	0.197	0.145	0.042	0.008	0.031
484.5	0.133	0.111	0.061	0.572	0.004	0.005	0.106	0.1	0.051	0.156	0.139	0.455	0.227	0.195	0.139	0.042	0.005	0.025
485	0.135	0.096	0.057	0.567	0.002	0.002	0.101	0.094	0.047	0.16	0.14	0.455	0.227	0.198	0.144	0.03	0.001	0.032
485.5	0.133	0.099	0.046	0.535	0.006	0.007	0.097	0.092	0.049	0.155	0.138	0.441	0.199	0.198	0.137	0.038	-0.006	0.032
486	0.129	0.106	0.054	0.54	0.009	0.017	0.101	0.106	0.051	0.172	0.147	0.449	0.22	0.207	0.127	0.037	0.007	0.047
486.5	0.133	0.113	0.045	0.537	0.001	0.014	0.097	0.103	0.051	0.156	0.128	0.439	0.217	0.195	0.121	0.046	-0.003	0.031
487	0.122	0.118	0.044	0.529	-0.004	0.009	0.105	0.097	0.046	0.16	0.137	0.443	0.225	0.195	0.118	0.031	3.46945e-16	0.022
487.5	0.126	0.106	0.058	0.543	0.002	0.012	0.108	0.1	0.041	0.144	0.139	0.441	0.215	0.179	0.129	0.031	-0.01	0.01
488	0.122	0.114	0.063	0.537	-0.005	0.019	0.104	0.107	0.039	0.155	0.15	0.438	0.22	0.177	0.122	0.035	-0.004	0.02
488.5	0.11	0.093	0.061	0.553	0.015	0.02	0.1	0.099	0.022	0.152	0.14	0.439	0.217	0.176	0.123	0.031	-0.005	0.016
489	0.121	0.098	0.049	0.544	0.02	0.028	0.103	0.091	0.049	0.166	0.129	0.428	0.215	0.188	0.133	0.035	0.007	0.02
489.5	0.115	0.091	0.046	0.541	0.025	0.024	0.089	0.077	0.053	0.16	0.136	0.427	0.217	0.185	0.131	0.025	0.013	0.032
490	0.126	0.104	0.064	0.546	0.019	0.036	0.095	0.088	0.064	0.168	0.149	0.423	0.21	0.193	0.144	0.036	0.011	0.04
490.5	0.109	0.107	0.062	0.54	0.005	0.029	0.09	0.096	0.057	0.165	0.166	0.424	0.221	0.168	0.121	0.044	0.007	0.044
491	0.094	0.099	0.059	0.542	0.011	0.028	0.094	0.098	0.043	0.151	0.141	0.426	0.208	0.157	0.115	0.05	-0.005	0.025
491.5	0.093	0.095	0.05	0.524	0.02	0.01	0.089	0.082	0.045	0.148	0.132	0.427	0.218	0.151	0.112	0.032	0	0.025
492	0.094	0.093	0.046	0.542	0.014	0.009	0.09	0.073	0.032	0.124	0.109	0.416	0.201	0.156	0.11	0.025	-0.011	0.016
492.5	0.128	0.121	0.069	0.528	0.009	0.027	0.096	0.081	0.052	0.146	0.131	0.415	0.2	0.169	0.123	0.037	-0.01	0.038
493	0.124	0.108	0.067	0.526	0.002	0.031	0.1	0.082	0.039	0.143	0.112	0.408	0.191	0.165	0.115	0.024	-0.008	0.034
493.5	0.126	0.112	0.067	0.523	0.019	0.031	0.095	0.084	0.049	0.161	0.119	0.418	0.191	0.169	0.125	0.031	0.003	0.026
494	0.126	0.101	0.061	0.519	0.023	0.028	0.086	0.078	0.042	0.147	0.12	0.42	0.201	0.158	0.117	0.024	0.011	0.036
494.5	0.138	0.089	0.079	0.526	0.023	0.037	0.091	0.093	0.054	0.149	0.13	0.415	0.203	0.148	0.134	0.047	0.009	0.041
495	0.127	0.094	0.071	0.524	0.009	0.034	0.087	0.086	0.047	0.145	0.123	0.413	0.204	0.122	0.128	0.04	0.012	0.044
495.5	0.097	0.085	0.076	0.532	0.002	0.027	0.085	0.081	0.037	0.129	0.092	0.406	0.193	0.123	0.124	0.04	0.001	0.002
496	0.102	0.098	0.065	0.524	0.004	0.022	0.08	0.075	0.034	0.134	0.104	0.411	0.2	0.139	0.121	0.038	0.007	0.008
496.5	0.103	0.086	0.066	0.511	0.014	0.016	0.083	0.08	0.045	0.117	0.101	0.408	0.191	0.161	0.113	0.033	0.006	0.018
497	0.119	0.102	0.08	0.519	0.028	0.026	0.094	0.094	0.057	0.132	0.132	0.415	0.207	0.18	0.123	0.057	0.019	0.043
497.5	0.11	0.102	0.081	0.519	0.031	0.033	0.097	0.098	0.059	0.128	0.134	0.414	0.206	0.17	0.11	0.057	0.022	0.045
498	0.094	0.095	0.069	0.54	0.028	0.032	0.096	0.086	0.039	0.119	0.123	0.404	0.2	0.168	0.103	0.058	0.011	0.033
498.5	0.102	0.085	0.046	0.522	0.018	0.021	0.086	0.077	0.027	0.108	0.117	0.397	0.186	0.162	0.099	0.03	0	0.04
499	0.101	0.07	0.046	0.519	0.012	0.025	0.073	0.08	0.031	0.103	0.107	0.387	0.175	0.162	0.098	0.034	-0.018	0.027
499.5	0.114	0.099	0.07	0.493	0.013	0.026	0.078	0.088	0.042	0.129	0.128	0.404	0.183	0.147	0.107	0.03	0.001	0.041
500	0.108	0.094	0.072	0.484	0.015	0.019	0.069	0.083	0.043	0.121	0.112	0.389	0.178	0.146	0.112	0.032	0.001	0.014

## Sheet: HP-WSOM_Abs_coef
Wavelength	TMK-A-009	TMK-A-011	TMK-A-013	TMK-A-016	TMK-A-018	TMK-A-021	TMK-A-023	TMK-A-025	TMK-A-026	TMK-A-029	TMK-A-030	TMK-A-033	TMK-A-035	TMK-A-038	TMK-A-039	TMK-A-041	TMK-A-042	TMK-A-044
nm	m-1	m-1	m-1	m-1	m-1	m-1	m-1	m-1	m-1	m-1	m-1	m-1	m-1	m-1	m-1	m-1	m-1	m-1
250	1.717	1.445	1.476	2.038	2.623	2.204	1.153	1.294	0.741	2.338	1.156	1.693	1.188	4.149	2.654	1.066	1.258	0.832
250.5	1.694	1.409	1.445	2.011	2.614	2.199	1.16	1.266	0.751	2.348	1.162	1.691	1.183	4.13	2.608	1.061	1.252	0.815
251	1.707	1.395	1.415	1.972	2.577	2.183	1.152	1.247	0.732	2.336	1.147	1.687	1.179	4.097	2.578	1.014	1.208	0.84
251.5	1.672	1.403	1.398	1.969	2.566	2.163	1.162	1.245	0.735	2.352	1.167	1.715	1.204	4.076	2.544	0.993	1.187	0.859
252	1.668	1.387	1.375	1.953	2.53	2.138	1.146	1.246	0.719	2.333	1.131	1.709	1.185	4.042	2.521	0.985	1.171	0.877
252.5	1.659	1.353	1.365	1.934	2.513	2.141	1.146	1.272	0.722	2.339	1.145	1.718	1.186	4.035	2.53	1	1.178	0.862
253	1.67	1.341	1.341	1.91	2.507	2.138	1.146	1.284	0.717	2.34	1.148	1.741	1.183	4.036	2.489	0.978	1.155	0.86
253.5	1.668	1.372	1.331	1.9	2.517	2.103	1.131	1.27	0.709	2.316	1.125	1.713	1.157	4.011	2.468	0.986	1.144	0.843
254	1.639	1.365	1.329	1.898	2.526	2.105	1.11	1.259	0.712	2.31	1.125	1.698	1.16	3.997	2.436	0.957	1.136	0.82
254.5	1.606	1.355	1.32	1.859	2.465	2.067	1.085	1.214	0.691	2.303	1.092	1.696	1.14	3.935	2.413	0.95	1.125	0.807
255	1.599	1.328	1.294	1.845	2.453	2.069	1.08	1.203	0.7	2.31	1.1	1.713	1.151	3.902	2.391	0.94	1.127	0.815
255.5	1.585	1.293	1.268	1.808	2.43	2.044	1.061	1.177	0.689	2.284	1.072	1.723	1.126	3.865	2.365	0.934	1.097	0.788
256	1.597	1.283	1.272	1.797	2.455	2.036	1.056	1.162	0.692	2.265	1.073	1.723	1.132	3.86	2.363	0.927	1.104	0.784
256.5	1.603	1.278	1.258	1.792	2.461	2.038	1.039	1.16	0.687	2.265	1.08	1.716	1.129	3.851	2.346	0.949	1.077	0.776
257	1.602	1.287	1.259	1.789	2.453	2.033	1.045	1.162	0.692	2.261	1.1	1.715	1.14	3.831	2.34	0.95	1.094	0.793
257.5	1.608	1.271	1.239	1.799	2.42	2.018	1.03	1.177	0.692	2.258	1.114	1.685	1.153	3.815	2.316	0.942	1.084	0.81
258	1.598	1.259	1.245	1.772	2.391	1.997	1.039	1.166	0.703	2.248	1.092	1.669	1.148	3.783	2.301	0.922	1.082	0.831
258.5	1.605	1.25	1.223	1.768	2.369	1.962	1.032	1.151	0.691	2.206	1.075	1.623	1.114	3.779	2.3	0.918	1.08	0.822
259	1.579	1.261	1.214	1.766	2.371	1.968	1.017	1.151	0.666	2.194	1.051	1.611	1.096	3.742	2.283	0.915	1.067	0.802
259.5	1.552	1.25	1.191	1.742	2.355	1.96	1.035	1.164	0.654	2.177	1.055	1.593	1.104	3.75	2.28	0.928	1.083	0.783
260	1.528	1.265	1.203	1.738	2.36	1.97	1.019	1.16	0.636	2.172	1.03	1.574	1.102	3.723	2.28	0.912	1.067	0.769
260.5	1.544	1.245	1.184	1.722	2.328	1.943	1.028	1.164	0.647	2.158	1.016	1.559	1.082	3.709	2.283	0.909	1.051	0.804
261	1.544	1.266	1.208	1.722	2.323	1.936	1.002	1.137	0.63	2.134	1.014	1.519	1.052	3.682	2.263	0.9	1.043	0.779
261.5	1.548	1.284	1.211	1.756	2.302	1.902	0.999	1.125	0.633	2.118	1.011	1.511	1.035	3.649	2.24	0.911	1.051	0.781
262	1.537	1.245	1.208	1.728	2.3	1.903	0.991	1.105	0.628	2.111	1.026	1.504	1.046	3.638	2.212	0.875	1.062	0.771
262.5	1.506	1.229	1.211	1.754	2.308	1.905	0.999	1.113	0.644	2.083	1.014	1.506	1.051	3.624	2.194	0.86	1.047	0.745
263	1.499	1.198	1.185	1.728	2.295	1.894	0.961	1.099	0.621	2.059	0.985	1.454	1.029	3.607	2.184	0.855	1.045	0.727
263.5	1.46	1.223	1.191	1.736	2.296	1.879	0.937	1.09	0.608	2.005	0.938	1.408	1.001	3.58	2.171	0.866	1.04	0.705
264	1.474	1.216	1.177	1.73	2.291	1.84	0.924	1.069	0.59	1.974	0.93	1.366	0.978	3.544	2.182	0.883	1.041	0.727
264.5	1.449	1.214	1.177	1.691	2.284	1.821	0.927	1.06	0.594	1.93	0.929	1.338	0.968	3.522	2.173	0.884	1.038	0.72
265	1.468	1.208	1.167	1.674	2.282	1.801	0.922	1.059	0.588	1.895	0.938	1.312	0.96	3.503	2.153	0.864	1.015	0.769
265.5	1.409	1.2	1.171	1.645	2.259	1.823	0.929	1.085	0.617	1.883	0.966	1.299	0.976	3.518	2.142	0.865	1.029	0.732
266	1.41	1.241	1.207	1.679	2.269	1.814	0.929	1.089	0.619	1.861	0.96	1.289	0.977	3.514	2.126	0.854	1.01	0.715
266.5	1.426	1.213	1.181	1.675	2.241	1.829	0.948	1.095	0.628	1.864	0.985	1.291	0.967	3.521	2.098	0.844	0.995	0.73
267	1.434	1.215	1.168	1.665	2.225	1.836	0.955	1.082	0.622	1.847	0.969	1.273	0.957	3.506	2.092	0.83	1.008	0.676
267.5	1.454	1.194	1.154	1.625	2.19	1.809	0.961	1.069	0.601	1.84	0.963	1.243	0.928	3.481	2.086	0.839	1.015	0.708
268	1.44	1.205	1.172	1.636	2.202	1.819	0.966	1.079	0.603	1.831	0.944	1.238	0.926	3.477	2.105	0.853	1.05	0.677
268.5	1.436	1.203	1.167	1.652	2.179	1.794	0.943	1.09	0.598	1.813	0.932	1.2	0.906	3.444	2.088	0.844	1.006	0.705
269	1.408	1.167	1.15	1.648	2.15	1.806	0.949	1.084	0.608	1.802	0.943	1.193	0.906	3.447	2.071	0.837	1.003	0.702
269.5	1.408	1.164	1.111	1.632	2.135	1.788	0.941	1.086	0.609	1.773	0.913	1.176	0.895	3.422	2.038	0.799	0.959	0.714
270	1.418	1.144	1.106	1.609	2.128	1.786	0.929	1.075	0.597	1.754	0.917	1.171	0.903	3.413	2.029	0.812	0.963	0.752
270.5	1.428	1.131	1.102	1.607	2.127	1.795	0.94	1.101	0.613	1.742	0.915	1.171	0.911	3.417	2.018	0.792	0.977	0.707
271	1.397	1.116	1.086	1.586	2.11	1.78	0.92	1.078	0.607	1.732	0.924	1.147	0.914	3.383	2.028	0.799	0.977	0.672
271.5	1.398	1.106	1.1	1.569	2.099	1.78	0.92	1.049	0.601	1.699	0.915	1.129	0.894	3.379	2.027	0.788	0.974	0.648
272	1.389	1.088	1.086	1.543	2.074	1.74	0.897	1.028	0.584	1.674	0.905	1.107	0.886	3.339	2	0.766	0.955	0.639
272.5	1.398	1.079	1.069	1.498	2.064	1.728	0.887	1.015	0.553	1.662	0.894	1.086	0.845	3.328	1.952	0.739	0.929	0.651
273	1.39	1.072	1.053	1.499	2.035	1.705	0.889	1.01	0.546	1.622	0.863	1.069	0.832	3.303	1.934	0.721	0.925	0.654
273.5	1.346	1.083	1.05	1.508	2.051	1.695	0.868	1.017	0.543	1.646	0.845	1.042	0.81	3.289	1.929	0.733	0.92	0.659
274	1.287	1.09	1.07	1.514	2.06	1.694	0.881	1.024	0.551	1.639	0.821	1.041	0.819	3.274	1.933	0.735	0.927	0.613
274.5	1.289	1.067	1.06	1.485	2.052	1.673	0.876	1.034	0.561	1.633	0.839	1.024	0.802	3.276	1.923	0.743	0.903	0.624
275	1.288	1.066	1.046	1.464	2.038	1.676	0.875	1.032	0.556	1.618	0.838	1.023	0.787	3.274	1.917	0.723	0.879	0.603
275.5	1.278	1.072	1.087	1.458	2.025	1.651	0.877	1.011	0.535	1.592	0.836	0.994	0.773	3.237	1.906	0.744	0.894	0.578
276	1.294	1.083	1.06	1.474	2.03	1.671	0.888	1.011	0.532	1.599	0.832	1.006	0.794	3.234	1.885	0.726	0.895	0.566
276.5	1.285	1.082	1.037	1.46	1.998	1.636	0.879	0.974	0.514	1.549	0.822	0.976	0.763	3.195	1.879	0.724	0.927	0.554
277	1.277	1.057	0.971	1.446	1.971	1.639	0.866	0.968	0.51	1.542	0.828	0.984	0.766	3.193	1.843	0.707	0.904	0.551
277.5	1.265	1.063	0.983	1.411	1.953	1.604	0.852	0.97	0.524	1.502	0.809	0.962	0.73	3.165	1.799	0.662	0.858	0.561
278	1.274	1.033	1	1.414	1.962	1.59	0.859	0.952	0.51	1.492	0.801	0.94	0.723	3.144	1.789	0.67	0.852	0.551
278.5	1.254	1.014	1.012	1.392	1.942	1.563	0.842	0.937	0.53	1.482	0.788	0.929	0.717	3.132	1.761	0.647	0.828	0.546
279	1.257	0.986	1.002	1.393	1.939	1.546	0.841	0.93	0.508	1.484	0.79	0.915	0.708	3.095	1.776	0.667	0.853	0.576
279.5	1.246	0.979	0.977	1.375	1.904	1.567	0.853	0.94	0.527	1.513	0.772	0.937	0.724	3.12	1.762	0.669	0.835	0.579
280	1.254	0.981	0.989	1.363	1.907	1.55	0.856	0.935	0.517	1.506	0.767	0.914	0.715	3.104	1.768	0.67	0.839	0.605
280.5	1.263	0.978	0.974	1.331	1.885	1.562	0.849	0.93	0.525	1.519	0.766	0.919	0.734	3.106	1.75	0.671	0.831	0.599
281	1.25	0.991	0.972	1.325	1.878	1.556	0.858	0.928	0.53	1.506	0.779	0.924	0.728	3.091	1.747	0.666	0.837	0.579
281.5	1.213	0.995	0.958	1.314	1.868	1.541	0.833	0.916	0.527	1.502	0.767	0.888	0.715	3.053	1.728	0.675	0.829	0.554
282	1.179	0.988	0.967	1.32	1.858	1.534	0.823	0.913	0.501	1.483	0.757	0.86	0.705	3.037	1.702	0.66	0.82	0.524
282.5	1.212	0.964	0.943	1.295	1.839	1.493	0.783	0.907	0.465	1.434	0.716	0.807	0.664	2.974	1.63	0.633	0.793	0.565
283	1.216	0.959	0.915	1.288	1.827	1.497	0.791	0.892	0.462	1.431	0.699	0.813	0.655	2.976	1.609	0.624	0.774	0.564
283.5	1.19	0.966	0.92	1.267	1.809	1.491	0.786	0.871	0.448	1.401	0.687	0.808	0.637	2.911	1.59	0.618	0.786	0.543
284	1.158	0.952	0.902	1.278	1.786	1.497	0.795	0.855	0.457	1.398	0.723	0.825	0.641	2.917	1.614	0.631	0.809	0.51
284.5	1.146	0.933	0.931	1.256	1.765	1.489	0.793	0.846	0.468	1.396	0.716	0.816	0.639	2.894	1.607	0.634	0.776	0.478
285	1.115	0.915	0.923	1.25	1.756	1.492	0.791	0.826	0.468	1.394	0.702	0.803	0.652	2.889	1.597	0.602	0.753	0.455
285.5	1.111	0.906	0.922	1.215	1.756	1.504	0.787	0.829	0.494	1.386	0.692	0.799	0.667	2.878	1.565	0.611	0.732	0.488
286	1.081	0.911	0.918	1.206	1.763	1.472	0.765	0.81	0.48	1.355	0.692	0.78	0.656	2.845	1.57	0.608	0.768	0.49
286.5	1.055	0.886	0.879	1.183	1.726	1.461	0.755	0.813	0.481	1.339	0.713	0.795	0.627	2.837	1.563	0.631	0.771	0.483
287	1.062	0.861	0.844	1.181	1.733	1.442	0.743	0.804	0.466	1.328	0.7	0.78	0.605	2.828	1.551	0.604	0.783	0.484
287.5	1.105	0.87	0.834	1.167	1.722	1.442	0.757	0.798	0.477	1.338	0.711	0.796	0.604	2.843	1.537	0.618	0.78	0.48
288	1.136	0.871	0.809	1.139	1.719	1.431	0.762	0.792	0.482	1.324	0.708	0.796	0.625	2.852	1.533	0.615	0.769	0.479
288.5	1.116	0.885	0.799	1.104	1.712	1.386	0.76	0.803	0.463	1.328	0.693	0.79	0.628	2.817	1.512	0.597	0.734	0.444
289	1.078	0.889	0.78	1.089	1.707	1.368	0.741	0.803	0.44	1.326	0.682	0.756	0.609	2.788	1.485	0.569	0.718	0.411
289.5	1.085	0.865	0.787	1.094	1.678	1.374	0.715	0.777	0.429	1.333	0.648	0.726	0.607	2.74	1.446	0.523	0.7	0.449
290	1.072	0.835	0.798	1.08	1.655	1.361	0.704	0.754	0.414	1.315	0.653	0.716	0.59	2.737	1.431	0.528	0.675	0.464
290.5	1.05	0.83	0.836	1.083	1.628	1.366	0.681	0.734	0.406	1.281	0.635	0.727	0.575	2.714	1.436	0.555	0.686	0.45
291	1.011	0.809	0.82	1.048	1.624	1.352	0.677	0.73	0.405	1.274	0.649	0.735	0.563	2.699	1.421	0.573	0.691	0.45
291.5	1.017	0.813	0.806	1.013	1.617	1.34	0.651	0.732	0.391	1.264	0.634	0.697	0.536	2.647	1.407	0.58	0.715	0.45
292	1.041	0.803	0.757	0.989	1.619	1.342	0.66	0.734	0.393	1.279	0.651	0.68	0.549	2.645	1.375	0.558	0.696	0.455
292.5	1.06	0.792	0.74	0.957	1.604	1.322	0.633	0.7	0.381	1.242	0.622	0.64	0.518	2.602	1.35	0.52	0.695	0.446
293	1.069	0.785	0.679	0.938	1.58	1.327	0.644	0.708	0.371	1.247	0.626	0.657	0.517	2.595	1.33	0.52	0.686	0.455
293.5	1.023	0.778	0.685	0.928	1.555	1.283	0.615	0.682	0.364	1.201	0.595	0.652	0.476	2.573	1.32	0.524	0.679	0.442
294	0.994	0.761	0.675	0.904	1.527	1.298	0.665	0.706	0.396	1.206	0.604	0.675	0.501	2.588	1.292	0.523	0.629	0.42
294.5	0.946	0.746	0.7	0.909	1.511	1.296	0.692	0.669	0.409	1.214	0.593	0.699	0.524	2.591	1.267	0.505	0.633	0.429
295	0.973	0.73	0.679	0.912	1.511	1.295	0.685	0.629	0.414	1.194	0.565	0.661	0.507	2.559	1.231	0.502	0.615	0.442
295.5	0.973	0.718	0.678	0.926	1.545	1.298	0.663	0.63	0.391	1.19	0.568	0.644	0.508	2.532	1.245	0.49	0.645	0.438
296	0.967	0.715	0.665	0.922	1.527	1.291	0.639	0.613	0.385	1.173	0.551	0.611	0.487	2.517	1.256	0.52	0.645	0.423
296.5	0.947	0.726	0.652	0.889	1.515	1.281	0.654	0.655	0.371	1.177	0.546	0.615	0.503	2.511	1.255	0.538	0.658	0.424
297	0.955	0.724	0.63	0.857	1.479	1.245	0.617	0.615	0.366	1.165	0.539	0.595	0.476	2.481	1.252	0.523	0.646	0.437
297.5	0.945	0.696	0.663	0.81	1.445	1.221	0.606	0.63	0.362	1.163	0.545	0.593	0.458	2.497	1.239	0.52	0.638	0.447
298	0.919	0.693	0.655	0.811	1.444	1.23	0.578	0.615	0.363	1.159	0.541	0.584	0.444	2.473	1.231	0.488	0.613	0.427
298.5	0.931	0.683	0.62	0.799	1.43	1.228	0.584	0.617	0.347	1.14	0.52	0.566	0.458	2.438	1.195	0.482	0.584	0.435
299	0.933	0.721	0.599	0.829	1.475	1.224	0.576	0.611	0.339	1.135	0.53	0.56	0.465	2.406	1.198	0.48	0.568	0.434
299.5	0.929	0.724	0.599	0.763	1.444	1.192	0.591	0.583	0.329	1.107	0.501	0.548	0.451	2.405	1.127	0.45	0.53	0.418
300	0.91	0.728	0.627	0.755	1.456	1.17	0.569	0.539	0.302	1.11	0.497	0.555	0.433	2.386	1.143	0.453	0.553	0.409
300.5	0.927	0.691	0.615	0.722	1.433	1.206	0.607	0.536	0.341	1.116	0.514	0.564	0.472	2.4	1.126	0.433	0.575	0.432
301	0.963	0.675	0.613	0.736	1.457	1.2	0.585	0.548	0.328	1.125	0.52	0.55	0.477	2.368	1.133	0.444	0.569	0.435
301.5	0.954	0.667	0.626	0.733	1.445	1.193	0.566	0.546	0.348	1.089	0.485	0.509	0.471	2.366	1.099	0.419	0.533	0.45
302	0.898	0.669	0.615	0.723	1.425	1.154	0.551	0.54	0.306	1.08	0.47	0.505	0.436	2.347	1.059	0.409	0.512	0.426
302.5	0.839	0.629	0.583	0.696	1.361	1.134	0.55	0.515	0.313	1.067	0.445	0.495	0.412	2.337	1.063	0.403	0.479	0.39
303	0.806	0.613	0.537	0.675	1.365	1.138	0.551	0.507	0.297	1.077	0.446	0.488	0.398	2.298	1.037	0.372	0.469	0.302
303.5	0.83	0.624	0.571	0.672	1.398	1.117	0.526	0.481	0.303	1.038	0.442	0.493	0.377	2.245	1.032	0.383	0.463	0.31
304	0.833	0.617	0.536	0.656	1.399	1.122	0.506	0.45	0.295	1.032	0.432	0.503	0.353	2.214	1.038	0.379	0.459	0.317
304.5	0.842	0.63	0.559	0.633	1.405	1.119	0.504	0.454	0.29	1.008	0.43	0.506	0.359	2.212	1.031	0.39	0.484	0.353
305	0.809	0.603	0.533	0.616	1.354	1.098	0.481	0.436	0.271	1.003	0.418	0.479	0.345	2.209	1.037	0.382	0.472	0.363
305.5	0.837	0.602	0.533	0.588	1.334	1.096	0.488	0.438	0.265	1.006	0.414	0.462	0.356	2.216	0.999	0.344	0.451	0.347
306	0.838	0.611	0.502	0.591	1.306	1.088	0.487	0.45	0.261	0.99	0.418	0.451	0.366	2.201	0.964	0.355	0.437	0.365
306.5	0.842	0.619	0.52	0.62	1.313	1.056	0.501	0.451	0.296	0.984	0.4	0.426	0.369	2.17	0.936	0.351	0.462	0.358
307	0.816	0.611	0.51	0.64	1.297	1.034	0.494	0.44	0.292	0.976	0.399	0.426	0.359	2.136	0.915	0.38	0.449	0.353
307.5	0.812	0.581	0.501	0.623	1.295	1.025	0.487	0.406	0.296	0.997	0.421	0.45	0.35	2.137	0.942	0.398	0.468	0.325
308	0.788	0.578	0.472	0.606	1.282	1.034	0.477	0.418	0.277	1.013	0.407	0.484	0.339	2.163	0.942	0.411	0.474	0.306
308.5	0.803	0.542	0.44	0.534	1.278	1.05	0.488	0.412	0.308	1.013	0.446	0.503	0.357	2.187	0.954	0.423	0.48	0.324
309	0.798	0.56	0.434	0.54	1.295	1.024	0.464	0.407	0.283	0.997	0.411	0.465	0.342	2.169	0.937	0.394	0.464	0.324
309.5	0.743	0.562	0.453	0.542	1.298	1.01	0.456	0.388	0.279	0.984	0.404	0.41	0.338	2.133	0.902	0.38	0.432	0.345
310	0.743	0.551	0.449	0.539	1.267	1.014	0.433	0.385	0.27	0.966	0.389	0.377	0.302	2.093	0.877	0.339	0.411	0.333
310.5	0.759	0.552	0.459	0.506	1.229	1.014	0.432	0.412	0.262	0.989	0.407	0.412	0.338	2.08	0.856	0.311	0.367	0.339
311	0.758	0.531	0.418	0.493	1.23	0.985	0.409	0.392	0.246	0.972	0.402	0.398	0.321	2.051	0.871	0.339	0.398	0.327
311.5	0.8	0.56	0.387	0.472	1.201	1.017	0.447	0.445	0.273	0.997	0.41	0.454	0.343	2.09	0.864	0.349	0.393	0.364
312	0.801	0.546	0.357	0.465	1.205	1.029	0.432	0.438	0.27	0.989	0.393	0.43	0.33	2.09	0.851	0.363	0.402	0.375
312.5	0.802	0.544	0.382	0.433	1.199	1.013	0.446	0.417	0.269	0.94	0.368	0.411	0.318	2.074	0.869	0.352	0.408	0.35
313	0.803	0.527	0.37	0.424	1.207	0.992	0.436	0.401	0.244	0.93	0.361	0.398	0.335	2.04	0.845	0.352	0.403	0.368
313.5	0.782	0.538	0.383	0.428	1.221	0.939	0.404	0.337	0.197	0.899	0.325	0.368	0.321	2.001	0.845	0.349	0.386	0.361
314	0.757	0.54	0.358	0.452	1.209	0.945	0.388	0.331	0.191	0.912	0.339	0.394	0.327	1.981	0.838	0.358	0.374	0.323
314.5	0.734	0.529	0.344	0.44	1.209	0.958	0.38	0.358	0.191	0.931	0.36	0.4	0.295	1.981	0.788	0.301	0.337	0.302
315	0.731	0.508	0.303	0.437	1.224	0.957	0.36	0.37	0.183	0.912	0.368	0.393	0.276	1.964	0.765	0.289	0.325	0.282
315.5	0.719	0.454	0.309	0.407	1.209	0.928	0.378	0.377	0.218	0.903	0.372	0.381	0.278	1.954	0.76	0.291	0.318	0.291
316	0.7	0.48	0.326	0.423	1.209	0.905	0.399	0.364	0.228	0.893	0.357	0.337	0.296	1.948	0.76	0.312	0.327	0.26
316.5	0.675	0.499	0.365	0.434	1.194	0.932	0.428	0.385	0.266	0.902	0.375	0.369	0.315	1.933	0.776	0.361	0.399	0.273
317	0.654	0.51	0.378	0.436	1.191	0.976	0.441	0.411	0.284	0.907	0.395	0.378	0.329	1.95	0.76	0.357	0.408	0.242
317.5	0.675	0.478	0.354	0.431	1.186	0.978	0.403	0.378	0.256	0.881	0.362	0.361	0.28	1.897	0.731	0.345	0.363	0.255
318	0.688	0.438	0.272	0.37	1.139	0.953	0.386	0.344	0.248	0.892	0.338	0.322	0.278	1.883	0.723	0.337	0.373	0.253
318.5	0.645	0.444	0.28	0.386	1.142	0.918	0.381	0.318	0.213	0.867	0.325	0.324	0.245	1.844	0.674	0.306	0.333	0.287
319	0.591	0.438	0.313	0.376	1.123	0.894	0.37	0.319	0.212	0.87	0.337	0.346	0.245	1.862	0.699	0.305	0.361	0.287
319.5	0.604	0.453	0.354	0.382	1.133	0.895	0.374	0.33	0.212	0.883	0.332	0.361	0.266	1.865	0.714	0.313	0.35	0.286
320	0.619	0.466	0.34	0.381	1.135	0.878	0.366	0.321	0.219	0.88	0.327	0.361	0.273	1.864	0.719	0.321	0.366	0.28
320.5	0.677	0.489	0.347	0.375	1.126	0.869	0.374	0.29	0.19	0.869	0.284	0.311	0.276	1.84	0.669	0.337	0.362	0.294
321	0.641	0.451	0.329	0.358	1.119	0.849	0.36	0.289	0.196	0.848	0.281	0.289	0.25	1.816	0.638	0.31	0.342	0.285
321.5	0.625	0.496	0.323	0.376	1.143	0.826	0.367	0.282	0.175	0.83	0.271	0.282	0.223	1.81	0.62	0.273	0.316	0.263
322	0.601	0.468	0.317	0.362	1.15	0.828	0.342	0.276	0.172	0.8	0.289	0.292	0.213	1.795	0.658	0.281	0.344	0.256
322.5	0.609	0.474	0.321	0.369	1.184	0.819	0.357	0.287	0.215	0.809	0.322	0.307	0.225	1.802	0.642	0.25	0.327	0.234
323	0.571	0.458	0.326	0.389	1.177	0.839	0.375	0.301	0.216	0.82	0.325	0.311	0.24	1.808	0.623	0.253	0.34	0.173
323.5	0.611	0.392	0.301	0.335	1.118	0.825	0.38	0.292	0.245	0.854	0.328	0.319	0.277	1.821	0.62	0.256	0.333	0.217
324	0.623	0.423	0.327	0.346	1.115	0.827	0.382	0.304	0.215	0.848	0.337	0.313	0.255	1.809	0.655	0.293	0.314	0.27
324.5	0.601	0.437	0.352	0.331	1.101	0.813	0.332	0.279	0.209	0.843	0.296	0.3	0.218	1.805	0.687	0.302	0.302	0.312
325	0.59	0.429	0.329	0.343	1.094	0.82	0.312	0.289	0.181	0.816	0.275	0.275	0.203	1.788	0.674	0.308	0.298	0.312
325.5	0.539	0.451	0.322	0.339	1.102	0.813	0.256	0.264	0.18	0.82	0.246	0.251	0.188	1.752	0.644	0.288	0.289	0.251
326	0.519	0.422	0.295	0.312	1.073	0.831	0.263	0.261	0.181	0.828	0.292	0.274	0.22	1.734	0.618	0.239	0.287	0.226
326.5	0.544	0.489	0.349	0.33	1.124	0.831	0.301	0.258	0.203	0.858	0.309	0.314	0.229	1.711	0.634	0.252	0.272	0.218
327	0.557	0.462	0.339	0.358	1.116	0.839	0.338	0.264	0.212	0.851	0.306	0.337	0.248	1.722	0.621	0.259	0.304	0.244
327.5	0.509	0.493	0.363	0.36	1.131	0.821	0.327	0.253	0.153	0.8	0.255	0.313	0.218	1.713	0.622	0.291	0.291	0.201
328	0.466	0.45	0.366	0.318	1.111	0.821	0.334	0.261	0.166	0.817	0.261	0.332	0.241	1.743	0.622	0.291	0.292	0.182
328.5	0.483	0.516	0.397	0.317	1.133	0.77	0.317	0.234	0.138	0.764	0.247	0.276	0.202	1.71	0.604	0.268	0.279	0.183
329	0.493	0.507	0.375	0.329	1.113	0.802	0.345	0.258	0.189	0.818	0.304	0.315	0.246	1.72	0.615	0.28	0.287	0.209
329.5	0.505	0.531	0.378	0.342	1.143	0.815	0.341	0.264	0.209	0.813	0.289	0.289	0.22	1.713	0.571	0.28	0.293	0.257
330	0.49	0.497	0.347	0.315	1.132	0.797	0.307	0.235	0.191	0.804	0.27	0.277	0.203	1.688	0.562	0.267	0.27	0.279
330.5	0.473	0.48	0.325	0.29	1.129	0.761	0.315	0.263	0.173	0.805	0.243	0.275	0.203	1.714	0.568	0.245	0.254	0.274
331	0.49	0.466	0.317	0.341	1.113	0.784	0.322	0.251	0.168	0.801	0.242	0.29	0.202	1.708	0.535	0.214	0.195	0.24
331.5	0.475	0.423	0.278	0.326	1.064	0.778	0.306	0.215	0.162	0.785	0.235	0.291	0.237	1.664	0.524	0.213	0.21	0.229
332	0.497	0.43	0.302	0.349	1.082	0.762	0.267	0.16	0.134	0.783	0.201	0.285	0.214	1.626	0.508	0.212	0.234	0.19
332.5	0.514	0.434	0.31	0.294	1.072	0.784	0.279	0.197	0.163	0.802	0.222	0.297	0.256	1.64	0.512	0.215	0.255	0.211
333	0.528	0.442	0.278	0.284	1.053	0.793	0.285	0.193	0.189	0.791	0.242	0.317	0.235	1.667	0.534	0.246	0.256	0.256
333.5	0.516	0.422	0.265	0.249	1.016	0.795	0.282	0.252	0.186	0.768	0.244	0.315	0.22	1.665	0.538	0.271	0.246	0.285
334	0.504	0.399	0.241	0.249	1.005	0.806	0.304	0.276	0.211	0.746	0.246	0.303	0.204	1.663	0.533	0.267	0.263	0.305
334.5	0.436	0.41	0.268	0.274	1.026	0.789	0.268	0.267	0.186	0.752	0.221	0.283	0.198	1.625	0.545	0.228	0.276	0.219
335	0.389	0.401	0.255	0.274	1.038	0.773	0.279	0.258	0.19	0.75	0.244	0.274	0.227	1.597	0.562	0.214	0.252	0.155
335.5	0.386	0.411	0.278	0.295	1.012	0.776	0.308	0.267	0.194	0.748	0.279	0.288	0.243	1.623	0.532	0.206	0.221	0.201
336	0.373	0.408	0.274	0.285	1.003	0.778	0.335	0.26	0.222	0.765	0.292	0.289	0.264	1.63	0.49	0.215	0.213	0.223
336.5	0.378	0.427	0.268	0.291	0.997	0.749	0.31	0.247	0.217	0.753	0.272	0.274	0.223	1.616	0.48	0.229	0.197	0.178
337	0.378	0.383	0.246	0.246	0.99	0.748	0.27	0.218	0.183	0.753	0.246	0.261	0.205	1.564	0.515	0.238	0.198	0.12
337.5	0.429	0.345	0.243	0.184	0.975	0.711	0.242	0.161	0.15	0.711	0.238	0.238	0.186	1.537	0.5	0.217	0.187	0.14
338	0.445	0.333	0.222	0.178	0.965	0.716	0.267	0.174	0.163	0.702	0.229	0.252	0.172	1.54	0.509	0.228	0.23	0.136
338.5	0.45	0.322	0.229	0.201	0.98	0.693	0.289	0.178	0.167	0.665	0.229	0.245	0.167	1.555	0.474	0.225	0.264	0.23
339	0.459	0.32	0.2	0.232	0.977	0.685	0.304	0.201	0.167	0.692	0.223	0.27	0.171	1.579	0.488	0.247	0.26	0.243
339.5	0.434	0.366	0.26	0.252	1.031	0.69	0.303	0.17	0.171	0.689	0.206	0.264	0.157	1.542	0.445	0.222	0.182	0.257
340	0.431	0.396	0.307	0.26	1.025	0.626	0.276	0.131	0.129	0.693	0.17	0.224	0.13	1.492	0.433	0.206	0.131	0.263
340.5	0.336	0.449	0.424	0.254	0.984	0.743	0.342	0.253	0.195	0.733	0.269	0.213	0.202	1.562	0.513	0.241	0.237	0.326
341	0.353	0.457	0.347	0.247	0.964	0.683	0.334	0.245	0.161	0.751	0.267	0.214	0.141	1.53	0.489	0.227	0.246	0.331
341.5	0.345	0.455	0.278	0.217	0.922	0.587	0.273	0.164	0.121	0.688	0.169	0.191	0.098	1.452	0.484	0.251	0.244	0.293
342	0.343	0.46	0.251	0.211	0.927	0.606	0.247	0.17	0.104	0.662	0.188	0.209	0.072	1.457	0.442	0.232	0.195	0.195
342.5	0.346	0.343	0.235	0.205	0.92	0.661	0.245	0.154	0.082	0.639	0.172	0.225	0.112	1.443	0.469	0.235	0.208	0.187
343	0.399	0.275	0.218	0.161	0.93	0.631	0.236	0.111	0.076	0.606	0.17	0.219	0.108	1.422	0.41	0.206	0.185	0.201
343.5	0.406	0.195	0.177	0.126	0.923	0.667	0.195	0.118	0.083	0.591	0.142	0.194	0.142	1.371	0.453	0.187	0.167	0.199
344	0.411	0.205	0.157	0.15	0.926	0.693	0.208	0.154	0.145	0.623	0.153	0.179	0.143	1.404	0.446	0.196	0.166	0.189
344.5	0.391	0.294	0.196	0.217	0.915	0.656	0.202	0.146	0.13	0.586	0.151	0.125	0.086	1.41	0.485	0.194	0.195	0.187
345	0.348	0.338	0.218	0.227	0.917	0.617	0.161	0.14	0.125	0.569	0.141	0.071	0.077	1.405	0.471	0.224	0.211	0.16
345.5	0.379	0.365	0.229	0.203	0.945	0.616	0.148	0.132	0.1	0.606	0.182	0.112	0.103	1.45	0.472	0.204	0.204	0.137
346	0.388	0.375	0.245	0.196	0.967	0.642	0.169	0.126	0.112	0.616	0.166	0.131	0.119	1.402	0.473	0.169	0.2	0.123
346.5	0.4	0.391	0.283	0.195	0.994	0.607	0.175	0.068	0.061	0.608	0.11	0.176	0.068	1.35	0.451	0.189	0.18	0.163
347	0.367	0.377	0.259	0.201	0.977	0.628	0.212	0.114	0.062	0.613	0.157	0.236	0.115	1.358	0.43	0.155	0.134	0.155
347.5	0.305	0.333	0.238	0.133	0.916	0.587	0.2	0.186	0.107	0.598	0.209	0.241	0.128	1.35	0.429	0.187	0.171	0.138
348	0.276	0.332	0.235	0.139	0.93	0.64	0.238	0.219	0.112	0.632	0.242	0.239	0.157	1.401	0.434	0.165	0.223	0.121
348.5	0.306	0.329	0.259	0.187	0.909	0.633	0.254	0.232	0.142	0.642	0.236	0.253	0.143	1.369	0.441	0.138	0.239	0.126
349	0.349	0.344	0.272	0.219	0.932	0.64	0.27	0.205	0.138	0.614	0.204	0.229	0.12	1.373	0.429	0.189	0.218	0.15
349.5	0.444	0.327	0.262	0.23	0.914	0.627	0.228	0.192	0.145	0.621	0.236	0.228	0.105	1.39	0.416	0.212	0.18	0.202
350	0.478	0.327	0.241	0.184	0.937	0.603	0.226	0.126	0.112	0.582	0.212	0.18	0.087	1.381	0.389	0.194	0.182	0.25
350.5	0.425	0.359	0.243	0.194	0.901	0.567	0.194	0.121	0.104	0.583	0.172	0.146	0.104	1.38	0.407	0.247	0.221	0.29
351	0.383	0.358	0.266	0.203	0.881	0.599	0.198	0.115	0.145	0.575	0.192	0.154	0.139	1.378	0.441	0.237	0.203	0.289
351.5	0.34	0.387	0.235	0.211	0.883	0.635	0.186	0.15	0.182	0.627	0.146	0.218	0.151	1.419	0.505	0.29	0.215	0.197
352	0.36	0.356	0.216	0.21	0.854	0.63	0.182	0.132	0.138	0.628	0.158	0.199	0.128	1.39	0.458	0.222	0.174	0.13
352.5	0.339	0.328	0.175	0.192	0.87	0.59	0.146	0.12	0.036	0.536	0.11	0.165	0.046	1.321	0.452	0.167	0.153	0.166
353	0.315	0.296	0.126	0.189	0.833	0.546	0.135	0.087	-0.033	0.518	0.084	0.151	0.024	1.239	0.402	0.132	0.129	0.197
353.5	0.374	0.295	0.121	0.172	0.853	0.599	0.17	0.141	0.07	0.548	0.118	0.218	0.081	1.283	0.411	0.16	0.143	0.239
354	0.438	0.28	0.09	0.159	0.831	0.63	0.239	0.193	0.119	0.604	0.144	0.255	0.127	1.317	0.354	0.132	0.128	0.245
354.5	0.413	0.228	0.076	0.106	0.793	0.632	0.248	0.196	0.156	0.605	0.205	0.248	0.17	1.365	0.363	0.162	0.149	0.157
355	0.409	0.273	0.034	0.146	0.837	0.606	0.231	0.168	0.148	0.605	0.185	0.218	0.159	1.373	0.359	0.17	0.164	0.105
355.5	0.336	0.277	0.044	0.125	0.82	0.574	0.167	0.115	0.095	0.538	0.151	0.17	0.148	1.331	0.391	0.177	0.148	0.1
356	0.348	0.339	0.099	0.196	0.888	0.61	0.188	0.131	0.133	0.576	0.163	0.175	0.132	1.347	0.369	0.197	0.174	0.145
356.5	0.356	0.319	0.144	0.179	0.887	0.599	0.155	0.171	0.128	0.593	0.18	0.171	0.133	1.326	0.418	0.182	0.175	0.16
357	0.385	0.358	0.132	0.202	0.924	0.589	0.153	0.141	0.116	0.62	0.18	0.184	0.137	1.319	0.47	0.176	0.219	0.168
357.5	0.374	0.28	0.084	0.147	0.865	0.575	0.155	0.097	0.097	0.58	0.17	0.183	0.104	1.295	0.504	0.18	0.217	0.174
358	0.296	0.272	0.133	0.131	0.87	0.578	0.189	0.048	0.076	0.568	0.149	0.152	0.128	1.266	0.452	0.178	0.215	0.149
358.5	0.298	0.217	0.134	0.118	0.794	0.584	0.252	0.08	0.091	0.576	0.171	0.187	0.164	1.289	0.358	0.191	0.155	0.138
359	0.308	0.26	0.191	0.125	0.81	0.609	0.223	0.074	0.115	0.583	0.143	0.155	0.179	1.296	0.347	0.194	0.148	0.172
359.5	0.329	0.288	0.176	0.154	0.828	0.574	0.223	0.086	0.117	0.517	0.117	0.135	0.104	1.27	0.327	0.138	0.114	0.174
360	0.326	0.313	0.154	0.137	0.84	0.561	0.188	0.1	0.129	0.511	0.121	0.117	0.1	1.243	0.321	0.099	0.098	0.179
360.5	0.359	0.3	0.155	0.119	0.866	0.476	0.143	0.062	0.08	0.45	0.054	0.033	0.033	1.193	0.307	0.085	0.122	0.165
361	0.323	0.274	0.176	0.107	0.86	0.499	0.139	0.101	0.095	0.546	0.083	0.091	0.08	1.239	0.307	0.074	0.074	0.135
361.5	0.341	0.285	0.206	0.132	0.831	0.509	0.122	0.078	0.105	0.57	0.075	0.093	0.042	1.221	0.341	0.118	0.092	0.11
362	0.332	0.306	0.197	0.168	0.81	0.55	0.114	0.101	0.105	0.601	0.112	0.132	0.04	1.224	0.34	0.125	0.077	0.106
362.5	0.31	0.327	0.194	0.176	0.8	0.561	0.134	0.084	0.114	0.587	0.155	0.108	0.049	1.196	0.353	0.162	0.108	0.092
363	0.305	0.314	0.202	0.132	0.774	0.51	0.15	0.047	0.057	0.569	0.158	0.089	0.038	1.175	0.337	0.12	0.144	0.112
363.5	0.284	0.299	0.211	0.1	0.792	0.502	0.144	0.061	0.054	0.539	0.162	0.132	0.048	1.158	0.377	0.17	0.17	0.146
364	0.294	0.314	0.204	0.135	0.779	0.511	0.151	0.073	0.071	0.53	0.154	0.162	0.067	1.174	0.355	0.133	0.161	0.153
364.5	0.323	0.346	0.224	0.203	0.841	0.519	0.131	0.092	0.096	0.518	0.153	0.161	0.064	1.183	0.321	0.154	0.121	0.254
365	0.287	0.331	0.154	0.209	0.833	0.541	0.182	0.069	0.122	0.512	0.115	0.138	0.061	1.201	0.285	0.141	0.079	0.266
365.5	0.268	0.298	0.134	0.205	0.837	0.523	0.193	0.073	0.106	0.524	0.102	0.112	0.056	1.206	0.27	0.131	0.099	0.24
366	0.233	0.272	0.109	0.179	0.775	0.507	0.179	0.102	0.105	0.538	0.099	0.144	0.08	1.223	0.261	0.072	0.096	0.16
366.5	0.305	0.256	0.082	0.194	0.761	0.543	0.169	0.14	0.113	0.62	0.11	0.185	0.082	1.236	0.283	0.07	0.108	0.148
367	0.329	0.262	0.03	0.15	0.765	0.506	0.129	0.1	0.103	0.564	0.084	0.136	0.064	1.212	0.288	0.082	0.101	0.101
367.5	0.39	0.28	0.047	0.121	0.797	0.511	0.151	0.092	0.085	0.532	0.071	0.162	0.06	1.161	0.377	0.19	0.157	0.149
368	0.368	0.279	0.07	0.102	0.777	0.492	0.134	0.076	0.069	0.478	0.058	0.129	0.057	1.11	0.351	0.185	0.148	0.154
368.5	0.308	0.304	0.095	0.132	0.775	0.48	0.11	0.089	0.032	0.493	0.053	0.098	0.03	1.121	0.359	0.206	0.18	0.145
369	0.268	0.307	0.113	0.113	0.764	0.497	0.122	0.106	0.007	0.507	0.075	0.078	0.007	1.142	0.35	0.168	0.182	0.125
369.5	0.258	0.257	0.154	0.104	0.763	0.532	0.123	0.093	0.025	0.527	0.075	0.086	0.029	1.18	0.356	0.143	0.149	0.104
370	0.275	0.229	0.142	0.071	0.75	0.498	0.114	0.075	0.016	0.474	0.065	0.088	0.01	1.161	0.402	0.216	0.178	0.117
370.5	0.195	0.254	0.154	0.069	0.72	0.508	0.148	0.063	0.052	0.513	0.11	0.066	0.074	1.119	0.342	0.192	0.167	0.076
371	0.184	0.253	0.152	0.068	0.733	0.504	0.152	0.077	0.063	0.508	0.115	0.077	0.068	1.128	0.32	0.193	0.14	0.066
371.5	0.203	0.261	0.144	0.102	0.733	0.481	0.129	0.067	0.052	0.476	0.1	0.091	0.069	1.129	0.326	0.189	0.148	0.06
372	0.224	0.265	0.135	0.1	0.752	0.463	0.114	0.057	0.024	0.471	0.096	0.076	0.034	1.112	0.296	0.15	0.133	0.082
372.5	0.247	0.259	0.104	0.114	0.754	0.479	0.104	0.059	0.039	0.47	0.082	0.093	0.027	1.096	0.295	0.127	0.135	0.078
373	0.274	0.252	0.089	0.106	0.762	0.461	0.114	0.054	0.025	0.477	0.07	0.081	0.012	1.075	0.292	0.135	0.131	0.1
373.5	0.267	0.242	0.095	0.094	0.737	0.47	0.114	0.072	0.035	0.491	0.079	0.074	0.035	1.082	0.304	0.163	0.112	0.104
374	0.242	0.244	0.104	0.072	0.733	0.468	0.104	0.063	0.006	0.486	0.07	0.054	0.034	1.083	0.316	0.183	0.12	0.09
374.5	0.241	0.244	0.111	0.059	0.712	0.468	0.095	0.06	0.011	0.489	0.098	0.067	0.038	1.083	0.294	0.155	0.112	0.111
375	0.223	0.256	0.108	0.072	0.718	0.476	0.088	0.07	0.016	0.477	0.102	0.097	0.033	1.082	0.293	0.149	0.131	0.132
375.5	0.222	0.231	0.117	0.087	0.719	0.477	0.094	0.075	0.052	0.468	0.104	0.092	0.038	1.082	0.297	0.145	0.141	0.128
376	0.215	0.252	0.175	0.102	0.724	0.475	0.088	0.06	0.048	0.439	0.066	0.08	0.017	1.056	0.307	0.166	0.132	0.113
376.5	0.215	0.244	0.187	0.083	0.727	0.468	0.113	0.033	0.058	0.442	0.065	0.061	0.011	1.054	0.333	0.175	0.143	0.092
377	0.207	0.263	0.162	0.071	0.725	0.451	0.105	0.025	0.059	0.44	0.056	0.052	0.008	1.045	0.335	0.164	0.142	0.077
377.5	0.178	0.251	0.124	0.082	0.724	0.443	0.107	0.041	0.034	0.445	0.064	0.05	0.025	1.049	0.326	0.153	0.151	0.062
378	0.187	0.24	0.103	0.083	0.715	0.45	0.102	0.057	0.048	0.452	0.073	0.05	0.037	1.059	0.299	0.139	0.13	0.067
378.5	0.145	0.242	0.072	0.082	0.713	0.465	0.087	0.05	0.026	0.443	0.076	0.048	0.021	1.049	0.297	0.151	0.116	0.062
379	0.166	0.241	0.094	0.087	0.696	0.458	0.098	0.026	0.026	0.447	0.087	0.037	0.013	1.039	0.286	0.129	0.101	0.083
379.5	0.209	0.252	0.091	0.089	0.687	0.472	0.123	0.053	0.042	0.459	0.109	0.078	0.027	1.04	0.323	0.146	0.115	0.11
380	0.239	0.23	0.045	0.088	0.673	0.463	0.125	0.054	0.046	0.451	0.102	0.077	0.029	1.034	0.296	0.126	0.126	0.139
380.5	0.237	0.229	0.051	0.064	0.668	0.477	0.118	0.075	0.082	0.47	0.087	0.096	0.051	1.052	0.286	0.133	0.109	0.117
381	0.219	0.242	0.041	0.058	0.683	0.465	0.105	0.056	0.043	0.446	0.062	0.059	0.035	1.019	0.265	0.127	0.105	0.09
381.5	0.226	0.264	0.074	0.066	0.686	0.445	0.089	0.052	0.024	0.44	0.049	0.053	0.014	1.008	0.285	0.138	0.117	0.101
382	0.213	0.271	0.092	0.077	0.704	0.441	0.089	0.039	0.006	0.424	0.051	0.059	0.012	0.994	0.277	0.134	0.126	0.117
382.5	0.19	0.255	0.129	0.082	0.705	0.459	0.097	0.062	0.048	0.45	0.082	0.087	0.025	1.023	0.26	0.119	0.131	0.113
383	0.179	0.254	0.072	0.074	0.702	0.469	0.108	0.071	0.074	0.462	0.089	0.11	0.046	1.037	0.258	0.13	0.113	0.102
383.5	0.177	0.301	0.101	0.085	0.722	0.463	0.11	0.087	0.06	0.471	0.088	0.092	0.036	1.017	0.26	0.126	0.092	0.097
384	0.198	0.287	0.171	0.084	0.707	0.448	0.122	0.081	0.061	0.465	0.09	0.096	0.029	1.021	0.294	0.137	0.1	0.106
384.5	0.186	0.261	0.149	0.084	0.704	0.427	0.103	0.057	0.035	0.453	0.086	0.056	0.035	0.998	0.289	0.138	0.119	0.105
385	0.182	0.213	0.114	0.07	0.674	0.432	0.084	0.041	0.041	0.437	0.082	0.059	0.047	1.004	0.283	0.136	0.133	0.099
385.5	0.169	0.212	0.11	0.067	0.685	0.424	0.063	0.037	0.016	0.435	0.065	0.041	0.055	0.986	0.249	0.13	0.108	0.074
386	0.178	0.213	0.11	0.079	0.684	0.425	0.065	0.023	0.02	0.432	0.057	0.043	0.028	0.959	0.245	0.125	0.087	0.054
386.5	0.203	0.229	0.105	0.081	0.683	0.443	0.096	0.044	0.035	0.452	0.086	0.063	0.037	0.979	0.261	0.133	0.102	0.094
387	0.216	0.234	0.108	0.083	0.679	0.446	0.105	0.051	0.046	0.442	0.097	0.07	0.036	0.977	0.272	0.131	0.122	0.104
387.5	0.216	0.23	0.1	0.047	0.664	0.452	0.12	0.066	0.042	0.433	0.082	0.087	0.046	0.985	0.291	0.161	0.155	0.117
388	0.179	0.22	0.122	0.034	0.658	0.428	0.104	0.048	0.022	0.427	0.068	0.059	0.032	0.953	0.299	0.168	0.143	0.106
388.5	0.147	0.211	0.135	0.039	0.658	0.417	0.091	0.031	0.005	0.422	0.062	0.051	0.026	0.956	0.287	0.158	0.144	0.075
389	0.134	0.211	0.141	0.053	0.656	0.409	0.086	0.02	0.006	0.419	0.058	0.036	0.024	0.959	0.262	0.147	0.128	0.071
389.5	0.153	0.218	0.1	0.051	0.654	0.408	0.105	0.028	0.026	0.428	0.071	0.055	0.028	0.975	0.248	0.131	0.127	0.082
390	0.133	0.226	0.095	0.063	0.653	0.403	0.105	0.03	0.041	0.417	0.056	0.058	0.026	0.971	0.242	0.136	0.138	0.061
390.5	0.126	0.26	0.088	0.078	0.678	0.388	0.104	0.007	0.018	0.405	0.049	0.03	0.008	0.94	0.251	0.12	0.119	0.052
391	0.138	0.258	0.101	0.086	0.677	0.376	0.096	0.015	0.023	0.411	0.045	0.03	0.007	0.946	0.232	0.113	0.108	0.056
391.5	0.187	0.234	0.089	0.068	0.666	0.372	0.071	0.01	0.015	0.398	0.043	0.013	-0.002	0.927	0.217	0.094	0.086	0.087
392	0.2	0.231	0.105	0.083	0.661	0.38	0.072	0.027	0.041	0.392	0.055	0.039	0.001	0.926	0.212	0.1	0.099	0.106
392.5	0.166	0.212	0.124	0.053	0.656	0.38	0.076	0.013	0.032	0.38	0.034	0.022	-0.005	0.919	0.212	0.139	0.109	0.102
393	0.124	0.236	0.14	0.061	0.658	0.387	0.089	0.025	0.043	0.397	0.047	0.048	-0.005	0.929	0.206	0.13	0.09	0.072
393.5	0.15	0.254	0.146	0.062	0.671	0.396	0.104	0.016	0.029	0.402	0.048	0.048	0.007	0.935	0.217	0.13	0.099	0.088
394	0.162	0.246	0.127	0.073	0.662	0.405	0.101	0.019	0.027	0.4	0.067	0.048	0.014	0.931	0.211	0.116	0.107	0.091
394.5	0.181	0.235	0.159	0.067	0.647	0.418	0.086	0.026	0.017	0.398	0.056	0.043	0.012	0.926	0.233	0.111	0.106	0.098
395	0.196	0.215	0.134	0.042	0.619	0.392	0.082	0.024	-0.005	0.383	0.041	0.03	-0.008	0.892	0.241	0.141	0.11	0.1
395.5	0.161	0.21	0.142	0.045	0.631	0.374	0.076	0.031	0	0.389	0.034	0.041	-0.012	0.893	0.236	0.139	0.079	0.099
396	0.155	0.218	0.135	0.055	0.644	0.375	0.088	0.034	-0.007	0.387	0.037	0.037	-0.001	0.88	0.228	0.149	0.092	0.114
396.5	0.164	0.22	0.097	0.065	0.679	0.387	0.086	0.038	0.026	0.38	0.068	0.051	0.018	0.903	0.222	0.112	0.074	0.119
397	0.173	0.222	0.115	0.063	0.675	0.394	0.101	0.034	0.019	0.39	0.084	0.042	0.024	0.911	0.248	0.126	0.085	0.119
397.5	0.134	0.211	0.12	0.073	0.668	0.379	0.089	0.027	0.022	0.388	0.081	0.029	0.002	0.901	0.236	0.111	0.068	0.071
398	0.135	0.222	0.159	0.073	0.65	0.381	0.096	0.028	0.027	0.413	0.068	0.036	0.007	0.914	0.228	0.098	0.075	0.06
398.5	0.165	0.205	0.153	0.063	0.64	0.376	0.081	0.015	0.004	0.379	0.028	0.021	0.008	0.895	0.219	0.119	0.082	0.101
399	0.168	0.216	0.143	0.057	0.634	0.386	0.092	0.038	0.04	0.39	0.04	0.044	0.044	0.915	0.222	0.108	0.088	0.102
399.5	0.15	0.203	0.114	0.053	0.636	0.383	0.104	0.04	0.034	0.393	0.059	0.044	0.042	0.908	0.225	0.121	0.107	0.089
400	0.127	0.205	0.114	0.05	0.626	0.372	0.099	0.041	0.041	0.394	0.058	0.05	0.019	0.896	0.234	0.134	0.116	0.031
400.5	0.136	0.2	0.12	0.045	0.63	0.355	0.08	0.023	0.011	0.375	0.032	0.031	-0.008	0.881	0.241	0.141	0.135	0.017
401	0.155	0.197	0.093	0.045	0.632	0.337	0.06	0.012	0.006	0.332	0.016	0.029	-0.023	0.864	0.252	0.14	0.139	0.039
401.5	0.151	0.207	0.101	0.046	0.62	0.361	0.065	0.04	0.023	0.369	0.039	0.058	0.015	0.89	0.247	0.104	0.117	0.052
402	0.146	0.216	0.132	0.061	0.621	0.354	0.069	0.028	0.012	0.381	0.051	0.04	0	0.862	0.247	0.099	0.097	0.077
402.5	0.126	0.234	0.161	0.068	0.628	0.358	0.08	0.026	0.022	0.405	0.063	0.059	-0.001	0.87	0.226	0.118	0.069	0.064
403	0.137	0.226	0.149	0.057	0.632	0.367	0.075	0.014	0.019	0.385	0.059	0.057	0.009	0.854	0.205	0.113	0.059	0.082
403.5	0.13	0.22	0.118	0.046	0.624	0.376	0.084	0.044	0.041	0.384	0.058	0.061	0.039	0.874	0.19	0.101	0.048	0.097
404	0.135	0.202	0.113	0.049	0.613	0.385	0.093	0.063	0.029	0.39	0.056	0.043	0.045	0.872	0.195	0.098	0.067	0.104
404.5	0.147	0.22	0.099	0.049	0.622	0.365	0.078	0.048	0.018	0.374	0.072	0.042	0.02	0.876	0.201	0.11	0.073	0.103
405	0.181	0.215	0.094	0.052	0.626	0.379	0.077	0.032	0.023	0.37	0.075	0.049	0	0.874	0.191	0.11	0.067	0.073
405.5	0.179	0.237	0.122	0.059	0.644	0.362	0.059	0.034	0.01	0.334	0.064	0.04	-0.009	0.861	0.193	0.109	0.065	0.067
406	0.176	0.239	0.123	0.071	0.636	0.365	0.059	0.048	0.027	0.351	0.055	0.041	-0.005	0.876	0.181	0.098	0.072	0.072
406.5	0.147	0.243	0.12	0.046	0.631	0.333	0.06	0.048	-0.005	0.348	0.043	0.025	-0.012	0.841	0.192	0.098	0.089	0.081
407	0.144	0.228	0.122	0.05	0.624	0.328	0.057	0.036	0.005	0.358	0.044	0.045	-0.014	0.844	0.165	0.09	0.078	0.092
407.5	0.154	0.201	0.106	0.031	0.61	0.33	0.064	0.025	0.002	0.35	0.036	0.028	-0.007	0.826	0.178	0.096	0.07	0.117
408	0.151	0.196	0.06	0.041	0.612	0.345	0.061	0.034	0.035	0.36	0.044	0.043	0.007	0.849	0.19	0.101	0.092	0.135
408.5	0.127	0.199	0.042	0.025	0.598	0.363	0.081	0.049	0.045	0.385	0.037	0.038	0.028	0.851	0.221	0.126	0.106	0.123
409	0.11	0.191	0.054	0.015	0.599	0.364	0.079	0.037	0.042	0.386	0.039	0.038	0.026	0.84	0.219	0.117	0.122	0.101
409.5	0.123	0.197	0.096	0.045	0.588	0.359	0.085	0.035	0.036	0.379	0.032	0.032	0.026	0.829	0.198	0.117	0.089	0.076
410	0.156	0.196	0.13	0.052	0.608	0.352	0.077	0.035	0.02	0.352	0.039	0.018	0.016	0.813	0.194	0.107	0.094	0.104
410.5	0.177	0.199	0.156	0.067	0.609	0.359	0.068	0.035	0.011	0.358	0.034	0.022	-6.93889e-16	0.82	0.174	0.097	0.079	0.112
411	0.16	0.187	0.158	0.051	0.603	0.359	0.069	0.036	-0.001	0.365	0.049	0.019	-0.009	0.818	0.195	0.092	0.099	0.114
411.5	0.16	0.189	0.152	0.039	0.586	0.344	0.081	0.04	0.021	0.363	0.053	0.033	-0.012	0.818	0.188	0.089	0.089	0.094
412	0.157	0.17	0.121	0.034	0.577	0.331	0.086	0.032	0.015	0.354	0.054	0.025	-0.003	0.82	0.169	0.095	0.07	0.082
412.5	0.155	0.189	0.121	0.05	0.584	0.312	0.072	0.018	0.011	0.31	0.019	0.013	-0.004	0.808	0.142	0.089	0.072	0.083
413	0.143	0.187	0.119	0.036	0.575	0.327	0.078	0.026	0.009	0.345	0.026	0.024	0.014	0.813	0.141	0.105	0.078	0.075
413.5	0.121	0.185	0.09	0.018	0.566	0.314	0.076	0.016	-0.013	0.329	0.025	0.019	-0.004	0.79	0.169	0.11	0.094	0.078
414	0.129	0.187	0.068	0.019	0.549	0.316	0.071	0.036	0.003	0.354	0.025	0.041	0.001	0.8	0.181	0.1	0.071	0.057
414.5	0.119	0.169	0.048	0.01	0.559	0.301	0.064	0.023	-0.003	0.346	0.024	0.019	0.005	0.78	0.198	0.097	0.062	0.045
415	0.148	0.2	0.05	0.019	0.554	0.319	0.065	0.032	0.03	0.356	0.022	0.035	0.013	0.792	0.183	0.083	0.059	0.044
415.5	0.116	0.205	0.101	0.032	0.569	0.371	0.077	0.052	0.022	0.362	0.052	0.043	0.026	0.795	0.158	0.099	0.087	0.063
416	0.082	0.218	0.137	0.05	0.571	0.381	0.101	0.055	0.034	0.364	0.076	0.055	0.024	0.804	0.155	0.092	0.069	0.06
416.5	0.088	0.198	0.136	0.046	0.583	0.36	0.09	0.05	0.022	0.351	0.057	0.047	0.018	0.798	0.148	0.076	0.049	0.042
417	0.102	0.188	0.104	0.035	0.565	0.329	0.083	0.021	0.02	0.332	0.042	0.023	0.021	0.782	0.16	0.08	0.045	0.035
417.5	0.122	0.188	0.095	0.01	0.552	0.321	0.051	0.025	0.026	0.35	0.029	0.02	0.026	0.788	0.161	0.092	0.053	0.052
418	0.094	0.17	0.105	-0.002	0.53	0.341	0.059	0.021	0.014	0.353	0.052	0.011	0.034	0.775	0.183	0.121	0.075	0.071
418.5	0.084	0.189	0.139	0.011	0.548	0.334	0.052	0.022	0.007	0.346	0.043	0.037	0.005	0.774	0.192	0.109	0.09	0.072
419	0.078	0.192	0.143	0.007	0.547	0.331	0.058	0.018	0.006	0.34	0.046	0.028	0.003	0.773	0.181	0.102	0.078	0.076
419.5	0.108	0.219	0.141	0.022	0.577	0.325	0.07	0.036	0.029	0.335	0.051	0.052	-0.001	0.778	0.167	0.09	0.068	0.074
420	0.121	0.194	0.115	-0.001	0.554	0.329	0.076	0.041	0.044	0.357	0.062	0.046	0.029	0.785	0.162	0.094	0.069	0.077
420.5	0.115	0.195	0.132	0.035	0.582	0.314	0.051	0.017	0.027	0.308	0.038	0.024	0.004	0.751	0.159	0.075	0.078	0.055
421	0.128	0.189	0.106	0.026	0.545	0.299	0.048	0.018	0.026	0.298	0.032	0.007	-0.01	0.753	0.153	0.071	0.089	0.061
421.5	0.142	0.198	0.083	0.021	0.547	0.322	0.074	0.049	0.045	0.335	0.053	0.038	0.021	0.778	0.168	0.086	0.077	0.065
422	0.143	0.204	0.06	0.015	0.546	0.323	0.084	0.039	0.024	0.333	0.057	0.053	0.024	0.783	0.175	0.096	0.074	0.073
422.5	0.127	0.2	0.078	0.003	0.566	0.316	0.083	0.044	-0.002	0.327	0.046	0.052	0.032	0.775	0.163	0.1	0.087	0.078
423	0.112	0.2	0.085	0.023	0.555	0.298	0.066	0.026	-0.014	0.316	0.033	0.026	0.008	0.742	0.165	0.099	0.101	0.068
423.5	0.131	0.2	0.099	0.026	0.551	0.29	0.058	0.016	0.001	0.301	0.027	0.019	-0.003	0.743	0.154	0.103	0.101	0.073
424	0.142	0.185	0.062	0.015	0.532	0.3	0.069	0.024	0.026	0.311	0.042	0.016	0.004	0.738	0.169	0.114	0.089	0.064
424.5	0.117	0.181	0.075	0.004	0.549	0.308	0.074	0.014	0.012	0.3	0.043	0.035	-0.001	0.743	0.143	0.097	0.063	0.068
425	0.12	0.17	0.075	0.006	0.543	0.306	0.07	0.03	0.013	0.309	0.039	0.016	0	0.727	0.126	0.074	0.048	0.067
425.5	0.111	0.198	0.1	0.03	0.553	0.296	0.055	0.014	0.002	0.317	0.038	0.024	-0.001	0.724	0.102	0.044	0.041	0.072
426	0.126	0.207	0.079	0.035	0.555	0.294	0.061	0.024	0.017	0.326	0.05	0.027	0.009	0.742	0.096	0.044	0.037	0.093
426.5	0.107	0.211	0.073	0.026	0.548	0.298	0.072	0.028	0.017	0.328	0.059	0.031	0.024	0.746	0.118	0.056	0.035	0.065
427	0.107	0.194	0.083	0.019	0.554	0.284	0.07	0.032	0.005	0.303	0.038	0.022	0.011	0.732	0.115	0.056	0.032	0.049
427.5	0.092	0.18	0.079	0.017	0.528	0.299	0.064	0.052	0.014	0.318	0.03	0.014	0.019	0.717	0.13	0.07	0.05	0.032
428	0.075	0.176	0.091	0.011	0.527	0.298	0.07	0.045	0.018	0.307	0.033	0.025	0.006	0.721	0.13	0.066	0.055	0.025
428.5	0.109	0.184	0.082	0.023	0.534	0.312	0.085	0.046	0.036	0.328	0.05	0.038	0.024	0.739	0.125	0.088	0.048	0.067
429	0.116	0.167	0.072	0.012	0.527	0.299	0.081	0.033	0.023	0.316	0.048	0.04	0.013	0.732	0.143	0.087	0.057	0.064
429.5	0.113	0.159	0.088	0.029	0.515	0.298	0.078	0.042	0.035	0.327	0.043	0.042	0.029	0.734	0.13	0.074	0.052	0.063
430	0.088	0.155	0.065	0.025	0.501	0.302	0.076	0.049	0.041	0.335	0.054	0.037	0.024	0.73	0.12	0.064	0.059	0.03
430.5	0.097	0.187	0.08	0.037	0.515	0.292	0.074	0.041	0.036	0.332	0.055	0.033	0.013	0.729	0.116	0.046	0.042	0.043
431	0.068	0.189	0.068	0.022	0.501	0.297	0.056	0.037	0.027	0.329	0.05	0.027	0.024	0.721	0.127	0.06	0.036	0.035
431.5	0.082	0.176	0.082	0.02	0.501	0.267	0.044	0.016	-0.01	0.293	0.03	0.011	0.005	0.697	0.155	0.073	0.049	0.032
432	0.095	0.159	0.049	-0.003	0.47	0.283	0.04	0.026	0.002	0.298	0.03	0.014	0.01	0.689	0.154	0.071	0.056	0.025
432.5	0.103	0.164	0.067	0.01	0.488	0.284	0.047	0.02	0.007	0.292	0.035	0.025	-0.013	0.694	0.137	0.066	0.051	0.026
433	0.105	0.169	0.076	0.016	0.497	0.292	0.065	0.037	0.035	0.303	0.041	0.051	0.002	0.697	0.133	0.052	0.057	0.042
433.5	0.11	0.18	0.087	0.021	0.519	0.295	0.065	0.027	0.017	0.3	0.045	0.056	0.006	0.699	0.152	0.077	0.051	0.066
434	0.103	0.172	0.109	0.032	0.507	0.273	0.064	0.021	0	0.283	0.031	0.035	0.007	0.684	0.153	0.078	0.063	0.065
434.5	0.105	0.168	0.094	0.023	0.5	0.281	0.063	0.021	0.001	0.29	0.048	0.031	0.009	0.677	0.14	0.077	0.051	0.057
435	0.109	0.176	0.102	0.027	0.487	0.278	0.067	0.025	0.004	0.28	0.045	0.02	-0.003	0.675	0.137	0.071	0.057	0.059
435.5	0.109	0.2	0.116	0.013	0.507	0.29	0.077	0.035	0.022	0.302	0.056	0.043	0.007	0.673	0.138	0.065	0.068	0.079
436	0.1	0.189	0.116	0.013	0.501	0.282	0.085	0.034	0.018	0.294	0.05	0.047	0.003	0.684	0.148	0.077	0.078	0.074
436.5	0.114	0.172	0.094	0.017	0.49	0.266	0.079	0.032	0.022	0.296	0.034	0.032	0.005	0.663	0.122	0.063	0.065	0.076
437	0.12	0.165	0.086	0.016	0.484	0.262	0.086	0.028	0.01	0.295	0.038	0.03	0.003	0.679	0.125	0.064	0.059	0.071
437.5	0.12	0.161	0.078	0.002	0.481	0.267	0.063	0.032	0.011	0.29	0.021	0.006	0.013	0.684	0.101	0.061	0.046	0.059
438	0.113	0.178	0.086	0.006	0.505	0.266	0.056	0.03	0.013	0.294	0.032	0.014	0.011	0.702	0.1	0.069	0.067	0.056
438.5	0.11	0.159	0.062	0.004	0.483	0.261	0.052	0.02	0.012	0.285	0.025	0.017	0.021	0.701	0.111	0.073	0.067	0.048
439	0.112	0.176	0.083	0.007	0.489	0.267	0.049	0.022	0.018	0.288	0.025	0.025	0.025	0.683	0.113	0.073	0.058	0.059
439.5	0.112	0.18	0.085	-0.004	0.486	0.259	0.048	0.018	0.004	0.28	0.022	0.026	0.009	0.67	0.115	0.063	0.029	0.035
440	0.112	0.198	0.109	0.003	0.496	0.265	0.051	0.029	0.011	0.285	0.019	0.02	0.004	0.655	0.115	0.056	0.042	0.062
440.5	0.114	0.185	0.103	0.005	0.495	0.259	0.057	0.017	-0.008	0.273	0.027	0.016	-0.003	0.641	0.125	0.072	0.061	0.054
441	0.116	0.174	0.081	0.01	0.489	0.248	0.059	0.01	-0.005	0.266	0.02	0.003	-0.003	0.628	0.123	0.076	0.061	0.055
441.5	0.097	0.162	0.07	0.005	0.485	0.251	0.045	0.011	0.004	0.282	0.034	0.024	-0.011	0.633	0.119	0.084	0.065	0.055
442	0.067	0.168	0.067	0.006	0.487	0.253	0.037	0.016	-0.002	0.281	0.033	0.014	-0.003	0.635	0.119	0.071	0.049	0.035
442.5	0.075	0.17	0.075	0.01	0.491	0.286	0.046	0.035	0.006	0.301	0.044	0.024	0.029	0.649	0.116	0.053	0.046	0.041
443	0.084	0.166	0.059	0.012	0.483	0.296	0.051	0.03	-0.003	0.277	0.042	0.023	0.029	0.651	0.131	0.059	0.044	0.021
443.5	0.095	0.172	0.067	0.019	0.489	0.276	0.049	0.042	0.014	0.283	0.037	0.034	0.02	0.646	0.124	0.066	0.044	0.043
444	0.1	0.17	0.08	0.017	0.48	0.275	0.055	0.038	0.012	0.278	0.049	0.056	0	0.654	0.125	0.074	0.052	0.048
444.5	0.093	0.179	0.068	0.009	0.472	0.254	0.057	0.04	0.028	0.286	0.046	0.036	0.005	0.647	0.111	0.066	0.048	0.054
445	0.127	0.172	0.07	0.015	0.457	0.259	0.056	0.033	0.025	0.295	0.049	0.03	0.007	0.646	0.092	0.046	0.043	0.077
445.5	0.106	0.182	0.082	0.026	0.466	0.249	0.048	0.023	0.006	0.271	0.026	0.001	0.011	0.629	0.1	0.059	0.042	0.056
446	0.122	0.162	0.075	0.012	0.457	0.247	0.048	0.04	0.017	0.284	0.024	0.016	0.015	0.632	0.105	0.067	0.036	0.071
446.5	0.07	0.164	0.069	0.001	0.477	0.244	0.036	0.028	0.004	0.263	0.025	0.026	-0.005	0.634	0.134	0.08	0.061	0.018
447	0.071	0.163	0.065	-0.008	0.465	0.243	0.04	0.037	0.015	0.278	0.034	0.035	0.001	0.639	0.129	0.071	0.064	0.035
447.5	0.072	0.164	0.072	0.014	0.463	0.249	0.056	0.023	0.001	0.27	0.033	0.029	-0.002	0.647	0.116	0.07	0.075	0.041
448	0.097	0.171	0.08	0.009	0.457	0.246	0.064	0.034	0.009	0.275	0.025	0.02	0.012	0.638	0.12	0.082	0.07	0.05
448.5	0.102	0.157	0.073	-0.007	0.448	0.25	0.046	0.029	0.013	0.274	0.018	0.021	-0.001	0.628	0.109	0.077	0.062	0.049
449	0.086	0.15	0.082	-0.017	0.446	0.237	0.049	0.027	0.006	0.264	0.002	0.004	0.005	0.615	0.115	0.071	0.067	0.044
449.5	0.087	0.145	0.083	-0.006	0.439	0.243	0.053	0.027	-0.001	0.27	0.016	0.018	0.002	0.606	0.101	0.048	0.049	0.05
450	0.089	0.155	0.091	0.018	0.453	0.241	0.056	0.016	-0.016	0.263	0.016	0.008	0.005	0.608	0.095	0.048	0.05	0.041
450.5	0.085	0.166	0.098	0.023	0.451	0.243	0.048	0.027	0.005	0.27	0.03	0.018	0.004	0.604	0.086	0.05	0.029	0.042
451	0.101	0.159	0.082	0.01	0.442	0.24	0.03	0.002	0	0.25	0.019	0.01	-0.007	0.601	0.094	0.056	0.046	0.053
451.5	0.084	0.152	0.078	0.006	0.426	0.24	0.044	0.024	0.011	0.266	0.027	0.021	0.012	0.595	0.104	0.063	0.053	0.052
452	0.112	0.146	0.079	0.005	0.416	0.255	0.051	0.025	0	0.267	0.03	0.027	0.015	0.604	0.105	0.05	0.065	0.082
452.5	0.089	0.161	0.075	0.008	0.431	0.247	0.056	0.033	-0.001	0.264	0.02	0.015	0.018	0.59	0.114	0.052	0.07	0.056
453	0.087	0.176	0.093	0.015	0.447	0.252	0.051	0.036	0.01	0.266	0.02	0.022	0.005	0.595	0.097	0.044	0.054	0.049
453.5	0.064	0.187	0.075	0.019	0.451	0.263	0.056	0.04	0.02	0.275	0.03	0.027	0.018	0.608	0.112	0.055	0.057	0.031
454	0.069	0.182	0.083	0.007	0.439	0.259	0.056	0.051	0.024	0.282	0.041	0.04	0.028	0.614	0.113	0.065	0.052	0.028
454.5	0.08	0.165	0.063	-0.002	0.43	0.245	0.061	0.026	0.009	0.263	0.035	0.024	0.024	0.61	0.12	0.056	0.061	0.051
455	0.086	0.172	0.083	-0.01	0.425	0.213	0.057	0.019	0.006	0.244	0.023	0.02	0.008	0.59	0.11	0.053	0.051	0.055
455.5	0.098	0.17	0.087	-0.008	0.44	0.215	0.056	0.017	-0.002	0.244	0.021	0.015	-0.008	0.592	0.089	0.043	0.026	0.064
456	0.114	0.171	0.095	0.003	0.437	0.214	0.046	0.022	-0.014	0.244	0.014	0.01	-0.005	0.584	0.109	0.056	0.027	0.062
456.5	0.101	0.132	0.077	-0.014	0.423	0.244	0.065	0.038	-0.009	0.262	0.039	0.029	0.012	0.612	0.105	0.061	0.024	0.045
457	0.098	0.132	0.064	-0.016	0.417	0.238	0.064	0.027	0	0.248	0.03	0.02	0.012	0.6	0.11	0.058	0.035	0.019
457.5	0.098	0.14	0.085	-0.01	0.429	0.218	0.033	0.018	0.007	0.254	0.032	0.024	-0.001	0.577	0.093	0.052	0.031	0.036
458	0.099	0.15	0.073	-0.004	0.425	0.221	0.024	0.007	0.003	0.242	0.027	0.014	-0.013	0.572	0.094	0.061	0.036	0.05
458.5	0.088	0.142	0.07	-0.001	0.422	0.214	0.011	0.007	-0.006	0.246	0.024	0.018	-0.012	0.567	0.102	0.073	0.056	0.052
459	0.085	0.125	0.053	-0.005	0.408	0.238	0.033	0.011	-0.008	0.245	0.035	0.015	0.002	0.581	0.103	0.083	0.05	0.054
459.5	0.1	0.128	0.053	-0.014	0.416	0.221	0.031	0.021	-0.004	0.232	0.029	0.007	0.01	0.562	0.107	0.073	0.045	0.075
460	0.096	0.124	0.069	-0.012	0.422	0.221	0.024	0.023	-0.01	0.235	0.027	0.009	-0.004	0.559	0.087	0.063	0.032	0.084
460.5	0.106	0.12	0.063	-0.02	0.415	0.217	0.028	0.021	-0.006	0.218	0.012	0.011	-0.007	0.548	0.068	0.048	0.028	0.067
461	0.114	0.114	0.072	-0.007	0.416	0.208	0.022	0.015	-0.011	0.221	0.008	0.012	-0.026	0.543	0.079	0.041	0.029	0.055
461.5	0.101	0.137	0.074	-0.015	0.423	0.22	0.033	0.012	0.002	0.224	0.005	-0.001	-0.012	0.552	0.087	0.045	0.038	0.044
462	0.095	0.142	0.084	-0.007	0.421	0.202	0.026	0.017	0.004	0.23	0.001	0	-0.024	0.543	0.104	0.054	0.04	0.034
462.5	0.057	0.158	0.076	-0.007	0.414	0.217	0.03	0.015	0.009	0.235	0.01	0.006	-0.011	0.556	0.093	0.055	0.042	0.026
463	0.062	0.14	0.082	-0.022	0.392	0.204	0.04	0.009	0.013	0.241	0.007	0.006	-0.005	0.542	0.091	0.052	0.05	0.018
463.5	0.072	0.137	0.072	-0.016	0.41	0.224	0.055	0.024	0.017	0.249	0.021	0.011	0.014	0.557	0.089	0.039	0.049	0.037
464	0.112	0.133	0.063	-0.035	0.399	0.211	0.051	0.021	0.014	0.24	0.01	0.004	0.011	0.54	0.098	0.054	0.054	0.057
464.5	0.09	0.14	0.063	6.93889e-16	0.416	0.2	0.03	0.04	0.011	0.239	0.017	0.013	-0.011	0.532	0.108	0.053	0.046	0.064
465	0.094	0.146	0.063	-0.003	0.401	0.206	0.037	0.036	0.017	0.238	0.024	0.016	-0.01	0.537	0.091	0.047	0.035	0.058
465.5	0.084	0.127	0.044	-0.005	0.401	0.217	0.049	0.047	0.025	0.25	0.035	0.017	-0.005	0.547	0.081	0.047	0.025	0.052
466	0.09	0.133	0.041	-0.009	0.394	0.24	0.062	0.042	0.029	0.253	0.04	0.021	0.017	0.567	0.079	0.054	0.032	0.071
466.5	0.095	0.13	0.032	-0.009	0.401	0.22	0.051	0.029	0.021	0.235	0.025	0.01	0.004	0.538	0.102	0.075	0.047	0.068
467	0.078	0.151	0.055	-0.002	0.416	0.223	0.035	0.033	0.01	0.238	0.03	0.016	0.003	0.543	0.103	0.061	0.043	0.051
467.5	0.09	0.126	0.051	-0.013	0.404	0.204	0.04	0.028	0.011	0.234	0.018	0.01	0.003	0.522	0.099	0.063	0.045	0.045
468	0.076	0.118	0.066	-0.016	0.4	0.209	0.048	0.038	0.013	0.251	0.028	0.021	0.008	0.534	0.087	0.047	0.036	0.039
468.5	0.086	0.116	0.064	-0.011	0.383	0.216	0.063	0.022	0.021	0.244	0.02	0.014	0.02	0.523	0.083	0.062	0.052	0.056
469	0.078	0.115	0.054	-0.001	0.38	0.201	0.043	0.015	0.014	0.235	0.029	0.01	-0.001	0.517	0.095	0.061	0.061	0.049
469.5	0.066	0.127	0.057	0.002	0.378	0.209	0.038	0.023	0.007	0.232	0.02	0.004	0.008	0.523	0.095	0.047	0.049	0.053
470	0.065	0.111	0.072	-0.01	0.38	0.189	0.029	0.019	-0.001	0.228	0.011	0.007	0.003	0.511	0.086	0.047	0.057	0.034
470.5	0.081	0.124	0.077	-0.024	0.38	0.206	0.036	0.018	-0.001	0.235	0	0.004	0.017	0.53	0.077	0.041	0.042	0.044
471	0.106	0.121	0.07	-0.026	0.374	0.211	0.038	0.013	0.013	0.23	0.003	0.017	0.012	0.524	0.077	0.041	0.051	0.058
471.5	0.083	0.128	0.067	-0.026	0.37	0.212	0.03	0.025	0.026	0.237	0.012	0.018	-0.004	0.528	0.085	0.051	0.042	0.056
472	0.081	0.126	0.067	-0.026	0.367	0.207	0.034	0.012	0.019	0.233	0.007	0.02	-0.006	0.523	0.093	0.057	0.035	0.038
472.5	0.074	0.117	0.061	-0.044	0.371	0.192	0.026	0.011	-0.003	0.235	0.005	0.006	-0.018	0.509	0.08	0.071	0.036	0.023
473	0.083	0.13	0.07	-0.032	0.373	0.2	0.044	0.01	0.004	0.227	0	0.013	0.004	0.519	0.077	0.049	0.04	0.024
473.5	0.099	0.124	0.063	-0.026	0.369	0.188	0.039	0.022	0.001	0.224	0.013	0.027	-0.01	0.499	0.087	0.053	0.052	0.042
474	0.115	0.131	0.054	-0.007	0.366	0.193	0.038	0.019	0	0.216	0.011	0.026	0	0.497	0.089	0.031	0.044	0.052
474.5	0.09	0.115	0.061	-0.012	0.369	0.197	0.041	0.024	0.005	0.213	0.019	0.022	-0.007	0.499	0.086	0.041	0.046	0.048
475	0.084	0.126	0.056	-0.014	0.385	0.202	0.052	0.023	0.003	0.228	0.026	0.005	-6.93889e-16	0.514	0.082	0.043	0.05	0.044
475.5	0.072	0.115	0.045	-0.015	0.379	0.207	0.046	0.019	0.017	0.223	0.033	0.014	0.008	0.508	0.066	0.033	0.039	0.045
476	0.072	0.117	0.043	-0.02	0.377	0.182	0.025	0.019	0.011	0.226	0.029	-0.001	-0.006	0.501	0.082	0.056	0.05	0.052
476.5	0.08	0.114	0.045	-0.009	0.368	0.189	0.014	0.024	0.015	0.221	0.016	0.015	-0.002	0.5	0.073	0.057	0.036	0.053
477	0.085	0.117	0.053	-0.023	0.364	0.189	0.021	0.032	0.017	0.234	0.021	0.011	-0.003	0.504	0.083	0.068	0.05	0.059
477.5	0.095	0.121	0.045	-0.017	0.365	0.211	0.031	0.02	0.017	0.229	0.015	0.01	0.012	0.51	0.07	0.042	0.045	0.061
478	0.076	0.121	0.053	-0.015	0.359	0.213	0.043	0.018	0.022	0.224	0.026	0.015	0.024	0.508	0.064	0.039	0.05	0.052
478.5	0.078	0.119	0.042	-0.024	0.346	0.198	0.025	0.019	-0.003	0.212	0.021	0.014	0.005	0.508	0.079	0.043	0.049	0.059
479	0.061	0.12	0.07	-0.015	0.368	0.209	0.041	0.028	0.001	0.213	0.024	0.022	0.008	0.51	0.074	0.039	0.039	0.066
479.5	0.064	0.126	0.072	-0.012	0.373	0.194	0.022	0.025	-0.015	0.212	0.005	0.006	-0.009	0.494	0.073	0.02	0.032	0.054
480	0.048	0.126	0.075	-0.008	0.378	0.2	0.038	0.024	0	0.204	0.005	0.014	0.006	0.497	0.057	0.008	0.02	0.039
480.5	0.05	0.126	0.073	-0.016	0.369	0.176	0.027	0.028	0.003	0.203	0.005	0.013	-0.015	0.478	0.048	0.012	0.035	0.021
481	0.064	0.116	0.051	-0.021	0.376	0.189	0.038	0.03	0.016	0.209	0.013	0.018	-0.007	0.489	0.062	0.028	0.034	0.026
481.5	0.064	0.117	0.058	-0.013	0.378	0.178	0.028	0.017	0.006	0.199	0.009	0	-0.017	0.476	0.062	0.017	0.028	0.015
482	0.085	0.12	0.059	-0.003	0.38	0.185	0.035	0.015	-0.001	0.198	0.006	-0.002	-0.002	0.476	0.076	0.032	0.027	0.039
482.5	0.09	0.113	0.082	-0.018	0.355	0.189	0.045	0.003	0.017	0.189	0.014	0.015	0.002	0.465	0.066	0.031	0.033	0.053
483	0.109	0.122	0.067	-0.008	0.374	0.168	0.026	0.011	0.013	0.192	0.001	0.01	-0.008	0.459	0.062	0.036	0.036	0.077
483.5	0.11	0.108	0.055	-0.022	0.361	0.184	0.031	0.027	0.028	0.201	0.012	0.022	0.006	0.466	0.073	0.035	0.033	0.069
484	0.107	0.123	0.044	-0.007	0.371	0.172	0.021	0.03	0.008	0.198	0.003	0.003	-0.006	0.473	0.056	0.011	0.031	0.051
484.5	0.087	0.125	0.039	-0.012	0.355	0.191	0.048	0.029	-0.001	0.205	0.016	0.024	0.005	0.485	0.084	0.037	0.048	0.035
485	0.079	0.122	0.046	-0.001	0.349	0.185	0.053	0.029	0.004	0.207	0.028	0.027	-0.007	0.484	0.082	0.035	0.054	0.031
485.5	0.081	0.126	0.041	-0.012	0.352	0.193	0.036	0.026	0.009	0.208	0.048	0.024	-0.002	0.487	0.089	0.062	0.057	0.041
486	0.07	0.118	0.044	-0.02	0.349	0.207	0.039	0.028	0.02	0.211	0.054	0.025	-0.005	0.489	0.086	0.046	0.034	0.036
486.5	0.086	0.134	0.038	-0.014	0.36	0.199	0.039	0.024	0.003	0.21	0.038	0.01	-0.002	0.474	0.078	0.033	0.037	0.039
487	0.086	0.127	0.051	-0.019	0.345	0.199	0.045	0.016	0.009	0.201	0.023	0.023	-0.005	0.457	0.077	0.025	0.021	0.051
487.5	0.094	0.122	0.047	-0.017	0.338	0.163	0.017	-0.004	-0.005	0.189	-0.003	0.007	-0.026	0.435	0.071	0.026	0.034	0.064
488	0.084	0.128	0.08	-0.003	0.346	0.188	0.019	0.011	0.015	0.194	0.019	0.027	-0.012	0.458	0.068	0.04	0.023	0.061
488.5	0.088	0.132	0.082	-0.003	0.34	0.191	0.022	0.004	-0.009	0.202	0.012	0.005	-0.01	0.463	0.062	0.032	0.022	0.056
489	0.079	0.135	0.083	-0.006	0.336	0.204	0.034	0.023	-0.005	0.201	0.011	0.012	0.011	0.471	0.059	0.029	0.028	0.043
489.5	0.073	0.12	0.077	-0.017	0.331	0.182	0.032	0.006	-0.009	0.194	-0.003	0.002	-0.002	0.438	0.062	0.032	0.029	0.052
490	0.062	0.106	0.056	-0.035	0.327	0.155	0.007	0.006	-0.013	0.191	-0.014	-0.006	-0.011	0.431	0.065	0.031	0.035	0.057
490.5	0.079	0.091	0.056	-0.032	0.341	0.153	0.005	-0.008	-0.011	0.183	-0.004	-0.01	-0.021	0.417	0.071	0.059	0.031	0.059
491	0.066	0.1	0.063	-0.026	0.342	0.15	0.005	-0.003	-0.027	0.181	-0.011	-0.012	-0.018	0.428	0.063	0.05	0.034	0.022
491.5	0.052	0.103	0.09	-0.017	0.34	0.185	0.016	0.003	-0.013	0.171	0.018	0.006	-0.005	0.427	0.053	0.03	0.022	0.026
492	0.051	0.106	0.089	-0.022	0.331	0.171	0.01	0.001	-0.019	0.166	0.013	0	-0.017	0.423	0.063	0.039	0.024	0.039
492.5	0.063	0.102	0.07	-0.026	0.331	0.173	-0.001	0.008	-0.013	0.181	0.008	0.001	-0.008	0.431	0.071	0.042	0.032	0.055
493	0.083	0.098	0.05	-0.023	0.341	0.174	0.007	0.013	-0.007	0.191	0.003	-0.008	-0.007	0.433	0.07	0.059	0.036	0.061
493.5	0.064	0.113	0.048	-0.014	0.336	0.179	0.005	0.02	-0.005	0.201	-0.003	0.006	-0.003	0.442	0.067	0.042	0.04	0.041
494	0.065	0.119	0.051	-0.015	0.34	0.197	0.018	0.023	0.016	0.2	0.021	0.027	-6.93889e-16	0.438	0.058	0.04	0.039	0.045
494.5	0.06	0.112	0.044	-0.022	0.33	0.183	0.005	0.03	0.005	0.198	0.017	0.027	-0.003	0.439	0.053	0.046	0.048	0.036
495	0.084	0.103	0.045	-0.015	0.334	0.186	0.013	0.025	0.013	0.194	0.016	0.025	0.005	0.448	0.074	0.069	0.055	0.055
495.5	0.088	0.101	0.026	-0.026	0.314	0.169	0.012	0.019	0.002	0.186	-0.001	0.002	0.011	0.434	0.053	0.063	0.045	0.044
496	0.06	0.096	0.033	-0.018	0.309	0.178	0.013	0.019	0.008	0.182	0.007	0.017	0.022	0.438	0.066	0.055	0.054	0.038
496.5	0.063	0.107	0.04	-0.018	0.314	0.189	0.021	0.032	0.016	0.19	0.026	0.03	0.025	0.436	0.056	0.05	0.054	0.044
497	0.059	0.102	0.049	-0.016	0.321	0.19	0.008	0.04	0.018	0.199	0.028	0.039	0.023	0.447	0.071	0.056	0.067	0.053
497.5	0.071	0.107	0.056	-0.016	0.334	0.193	0.027	0.032	0.015	0.199	0.015	0.025	0.02	0.436	0.069	0.067	0.054	0.067
498	0.048	0.108	0.064	-0.016	0.321	0.181	0.027	0.022	-0.006	0.187	-0.002	0.01	0.009	0.427	0.063	0.061	0.048	0.062
498.5	0.047	0.126	0.092	-0.01	0.337	0.199	0.042	0.016	-0.001	0.188	0.015	0.01	0.008	0.422	0.056	0.037	0.04	0.053
499	0.048	0.124	0.098	-0.007	0.324	0.177	0.037	0.014	-0.007	0.193	0.01	0.012	-0.012	0.421	0.055	0.027	0.032	0.043
499.5	0.063	0.108	0.099	-0.022	0.32	0.165	0.018	0.011	0.001	0.178	0.009	0.001	-0.009	0.418	0.071	0.039	0.033	0.04
500	0.072	0.11	0.088	-0.018	0.316	0.161	0.021	0.002	-0.002	0.179	0.005	-0.005	-0.014	0.417	0.072	0.041	0.019	0.056

## Sheet: HULIS_MAE
Wavelength	TMK-A-009	TMK-A-011	TMK-A-013	TMK-A-016	TMK-A-018	TMK-A-021	TMK-A-023	TMK-A-025	TMK-A-026	TMK-A-029	TMK-A-030	TMK-A-033	TMK-A-035	TMK-A-038	TMK-A-039	TMK-A-041	TMK-A-042	TMK-A-044
nm	m2g-1	m2g-1	m2g-1	m2g-1	m2g-1	m2g-1	m2g-1	m2g-1	m2g-1	m2g-1	m2g-1	m2g-1	m2g-1	m2g-1	m2g-1	m2g-1	m2g-1	m2g-1
250	0.789703	0.736339	0.70797	0.756705	0.576631	0.620714	1.18762	1.24004	0.96973	2.8275	3.04383	2.72781	2.19945	1.4783	1.15694	1.08589	0.938045	1.18498
250.5	0.780048	0.732003	0.700294	0.74877	0.569931	0.613918	1.17535	1.22601	0.962783	2.803	3.01356	2.69894	2.17241	1.45757	1.14395	1.07427	0.927073	1.17852
251	0.773178	0.725561	0.695897	0.742554	0.566058	0.610134	1.16777	1.21594	0.960082	2.78558	2.99147	2.67858	2.15275	1.44357	1.13447	1.06985	0.922086	1.17807
251.5	0.765133	0.718872	0.687102	0.735479	0.559672	0.600945	1.15384	1.2026	0.950948	2.75631	2.95625	2.64706	2.12664	1.42438	1.11929	1.05676	0.911489	1.1705
252	0.759006	0.712678	0.682385	0.728808	0.557473	0.596157	1.14613	1.1931	0.943615	2.74167	2.93264	2.62637	2.10837	1.41184	1.10948	1.05271	0.908123	1.16203
252.5	0.748856	0.703883	0.67423	0.720368	0.550773	0.587663	1.13179	1.1795	0.930236	2.71146	2.89475	2.59529	2.0801	1.39128	1.09444	1.04091	0.900643	1.14242
253	0.741986	0.698927	0.668474	0.715213	0.54847	0.583493	1.12256	1.17139	0.924576	2.69359	2.87305	2.57814	2.06106	1.37581	1.08576	1.03722	0.894783	1.14131
253.5	0.73196	0.688026	0.6588	0.706925	0.540095	0.576157	1.10781	1.15773	0.91274	2.66092	2.8384	2.54949	2.03464	1.35631	1.07137	1.02709	0.887178	1.1324
254	0.725524	0.683566	0.651524	0.700759	0.535593	0.570983	1.10036	1.14867	0.906437	2.64597	2.81479	2.53036	2.01729	1.34432	1.06183	1.02063	0.879573	1.12616
254.5	0.715807	0.674895	0.64225	0.691915	0.528265	0.564573	1.08796	1.13539	0.895116	2.61978	2.77994	2.50326	1.99194	1.32951	1.04698	1.0151	0.871718	1.11769
255	0.709433	0.669568	0.635134	0.686659	0.523344	0.558318	1.07624	1.12652	0.887011	2.60159	2.7491	2.4818	1.97151	1.31583	1.03677	1.00589	0.864737	1.10722
255.5	0.70114	0.662259	0.628018	0.678421	0.515807	0.552758	1.06301	1.11393	0.878907	2.5717	2.72054	2.45392	1.94832	1.29826	1.02372	0.995197	0.858004	1.09763
256	0.695198	0.652349	0.620983	0.672508	0.506908	0.54465	1.05309	1.10531	0.869773	2.55059	2.69313	2.43102	1.92605	1.28345	1.01424	0.983584	0.849651	1.08092
256.5	0.688081	0.649499	0.616905	0.663715	0.505652	0.539785	1.04771	1.09625	0.863726	2.52763	2.67294	2.40691	1.90747	1.27058	1.00304	0.983031	0.845537	1.07736
257	0.68214	0.641447	0.60971	0.658105	0.49937	0.534611	1.0393	1.08725	0.852406	2.50482	2.64438	2.38766	1.88827	1.25989	0.994221	0.973078	0.83843	1.06421
257.5	0.674713	0.635253	0.603473	0.652142	0.496858	0.52936	1.02524	1.07637	0.84443	2.47786	2.61411	2.36388	1.86799	1.24605	0.98282	0.963677	0.83095	1.0553
258	0.668524	0.628316	0.597877	0.647795	0.489634	0.526116	1.0167	1.06756	0.83581	2.4589	2.59107	2.34629	1.85402	1.23488	0.974933	0.95446	0.82509	1.04059
258.5	0.662088	0.621627	0.59292	0.641276	0.483981	0.519784	1.00567	1.0578	0.830536	2.43548	2.55985	2.32428	1.83543	1.22112	0.964526	0.946718	0.81761	1.03992
259	0.657817	0.61791	0.587563	0.636374	0.478642	0.515691	1.00333	1.05	0.826548	2.41498	2.541	2.30669	1.82222	1.21149	0.958826	0.942847	0.813496	1.03769
259.5	0.649648	0.608991	0.578449	0.630562	0.471837	0.508201	0.988439	1.04018	0.814712	2.38725	2.50844	2.27937	1.79473	1.19505	0.945769	0.928838	0.806015	1.02811
260	0.644883	0.606266	0.573571	0.627327	0.468487	0.504957	0.981409	1.03219	0.809567	2.37168	2.48674	2.25857	1.77968	1.18388	0.938677	0.922387	0.800405	1.0221
260.5	0.63498	0.597842	0.563498	0.620353	0.462729	0.499011	0.964731	1.02162	0.796702	2.3441	2.44866	2.2297	1.75049	1.16858	0.925553	0.906534	0.791054	1.00115
261	0.631886	0.596355	0.560859	0.614794	0.459902	0.496231	0.959079	1.0152	0.793486	2.33008	2.43229	2.21267	1.74051	1.16041	0.918925	0.904691	0.785195	0.999815
261.5	0.623593	0.586445	0.550785	0.606961	0.453202	0.488972	0.948328	1.00362	0.780235	2.29926	2.39992	2.18468	1.71732	1.14648	0.906928	0.891604	0.772852	0.983548
262	0.619199	0.582605	0.547188	0.601806	0.448072	0.484185	0.941712	0.995946	0.775604	2.28308	2.38069	2.1672	1.70534	1.13734	0.899372	0.885336	0.766743	0.979315
262.5	0.610534	0.571455	0.539112	0.59751	0.442733	0.476926	0.930547	0.983864	0.763769	2.25041	2.34585	2.13844	1.67907	1.12228	0.886116	0.873908	0.757517	0.962157
263	0.607068	0.570341	0.535834	0.592658	0.439697	0.474532	0.923655	0.978453	0.761196	2.23377	2.33042	2.12318	1.66909	1.11435	0.880349	0.871696	0.757143	0.953021
263.5	0.601684	0.563527	0.530398	0.588363	0.438232	0.472292	0.916487	0.969328	0.753091	2.20495	2.30225	2.10061	1.65081	1.10172	0.871202	0.867641	0.751782	0.946114
264	0.597909	0.561297	0.52648	0.583309	0.4353	0.469898	0.91056	0.962721	0.749875	2.18923	2.28359	2.08535	1.64421	1.09476	0.867358	0.861927	0.749663	0.942994
264.5	0.592401	0.55436	0.521043	0.578053	0.431008	0.464647	0.902152	0.952149	0.742542	2.16658	2.25255	2.05979	1.62655	1.08278	0.857548	0.849761	0.741559	0.935418
265	0.586459	0.547918	0.515447	0.571281	0.423889	0.459551	0.893055	0.944661	0.734566	2.14871	2.22818	2.04154	1.61288	1.07274	0.849263	0.834646	0.732832	0.923831
265.5	0.581818	0.540238	0.508971	0.565166	0.418759	0.453218	0.879271	0.934781	0.726076	2.12344	2.19943	2.01787	1.58938	1.06125	0.839785	0.825982	0.724354	0.91113
266	0.575505	0.533425	0.501215	0.561325	0.413001	0.447581	0.870863	0.927608	0.715655	2.09986	2.1764	1.99995	1.57678	1.04983	0.831632	0.816028	0.714879	0.897761
266.5	0.568759	0.529832	0.495539	0.556473	0.410593	0.442948	0.862041	0.918798	0.708194	2.07952	2.15279	1.97827	1.55943	1.0402	0.824474	0.811789	0.707897	0.887288
267	0.56486	0.525496	0.492341	0.554149	0.405987	0.440322	0.856803	0.912568	0.704592	2.06349	2.1387	1.96433	1.54483	1.03227	0.816454	0.804784	0.701663	0.879935
267.5	0.561085	0.519674	0.487224	0.548135	0.402114	0.434453	0.846328	0.903318	0.694171	2.04223	2.11566	1.9442	1.52456	1.0236	0.807837	0.795199	0.692438	0.875033
268	0.557186	0.514719	0.485225	0.545052	0.399496	0.431982	0.840538	0.89778	0.690055	2.02451	2.09357	1.93048	1.51166	1.01648	0.800016	0.787273	0.687077	0.863891
268.5	0.551183	0.510259	0.478829	0.539594	0.395937	0.426499	0.831441	0.889474	0.681693	2.00062	2.06997	1.91201	1.49661	1.00571	0.791598	0.776582	0.679845	0.85275
269	0.547717	0.507781	0.476031	0.536309	0.39311	0.425727	0.826617	0.884125	0.680149	1.98691	2.05607	1.89951	1.48647	0.9977	0.786097	0.774739	0.679721	0.846288
269.5	0.542952	0.502331	0.470114	0.531053	0.387248	0.420476	0.819173	0.874623	0.67243	1.97165	2.03741	1.88004	1.47096	0.988553	0.778872	0.766812	0.674859	0.839381
270	0.538991	0.497623	0.467076	0.52706	0.383793	0.418237	0.815314	0.868519	0.665998	1.96071	2.0216	1.86699	1.4599	0.982077	0.772841	0.762204	0.6685	0.834479
270.5	0.533173	0.492916	0.46092	0.521501	0.378244	0.412677	0.803598	0.859143	0.658665	1.94237	1.99438	1.84365	1.443	0.971958	0.76502	0.75096	0.659399	0.818435
271	0.529645	0.488332	0.458202	0.51857	0.374894	0.408893	0.797808	0.853794	0.656092	1.92743	1.97667	1.83082	1.43041	0.962082	0.759982	0.743771	0.65142	0.812419
271.5	0.523395	0.483625	0.450766	0.513213	0.369032	0.403873	0.786368	0.844796	0.646444	1.902	1.95135	1.80814	1.4149	0.95083	0.750769	0.729393	0.640823	0.792142
272	0.520981	0.479289	0.449007	0.512152	0.365891	0.401016	0.781544	0.839447	0.643228	1.88921	1.93878	1.79653	1.40768	0.94395	0.746196	0.724785	0.63621	0.786126
272.5	0.513369	0.471733	0.440932	0.507755	0.357725	0.397464	0.769	0.82963	0.630621	1.86348	1.91422	1.77429	1.38894	0.932374	0.735127	0.712988	0.622122	0.763175
273	0.510027	0.470122	0.439973	0.504571	0.355212	0.39561	0.765554	0.82554	0.62689	1.85192	1.90527	1.76511	1.38034	0.928893	0.731084	0.707458	0.619877	0.756936
273.5	0.504766	0.465415	0.435335	0.497799	0.352176	0.39283	0.76266	0.818996	0.620715	1.8322	1.88928	1.75073	1.36452	0.920312	0.72472	0.696398	0.611524	0.748023
274	0.502105	0.465415	0.433896	0.494868	0.353956	0.391595	0.76197	0.814339	0.618013	1.82634	1.87881	1.74244	1.36068	0.916265	0.721804	0.692527	0.610527	0.745794
274.5	0.497339	0.457734	0.42766	0.489915	0.350187	0.386421	0.754803	0.806788	0.613511	1.8134	1.86015	1.72429	1.34993	0.907684	0.714977	0.689025	0.603296	0.739778
275	0.49474	0.455257	0.424302	0.48663	0.349455	0.38449	0.749427	0.801816	0.610552	1.80369	1.85025	1.71257	1.34271	0.902665	0.710603	0.688841	0.602298	0.735544
275.5	0.49016	0.448939	0.418546	0.481222	0.341917	0.379625	0.738951	0.793447	0.604248	1.77996	1.83026	1.69398	1.32289	0.892304	0.702052	0.679809	0.5922	0.721952
276	0.486137	0.445966	0.415827	0.477482	0.34087	0.377386	0.733989	0.788035	0.600003	1.76532	1.81769	1.68049	1.31398	0.886799	0.696816	0.672067	0.587213	0.711702
276.5	0.478711	0.440143	0.410231	0.474602	0.333332	0.371594	0.723651	0.779163	0.590869	1.74713	1.79408	1.66224	1.2954	0.877571	0.688398	0.658979	0.574621	0.695213
277	0.47475	0.43779	0.407592	0.471721	0.33082	0.370668	0.722135	0.775261	0.587396	1.73866	1.78418	1.65095	1.29033	0.872067	0.68409	0.654371	0.568263	0.693208
277.5	0.469675	0.431843	0.402715	0.467375	0.326318	0.366961	0.714278	0.766766	0.582636	1.72233	1.76419	1.63525	1.27774	0.86381	0.677396	0.646629	0.561406	0.686523
278	0.468066	0.427384	0.398718	0.462978	0.32569	0.364413	0.711108	0.761732	0.579677	1.71277	1.74991	1.62584	1.27113	0.8596	0.673021	0.642574	0.55405	0.684963
278.5	0.462372	0.419332	0.393921	0.458126	0.318676	0.357694	0.697462	0.750971	0.567842	1.69012	1.72497	1.60737	1.25531	0.847944	0.66394	0.633726	0.547567	0.670034
279	0.46002	0.418836	0.391602	0.454943	0.316896	0.356227	0.694568	0.746567	0.563982	1.68226	1.71412	1.59697	1.2504	0.842277	0.659964	0.633173	0.543328	0.668251
279.5	0.454636	0.415367	0.390563	0.44999	0.311662	0.352829	0.687124	0.741721	0.556649	1.66608	1.70289	1.58171	1.23826	0.832968	0.652673	0.623404	0.541084	0.652208
280	0.452656	0.415615	0.387365	0.446301	0.311557	0.351053	0.684092	0.738008	0.555363	1.65884	1.69755	1.57485	1.23104	0.829002	0.648497	0.619717	0.537219	0.650203
280.5	0.447766	0.413138	0.383207	0.442712	0.31051	0.348505	0.677751	0.731716	0.550088	1.64451	1.68518	1.56058	1.22014	0.822121	0.642465	0.611975	0.533603	0.642404
281	0.444548	0.412023	0.379849	0.439478	0.308416	0.346651	0.674719	0.726556	0.545843	1.63649	1.67623	1.55206	1.21569	0.819126	0.639549	0.612713	0.530985	0.645523
281.5	0.438916	0.402608	0.374013	0.435536	0.304124	0.342636	0.668103	0.718375	0.541469	1.61908	1.66043	1.5337	1.20232	0.81095	0.631131	0.606445	0.523629	0.637056
282	0.434398	0.3979	0.369535	0.431645	0.298889	0.338852	0.658867	0.710635	0.534265	1.60537	1.64672	1.51965	1.19096	0.804636	0.62563	0.59686	0.518144	0.629034
282.5	0.428828	0.389724	0.363459	0.427147	0.292817	0.331825	0.649357	0.702077	0.527061	1.58487	1.62958	1.50063	1.17176	0.794274	0.617411	0.586538	0.507422	0.617893
283	0.424806	0.38576	0.359222	0.42371	0.287583	0.327423	0.642189	0.696917	0.520371	1.57239	1.61549	1.48669	1.16116	0.787151	0.611644	0.578796	0.503058	0.612099
283.5	0.421154	0.379195	0.356503	0.418909	0.285489	0.323485	0.638743	0.690499	0.519214	1.55821	1.60045	1.47507	1.15164	0.779218	0.605348	0.573819	0.501063	0.608089
284	0.418679	0.377708	0.353305	0.414866	0.283395	0.321631	0.6364	0.686534	0.517927	1.54743	1.59036	1.46556	1.14503	0.774199	0.600841	0.5764	0.500191	0.606306
284.5	0.416327	0.381053	0.351227	0.409357	0.284756	0.321709	0.631162	0.67999	0.517927	1.53741	1.57456	1.45682	1.13735	0.768209	0.597394	0.573266	0.498819	0.605415
285	0.412304	0.377708	0.347389	0.405769	0.282872	0.31862	0.625511	0.674578	0.514711	1.52447	1.56314	1.4441	1.12891	0.762704	0.591031	0.571054	0.495204	0.602741
285.5	0.407353	0.373372	0.342032	0.401878	0.279417	0.31499	0.617792	0.664761	0.504934	1.50921	1.54714	1.42751	1.11478	0.752504	0.58321	0.561838	0.486975	0.596056
286	0.40234	0.364701	0.338834	0.399351	0.274287	0.310666	0.611313	0.657336	0.496057	1.49241	1.53172	1.41412	1.10387	0.744895	0.575587	0.554096	0.479869	0.586697
286.5	0.395718	0.360737	0.334277	0.395055	0.26989	0.307191	0.602492	0.648904	0.487052	1.47623	1.51382	1.39853	1.08897	0.734938	0.570219	0.543773	0.476004	0.581127
287	0.394666	0.359746	0.333717	0.392073	0.2701	0.306341	0.600837	0.644121	0.482935	1.46637	1.5043	1.39255	1.08175	0.730648	0.566639	0.543405	0.474882	0.581573
287.5	0.39021	0.358259	0.32972	0.385706	0.269472	0.301862	0.597943	0.63808	0.481778	1.45697	1.4885	1.38039	1.06962	0.726358	0.559879	0.538612	0.473635	0.57979
288	0.388539	0.356773	0.32956	0.381561	0.267587	0.300936	0.5956	0.633487	0.478947	1.44927	1.47917	1.37309	1.06501	0.722391	0.555836	0.533819	0.468274	0.578676
288.5	0.381793	0.352189	0.324763	0.376457	0.261515	0.295607	0.586502	0.624677	0.474574	1.43478	1.45728	1.3534	1.05288	0.715025	0.546755	0.530686	0.461791	0.567535
289	0.379627	0.34934	0.320765	0.372869	0.259107	0.292905	0.581127	0.618699	0.470328	1.42261	1.44928	1.34256	1.04658	0.709359	0.542646	0.524972	0.457178	0.565306
289.5	0.37579	0.343022	0.315248	0.368321	0.252512	0.287499	0.573821	0.609763	0.464925	1.40412	1.43062	1.3243	1.03091	0.701183	0.534493	0.521469	0.451194	0.553942
290	0.373995	0.341535	0.31341	0.365844	0.253768	0.283947	0.570789	0.605799	0.457721	1.39688	1.42377	1.3149	1.02308	0.696245	0.530914	0.513727	0.450571	0.554388
290.5	0.368425	0.337943	0.310291	0.361751	0.24979	0.281167	0.563897	0.59831	0.452061	1.3807	1.41158	1.2982	1.00941	0.687259	0.524087	0.505986	0.44708	0.547926
291	0.363969	0.335589	0.307573	0.358516	0.248115	0.278078	0.558245	0.592458	0.445757	1.37037	1.40149	1.28692	1.00281	0.681836	0.519381	0.500087	0.443963	0.547258
291.5	0.359018	0.333731	0.304375	0.354271	0.245288	0.277769	0.552732	0.58541	0.442669	1.35835	1.38721	1.27641	0.992823	0.672608	0.512952	0.49935	0.439225	0.544806
292	0.356356	0.328404	0.299978	0.350531	0.24288	0.271977	0.54584	0.579243	0.435465	1.34433	1.36665	1.26601	0.979921	0.667832	0.506456	0.491792	0.435111	0.533665
292.5	0.350786	0.327165	0.295261	0.346286	0.23953	0.268039	0.542118	0.572259	0.429033	1.32969	1.35599	1.25251	0.966405	0.658603	0.498104	0.485525	0.428753	0.526758
293	0.347259	0.320971	0.291663	0.341586	0.234924	0.264101	0.534399	0.567224	0.426589	1.31752	1.34666	1.24112	0.95381	0.651804	0.493133	0.482576	0.424389	0.518736
293.5	0.342308	0.317627	0.288145	0.338503	0.229689	0.26024	0.525302	0.55961	0.419899	1.30134	1.33028	1.22397	0.940448	0.640794	0.486108	0.475202	0.416659	0.515394
294	0.340575	0.314282	0.287106	0.33446	0.227386	0.259081	0.520202	0.554324	0.417969	1.29317	1.32172	1.21689	0.931846	0.637233	0.483059	0.473912	0.413044	0.513165
294.5	0.338099	0.315397	0.284307	0.332236	0.225711	0.257151	0.51841	0.54822	0.412695	1.28007	1.30515	1.20727	0.926471	0.632295	0.479148	0.468935	0.410176	0.513834
295	0.334076	0.312052	0.28055	0.328547	0.222989	0.256687	0.512207	0.543186	0.407292	1.26928	1.29849	1.19787	0.919098	0.628814	0.474906	0.462299	0.405563	0.506703
295.5	0.331477	0.311433	0.278551	0.325212	0.221	0.252672	0.507245	0.537775	0.405748	1.25357	1.28383	1.18448	0.912801	0.621529	0.470598	0.456954	0.403693	0.502915
296	0.326774	0.306106	0.274313	0.321068	0.217441	0.248038	0.499113	0.532237	0.39893	1.24201	1.27317	1.17375	0.902049	0.613434	0.463903	0.449212	0.398208	0.495339
296.5	0.323493	0.299788	0.271275	0.31844	0.213463	0.243482	0.492083	0.525315	0.394427	1.22937	1.2587	1.1586	0.88884	0.606715	0.45648	0.443682	0.394467	0.484421
297	0.320461	0.296196	0.265998	0.314548	0.210741	0.23939	0.48781	0.519337	0.387095	1.22121	1.24423	1.14687	0.87686	0.602101	0.450382	0.440733	0.388732	0.476622
297.5	0.317985	0.292231	0.262401	0.309343	0.205087	0.235915	0.482434	0.513107	0.38375	1.20641	1.22899	1.13283	0.865494	0.595301	0.443953	0.44147	0.385366	0.47016
298	0.315138	0.292975	0.258883	0.305047	0.203308	0.231204	0.47954	0.508765	0.38092	1.19717	1.21738	1.12232	0.856893	0.59093	0.441699	0.441654	0.381252	0.469492
298.5	0.31093	0.287648	0.256644	0.300953	0.200062	0.228115	0.470994	0.500207	0.374745	1.18284	1.20272	1.11502	0.850289	0.581863	0.437126	0.435572	0.376514	0.466595
299	0.308269	0.284799	0.255125	0.299437	0.200795	0.225953	0.469202	0.496306	0.372043	1.17791	1.19244	1.10716	0.848599	0.578383	0.434938	0.435019	0.37452	0.464812
299.5	0.302451	0.276375	0.248409	0.29595	0.195351	0.223018	0.457486	0.487433	0.363038	1.16188	1.17664	1.09323	0.834469	0.568912	0.426521	0.419535	0.364296	0.454785
300	0.298924	0.272782	0.245611	0.293019	0.19242	0.220779	0.454729	0.483154	0.360851	1.15248	1.16769	1.08382	0.826175	0.564378	0.420887	0.417692	0.360432	0.449883
300.5	0.29781	0.272039	0.241533	0.288471	0.189489	0.219234	0.449904	0.477365	0.357249	1.14046	1.16217	1.07243	0.817573	0.557255	0.413861	0.413083	0.354697	0.449215
301	0.297438	0.274269	0.244092	0.285236	0.190012	0.21908	0.450731	0.474785	0.355576	1.13399	1.15474	1.06922	0.814962	0.553693	0.411872	0.415111	0.357065	0.442307
301.5	0.294406	0.26919	0.241293	0.282002	0.18907	0.217304	0.442461	0.469247	0.349787	1.12058	1.13894	1.05938	0.804211	0.547784	0.405708	0.408659	0.353076	0.436514
302	0.291311	0.265226	0.238735	0.278211	0.18551	0.215142	0.435431	0.464276	0.34284	1.11026	1.12904	1.04754	0.79177	0.542198	0.401466	0.402392	0.34971	0.428715
302.5	0.284998	0.257174	0.232419	0.27715	0.181741	0.210122	0.428677	0.455403	0.33718	1.095	1.11514	1.03073	0.775796	0.533456	0.394308	0.39207	0.344473	0.417574
303	0.28209	0.258536	0.23058	0.275533	0.17881	0.209041	0.426748	0.451627	0.335765	1.08591	1.10828	1.02188	0.768117	0.52957	0.392717	0.388752	0.341356	0.415568
303.5	0.278624	0.25705	0.227382	0.273461	0.180381	0.205489	0.424129	0.445649	0.336794	1.07728	1.09477	1.01126	0.76013	0.52277	0.387547	0.38783	0.340608	0.407992
304	0.275591	0.252094	0.222185	0.271439	0.175251	0.202477	0.416961	0.439734	0.329333	1.06603	1.08068	1.00274	0.748918	0.51759	0.38198	0.381194	0.333751	0.399079
304.5	0.274415	0.249617	0.219067	0.267295	0.174832	0.198616	0.413377	0.43426	0.325988	1.05478	1.06678	0.994998	0.74262	0.512733	0.375617	0.38101	0.326146	0.3944
305	0.272744	0.249493	0.218267	0.266234	0.173576	0.197921	0.410483	0.430862	0.323029	1.05016	1.05726	0.988361	0.735709	0.508523	0.372568	0.379535	0.321533	0.394845
305.5	0.271692	0.252218	0.219866	0.264364	0.173994	0.197381	0.409104	0.428282	0.320971	1.04184	1.04507	0.979733	0.734941	0.505285	0.370645	0.383775	0.321035	0.396182
306	0.267546	0.247883	0.217388	0.262494	0.170644	0.19406	0.401937	0.42331	0.315954	1.03044	1.03555	0.971879	0.727415	0.499457	0.367265	0.37548	0.318043	0.3944
306.5	0.263956	0.24268	0.211072	0.25835	0.165305	0.191203	0.395045	0.415067	0.308235	1.01426	1.0247	0.961923	0.718813	0.494276	0.360571	0.366079	0.313928	0.390612
307	0.261976	0.237724	0.208913	0.254155	0.161955	0.187959	0.389669	0.409026	0.303861	1.00609	1.01861	0.952521	0.711595	0.488205	0.355467	0.359443	0.307445	0.387938
307.5	0.258881	0.233884	0.204516	0.249961	0.156721	0.18572	0.384156	0.402104	0.298586	0.996844	1.00604	0.940021	0.699921	0.481243	0.349237	0.355019	0.301212	0.378134
308	0.256715	0.233141	0.204356	0.248849	0.157349	0.183094	0.383191	0.399272	0.296657	0.99484	0.995571	0.93261	0.699307	0.478005	0.34758	0.357047	0.299466	0.374346
308.5	0.251826	0.231902	0.200998	0.248141	0.157453	0.181859	0.379607	0.396755	0.298329	0.981896	0.986432	0.923207	0.691013	0.472744	0.342874	0.351701	0.29797	0.368998
309	0.250526	0.231407	0.200278	0.245614	0.158291	0.179156	0.379056	0.395245	0.298072	0.974962	0.98053	0.917123	0.690399	0.471287	0.341018	0.354282	0.29984	0.365655
309.5	0.247865	0.229301	0.195641	0.240864	0.155674	0.1807	0.372164	0.390336	0.291768	0.963097	0.976532	0.912256	0.679647	0.464892	0.336511	0.344513	0.298843	0.36521
310	0.245823	0.230663	0.195241	0.237983	0.151905	0.179079	0.370372	0.387064	0.286236	0.959398	0.966441	0.906836	0.6755	0.462058	0.332931	0.342854	0.299092	0.363873
310.5	0.242728	0.229796	0.193243	0.234951	0.149288	0.176453	0.367064	0.381086	0.279161	0.946763	0.952351	0.89865	0.66521	0.454854	0.32849	0.33548	0.293482	0.360308
311	0.240005	0.226947	0.191484	0.233233	0.147822	0.172592	0.362377	0.376744	0.275173	0.937517	0.941689	0.888474	0.657223	0.450159	0.325442	0.331241	0.288994	0.354291
311.5	0.238025	0.219638	0.188286	0.231059	0.149392	0.168885	0.358931	0.371521	0.275173	0.921183	0.934264	0.876527	0.650157	0.446273	0.321133	0.330872	0.282885	0.349166
312	0.23524	0.215302	0.184288	0.229594	0.144891	0.165024	0.355072	0.366487	0.271056	0.909626	0.923602	0.868341	0.642017	0.441821	0.317488	0.323683	0.277399	0.340922
312.5	0.23425	0.219143	0.185567	0.227623	0.14332	0.164252	0.354796	0.363341	0.270542	0.903616	0.920746	0.861151	0.63572	0.438826	0.314505	0.324236	0.280142	0.341813
313	0.230041	0.217284	0.18093	0.225349	0.136725	0.161009	0.343631	0.3573	0.263337	0.892983	0.905895	0.849979	0.625736	0.431622	0.307678	0.314651	0.276651	0.336688
313.5	0.226018	0.213196	0.179171	0.22171	0.136411	0.15792	0.338531	0.352266	0.256005	0.886665	0.899041	0.839028	0.618671	0.425874	0.303701	0.310412	0.271789	0.33446
314	0.222119	0.20725	0.173095	0.218678	0.1317	0.153518	0.331639	0.346413	0.252145	0.875416	0.88381	0.82863	0.610531	0.418832	0.299128	0.303223	0.265056	0.322205
314.5	0.221624	0.207622	0.172615	0.215999	0.13484	0.156221	0.333569	0.344651	0.253946	0.874492	0.877907	0.827303	0.609609	0.41527	0.298067	0.311333	0.266428	0.330895
315	0.220139	0.207746	0.170856	0.214635	0.132956	0.154831	0.33219	0.341253	0.256519	0.867866	0.869911	0.822878	0.604848	0.41106	0.295018	0.307462	0.264682	0.327552
315.5	0.217911	0.204773	0.167898	0.213624	0.132851	0.15375	0.32709	0.337226	0.254461	0.859853	0.864009	0.814029	0.597322	0.40847	0.290246	0.30525	0.257825	0.326884
316	0.216673	0.20118	0.167098	0.21231	0.128768	0.150815	0.323507	0.334646	0.250473	0.849836	0.855631	0.804184	0.592099	0.404342	0.287993	0.302117	0.254958	0.320645
316.5	0.212341	0.197092	0.162701	0.210339	0.123429	0.148499	0.319371	0.329927	0.24597	0.835506	0.846492	0.797657	0.581962	0.400213	0.283485	0.294744	0.251716	0.309281
317	0.208689	0.194491	0.161342	0.207761	0.122068	0.146259	0.316477	0.325836	0.240053	0.82888	0.835069	0.79268	0.575819	0.398028	0.280967	0.29161	0.250843	0.301036
317.5	0.205286	0.193004	0.158863	0.206397	0.121545	0.144792	0.312204	0.322375	0.238638	0.820867	0.834688	0.786043	0.569675	0.393899	0.27805	0.286633	0.250719	0.302373
318	0.204419	0.191022	0.158224	0.206144	0.123325	0.142784	0.309861	0.319418	0.234907	0.814549	0.829357	0.776308	0.566603	0.391875	0.273676	0.286264	0.247851	0.301927
318.5	0.201387	0.190279	0.157584	0.203921	0.124476	0.141471	0.310826	0.316146	0.235807	0.808847	0.819266	0.772105	0.567371	0.387909	0.269898	0.282209	0.246854	0.311955
319	0.199097	0.190403	0.155346	0.200737	0.124581	0.141163	0.310826	0.311174	0.234521	0.804841	0.810127	0.76757	0.562456	0.383538	0.26718	0.28055	0.246355	0.307052
319.5	0.196002	0.189288	0.152068	0.19826	0.121126	0.139618	0.307655	0.308783	0.234006	0.798523	0.796609	0.762039	0.558616	0.377466	0.264728	0.279813	0.242615	0.309726
320	0.195507	0.185571	0.149109	0.1973	0.11652	0.139541	0.304898	0.306518	0.231562	0.792667	0.790516	0.75507	0.549708	0.373095	0.261546	0.279444	0.243862	0.301705
320.5	0.191299	0.182227	0.146631	0.195632	0.111704	0.137147	0.295388	0.302742	0.228217	0.781726	0.775666	0.745114	0.542182	0.366943	0.257901	0.27502	0.238501	0.299254
321	0.187276	0.179501	0.146231	0.194975	0.10804	0.133672	0.292493	0.298337	0.224101	0.770323	0.761386	0.739694	0.535577	0.362491	0.254255	0.26949	0.234262	0.297248
321.5	0.184677	0.177395	0.146231	0.192196	0.109401	0.132359	0.289185	0.29324	0.227445	0.7657	0.754722	0.73527	0.534195	0.361358	0.253659	0.268016	0.231519	0.298808
322	0.182263	0.17467	0.143913	0.190528	0.107935	0.130815	0.288909	0.291226	0.225516	0.756301	0.752247	0.72819	0.52498	0.358686	0.25114	0.264698	0.227654	0.29346
322.5	0.181892	0.174422	0.143353	0.1879	0.110971	0.132436	0.289047	0.288961	0.226416	0.751061	0.756817	0.723212	0.523444	0.357553	0.250676	0.267463	0.231394	0.297025
323	0.178488	0.172068	0.140155	0.187546	0.109087	0.130892	0.284498	0.286255	0.216639	0.741816	0.752628	0.716354	0.516993	0.351239	0.247031	0.261564	0.227031	0.289004
323.5	0.177436	0.167857	0.140155	0.186738	0.108249	0.129116	0.28505	0.282668	0.213809	0.740891	0.744822	0.709828	0.514842	0.350753	0.245307	0.263592	0.223914	0.285438
324	0.175765	0.166742	0.137436	0.18603	0.106679	0.125641	0.27995	0.279081	0.210336	0.734419	0.737968	0.701421	0.510695	0.348082	0.240933	0.260827	0.21793	0.279868
324.5	0.174217	0.163149	0.136877	0.183352	0.106784	0.122938	0.278434	0.276187	0.211879	0.733803	0.731304	0.69235	0.505627	0.34622	0.23848	0.258799	0.22167	0.281205
325	0.171866	0.159185	0.134798	0.182391	0.105109	0.121548	0.273196	0.273544	0.206862	0.727022	0.720832	0.688147	0.500558	0.342011	0.236293	0.254744	0.221794	0.280982
325.5	0.166481	0.156707	0.1324	0.178399	0.103643	0.119695	0.273058	0.271341	0.205833	0.720088	0.712455	0.681399	0.492264	0.337316	0.234769	0.253454	0.223041	0.277417
326	0.162954	0.152867	0.130801	0.177388	0.100398	0.118768	0.270577	0.268321	0.202745	0.713154	0.704649	0.676421	0.488117	0.333349	0.232648	0.25032	0.220797	0.27764
326.5	0.157941	0.152495	0.126243	0.174255	0.0954771	0.115834	0.261893	0.262658	0.197857	0.694816	0.689608	0.666355	0.480591	0.327521	0.226881	0.244053	0.214813	0.271401
327	0.156827	0.152619	0.125844	0.173851	0.0919176	0.112668	0.258033	0.259071	0.193354	0.689885	0.688275	0.660714	0.478287	0.325011	0.224296	0.242025	0.215062	0.271178
327.5	0.153856	0.151504	0.123685	0.171324	0.0902426	0.111355	0.249625	0.255232	0.190781	0.677095	0.678565	0.653413	0.471836	0.319264	0.220518	0.240735	0.211073	0.268504
328	0.154908	0.151257	0.125684	0.171121	0.0932786	0.111895	0.255277	0.255106	0.193483	0.682489	0.682944	0.650095	0.47368	0.318454	0.220386	0.242762	0.213815	0.274966
328.5	0.152866	0.151257	0.125364	0.169909	0.0920223	0.11398	0.256104	0.253281	0.191939	0.674938	0.673614	0.645338	0.472144	0.314488	0.217337	0.240182	0.208454	0.270509
329	0.151504	0.147169	0.124085	0.170566	0.0897192	0.111432	0.253347	0.249443	0.186922	0.67124	0.671139	0.640803	0.466922	0.311898	0.213161	0.234468	0.203592	0.26271
329.5	0.14711	0.141966	0.118648	0.166977	0.0864738	0.107416	0.24549	0.244094	0.182548	0.656293	0.658002	0.628746	0.456477	0.308417	0.208057	0.226726	0.195488	0.250455
330	0.143768	0.136887	0.11537	0.167432	0.0866832	0.103324	0.23915	0.241451	0.180618	0.645044	0.650006	0.623436	0.449873	0.304855	0.206732	0.224145	0.192745	0.250678
330.5	0.143582	0.138125	0.11505	0.162732	0.0907661	0.101161	0.242044	0.240444	0.181648	0.638418	0.642961	0.619896	0.449105	0.302912	0.204412	0.227279	0.197982	0.253797
331	0.142283	0.136887	0.112252	0.161064	0.0885676	0.101239	0.237909	0.239186	0.175215	0.632562	0.631728	0.614034	0.442654	0.30105	0.203152	0.223224	0.196984	0.249118
331.5	0.140426	0.143328	0.113611	0.159245	0.086055	0.101239	0.240666	0.237046	0.176116	0.629942	0.626397	0.608503	0.440964	0.29935	0.200567	0.22691	0.196486	0.256248
332	0.138817	0.142585	0.110733	0.158841	0.0837518	0.101393	0.236944	0.235347	0.170841	0.621775	0.620685	0.602751	0.43651	0.296193	0.199109	0.22009	0.190875	0.256917
332.5	0.138631	0.147045	0.113211	0.159043	0.0847987	0.102011	0.239012	0.232201	0.174186	0.624241	0.620304	0.603193	0.435896	0.293117	0.201031	0.225435	0.195738	0.26739
333	0.136713	0.140479	0.109294	0.158841	0.081344	0.0992308	0.232258	0.229558	0.167754	0.61407	0.607928	0.596888	0.430059	0.28907	0.198181	0.216035	0.191748	0.258031
333.5	0.137146	0.133666	0.109613	0.156971	0.0804018	0.0994625	0.229363	0.22616	0.169555	0.607753	0.608119	0.590915	0.419769	0.286075	0.194138	0.218247	0.197358	0.248672
334	0.13368	0.128711	0.106016	0.15591	0.078308	0.095138	0.226055	0.22358	0.166596	0.596349	0.601074	0.58118	0.413011	0.281056	0.191619	0.214744	0.192122	0.238868
334.5	0.130462	0.125242	0.104816	0.153989	0.0784127	0.0920491	0.221093	0.221755	0.161836	0.586179	0.591745	0.572663	0.403027	0.278951	0.187576	0.213085	0.188382	0.234412
335	0.128977	0.12549	0.104017	0.152422	0.0798783	0.0908908	0.220266	0.220433	0.157848	0.584022	0.5847	0.569676	0.400109	0.277008	0.186715	0.20903	0.185514	0.237308
335.5	0.129781	0.124499	0.103697	0.150451	0.0810299	0.0908136	0.219439	0.21842	0.15386	0.58171	0.572896	0.565583	0.397805	0.275551	0.185455	0.210505	0.180029	0.245553
336	0.130524	0.127348	0.102338	0.150098	0.078622	0.0915858	0.218336	0.215966	0.157334	0.576471	0.568707	0.561159	0.396883	0.271909	0.183666	0.206081	0.179156	0.248227
336.5	0.126934	0.123755	0.0994596	0.147874	0.0750626	0.0905047	0.215028	0.210239	0.153474	0.56738	0.561663	0.552531	0.3912	0.268913	0.179026	0.202763	0.174792	0.248004
337	0.127182	0.126976	0.0995395	0.146661	0.0772611	0.0918175	0.218749	0.209421	0.157719	0.567996	0.562995	0.550097	0.396883	0.268752	0.178164	0.202763	0.177286	0.248227
337.5	0.124087	0.123012	0.0982603	0.144235	0.0771564	0.0895008	0.214339	0.205331	0.150901	0.560291	0.554999	0.545783	0.392122	0.266161	0.176507	0.202579	0.178283	0.241096
338	0.122726	0.120906	0.0961016	0.143882	0.0745391	0.0864891	0.211582	0.203443	0.148972	0.552124	0.55062	0.53981	0.386746	0.263328	0.175447	0.193915	0.178159	0.238645
338.5	0.121983	0.117438	0.0947424	0.142972	0.0692	0.0825508	0.205655	0.199164	0.143311	0.537177	0.543194	0.534058	0.376916	0.258633	0.172199	0.191519	0.175915	0.232852
339	0.120188	0.112606	0.0932234	0.14277	0.0673155	0.0808519	0.201933	0.195892	0.141896	0.531475	0.534627	0.529854	0.365858	0.254424	0.167824	0.187095	0.169057	0.22795
339.5	0.119693	0.115332	0.0965813	0.142062	0.0693046	0.0813924	0.202622	0.194445	0.14434	0.52978	0.534436	0.529412	0.36509	0.253938	0.1663	0.193362	0.174169	0.234857
340	0.118703	0.112854	0.0950622	0.141658	0.0709797	0.0814697	0.202209	0.193815	0.147042	0.526698	0.528534	0.52543	0.361403	0.253371	0.165438	0.189675	0.172673	0.235749
340.5	0.114371	0.112359	0.090505	0.141506	0.0639655	0.0823191	0.192009	0.192179	0.135978	0.51961	0.511589	0.507288	0.355874	0.247786	0.163251	0.179169	0.163821	0.20901
341	0.114185	0.110872	0.085548	0.142214	0.064803	0.079848	0.184979	0.186012	0.135978	0.508053	0.497119	0.50043	0.352649	0.243738	0.160799	0.177325	0.158585	0.213466
341.5	0.116289	0.106908	0.0874669	0.141506	0.064803	0.0808519	0.179741	0.18532	0.139838	0.505433	0.500165	0.498328	0.34758	0.242443	0.160533	0.176035	0.158834	0.216586
342	0.116289	0.106165	0.0901052	0.137413	0.0629186	0.079848	0.180293	0.184125	0.140738	0.503276	0.503021	0.49866	0.348655	0.237343	0.158943	0.177325	0.16245	0.211906
342.5	0.115423	0.112854	0.0906649	0.137564	0.0653264	0.0834774	0.188563	0.184439	0.143183	0.505587	0.508352	0.498439	0.352034	0.238153	0.158214	0.184883	0.166564	0.215472
343	0.110224	0.110005	0.0861876	0.13812	0.0619764	0.0788441	0.183463	0.181607	0.135464	0.496187	0.48798	0.490253	0.344355	0.233862	0.155297	0.178063	0.163697	0.213912
343.5	0.108801	0.11273	0.0812306	0.136554	0.0642795	0.077068	0.188425	0.178587	0.130833	0.487404	0.475033	0.481847	0.336829	0.230786	0.150459	0.174929	0.162076	0.224607
344	0.105459	0.106165	0.0772331	0.132258	0.05737	0.0748285	0.178914	0.171602	0.126587	0.47523	0.469131	0.47709	0.323005	0.224391	0.14615	0.162026	0.157837	0.215694
344.5	0.103478	0.105917	0.0799514	0.130085	0.0610342	0.072898	0.175744	0.172105	0.126073	0.47107	0.471035	0.467798	0.322391	0.224149	0.144825	0.166634	0.155842	0.214135
345	0.103664	0.104183	0.0813106	0.130742	0.0609295	0.0752919	0.176571	0.169588	0.132119	0.476001	0.472749	0.467356	0.328842	0.22431	0.144361	0.170136	0.15846	0.214357
345.5	0.104097	0.0992274	0.0825898	0.128265	0.0589404	0.0717396	0.174917	0.168267	0.134563	0.470762	0.45904	0.456958	0.329303	0.219615	0.143168	0.166819	0.154845	0.217923
346	0.102736	0.0977408	0.0794717	0.125688	0.0555903	0.0686507	0.174503	0.164303	0.132119	0.469375	0.452757	0.45917	0.326999	0.217835	0.140649	0.167187	0.156341	0.222825
346.5	0.101807	0.100095	0.0807509	0.1268	0.0539152	0.0650213	0.173263	0.161597	0.128903	0.458742	0.44438	0.453529	0.318551	0.215811	0.140649	0.165713	0.15073	0.228841
347	0.0997649	0.100342	0.0813905	0.124424	0.0563231	0.0681874	0.169955	0.163044	0.129032	0.459513	0.443047	0.454414	0.319165	0.21743	0.141975	0.174376	0.153972	0.225499
347.5	0.0990223	0.101581	0.0801113	0.127305	0.0572653	0.0695002	0.172298	0.162289	0.128646	0.455814	0.441714	0.44833	0.32362	0.215244	0.141047	0.173086	0.154845	0.221488
348	0.0982796	0.0982363	0.0768333	0.125132	0.0555903	0.0718169	0.169955	0.160716	0.123371	0.454273	0.438858	0.444679	0.322237	0.213625	0.138329	0.172533	0.152975	0.219482
348.5	0.0990842	0.0931573	0.0734754	0.125839	0.0536012	0.0701952	0.164165	0.157695	0.120155	0.446877	0.423056	0.437047	0.317322	0.208768	0.131569	0.159261	0.151853	0.206336
349	0.0975369	0.0942722	0.074035	0.125738	0.0515074	0.0692685	0.157549	0.158199	0.11591	0.439172	0.412394	0.434834	0.310564	0.205854	0.128917	0.157602	0.146118	0.201434
349.5	0.0973513	0.092414	0.0717964	0.126547	0.0534965	0.0664885	0.152863	0.155178	0.118611	0.427307	0.407063	0.429414	0.301502	0.203102	0.128586	0.145621	0.144497	0.194972
350	0.0986509	0.0951393	0.0751543	0.127052	0.0549621	0.0663341	0.156998	0.153794	0.120541	0.425303	0.410299	0.43052	0.298123	0.203911	0.131502	0.155943	0.144871	0.200542
350.5	0.0969799	0.0930334	0.0745147	0.122959	0.0531824	0.0643263	0.158101	0.14876	0.114237	0.416828	0.408395	0.420344	0.292901	0.202616	0.128785	0.151888	0.14325	0.201211
351	0.0970418	0.0969975	0.0758739	0.122453	0.0544387	0.0643263	0.162236	0.147941	0.110507	0.416212	0.412013	0.415366	0.299045	0.201402	0.126266	0.151151	0.144995	0.208341
351.5	0.0944425	0.100962	0.0749145	0.123262	0.0540199	0.0669518	0.158928	0.145802	0.110635	0.411897	0.406301	0.411605	0.296434	0.199864	0.126796	0.151519	0.144123	0.222602
352	0.0947519	0.103192	0.0765935	0.122251	0.0552762	0.0683418	0.157825	0.145802	0.110378	0.408507	0.408967	0.413375	0.300581	0.200754	0.126266	0.153178	0.140632	0.21926
352.5	0.0925239	0.0948916	0.0728357	0.117551	0.0518215	0.0661024	0.149555	0.143725	0.104975	0.401419	0.38669	0.404083	0.283686	0.19614	0.124145	0.152256	0.136144	0.20433
353	0.0925239	0.0860962	0.070757	0.114165	0.0477385	0.0633996	0.144868	0.141838	0.102273	0.395717	0.38155	0.399326	0.281074	0.191931	0.120168	0.143593	0.132029	0.191852
353.5	0.0917194	0.0859723	0.0667594	0.114468	0.0480526	0.058689	0.145833	0.13932	0.0984139	0.391094	0.377932	0.393574	0.275699	0.187236	0.118047	0.138432	0.136268	0.192298
354	0.0892438	0.0860962	0.0685983	0.114014	0.0506699	0.0554457	0.144041	0.138251	0.102402	0.387242	0.383263	0.391694	0.276159	0.186102	0.116721	0.14175	0.138886	0.198091
354.5	0.0870777	0.0870872	0.0665196	0.114974	0.0480526	0.0532063	0.137701	0.13586	0.0991857	0.378767	0.37679	0.385389	0.267251	0.183026	0.113938	0.141565	0.136268	0.20433
355	0.0871396	0.0870872	0.0659599	0.114721	0.0458541	0.0564496	0.133703	0.135041	0.0959696	0.381849	0.373934	0.384946	0.269555	0.184645	0.112811	0.140644	0.131905	0.200542
355.5	0.0878823	0.085229	0.0635614	0.112396	0.0404103	0.0560635	0.135771	0.134727	0.0977706	0.379845	0.37184	0.381185	0.268787	0.181731	0.112214	0.133639	0.131406	0.203662
356	0.0898008	0.0937767	0.0665196	0.112396	0.0447025	0.0591524	0.138665	0.135797	0.102788	0.384776	0.371269	0.38196	0.279231	0.184322	0.115131	0.139353	0.137515	0.202548
356.5	0.0885012	0.0889454	0.0635614	0.114165	0.045226	0.0551368	0.137011	0.132021	0.0987998	0.372603	0.367461	0.374216	0.276927	0.180274	0.112413	0.139538	0.13552	0.191852
357	0.0869539	0.0879543	0.0598037	0.113458	0.045226	0.0545963	0.13453	0.129252	0.0981566	0.365823	0.356989	0.369349	0.271398	0.17906	0.110292	0.14304	0.134024	0.192075
357.5	0.082436	0.0812649	0.0581247	0.111487	0.0428181	0.0516618	0.133841	0.125602	0.091467	0.360275	0.346327	0.364261	0.260186	0.177036	0.106448	0.134008	0.126793	0.186059
358	0.0823123	0.0815126	0.0566056	0.109061	0.0426087	0.0527429	0.134392	0.124973	0.0924962	0.354574	0.337378	0.361938	0.251431	0.174365	0.106183	0.132718	0.123926	0.188733
358.5	0.080765	0.0808932	0.0623621	0.10901	0.0415619	0.0542874	0.130809	0.126043	0.0910811	0.356423	0.341757	0.357181	0.251738	0.174365	0.105056	0.136773	0.128289	0.193858
359	0.0789703	0.0748231	0.0595638	0.108808	0.0414572	0.051739	0.12433	0.121575	0.0882509	0.3518	0.331857	0.351872	0.244519	0.170317	0.103399	0.134929	0.12592	0.186281
359.5	0.0762472	0.0755664	0.0556462	0.107747	0.0338148	0.0450207	0.120195	0.118995	0.0850347	0.343787	0.324241	0.346009	0.241294	0.164327	0.099886	0.123317	0.121681	0.174695
360	0.0767423	0.081141	0.054367	0.105068	0.0339195	0.0437851	0.121849	0.118303	0.0863212	0.344095	0.324241	0.348443	0.24498	0.164975	0.100814	0.120183	0.116695	0.181156
360.5	0.0789703	0.0864678	0.0532476	0.0989533	0.034757	0.0467968	0.121987	0.118051	0.0855493	0.336544	0.333951	0.34612	0.246055	0.162627	0.101013	0.120367	0.117941	0.180265
361	0.0804556	0.0867156	0.0557261	0.098549	0.0410384	0.0525112	0.124055	0.120128	0.0915956	0.340089	0.341186	0.350434	0.252045	0.165379	0.102604	0.130874	0.121307	0.190961
361.5	0.0801462	0.0764336	0.0542071	0.101329	0.0418759	0.0515846	0.123917	0.115157	0.0942972	0.334387	0.327478	0.342359	0.245748	0.162546	0.101344	0.132718	0.125796	0.181379
362	0.0766804	0.0729649	0.0550066	0.102541	0.0394681	0.0501174	0.12116	0.11415	0.0918529	0.329918	0.315864	0.338266	0.246363	0.16287	0.098229	0.127741	0.122554	0.17514
362.5	0.0734003	0.0652844	0.052608	0.102693	0.0373743	0.044094	0.113992	0.108297	0.0895373	0.321905	0.302917	0.327979	0.231771	0.15858	0.0950475	0.116681	0.11657	0.17358
363	0.0699964	0.0620636	0.051089	0.100166	0.034757	0.0434762	0.106136	0.107668	0.0814326	0.316512	0.298348	0.323112	0.229314	0.155665	0.0890159	0.106543	0.11258	0.167787
363.5	0.0714817	0.0671426	0.0508491	0.100823	0.0363274	0.0454068	0.113992	0.106347	0.0806608	0.322984	0.301013	0.321231	0.218255	0.153399	0.0913357	0.111888	0.109339	0.176032
364	0.0703677	0.0729649	0.0508491	0.0995092	0.0342336	0.0493451	0.116749	0.108801	0.0797603	0.321443	0.301204	0.318797	0.217334	0.154046	0.0896787	0.115391	0.114076	0.173803
364.5	0.0720387	0.0791589	0.0553264	0.101783	0.0412478	0.0498857	0.129706	0.109934	0.085678	0.323138	0.306535	0.320899	0.225167	0.154451	0.0942521	0.123317	0.114326	0.181825
365	0.0708628	0.0756903	0.0563657	0.0997114	0.0417712	0.0501946	0.125295	0.10899	0.0872217	0.315588	0.305773	0.321342	0.229314	0.155989	0.0932579	0.126266	0.115947	0.181156
365.5	0.0685729	0.068753	0.0534875	0.0992565	0.0359086	0.044789	0.121711	0.104648	0.0859352	0.30742	0.295682	0.314594	0.231771	0.150889	0.0911369	0.119999	0.112705	0.172689
366	0.066283	0.063674	0.0504493	0.0983974	0.0302554	0.0405418	0.110546	0.101564	0.0810467	0.303414	0.286543	0.310612	0.223477	0.146356	0.0876903	0.112994	0.106347	0.162439
366.5	0.0657879	0.064665	0.0486904	0.0971339	0.0282662	0.0393062	0.108203	0.100872	0.0743571	0.302798	0.292826	0.304196	0.220252	0.144575	0.0835145	0.10857	0.103978	0.158428
367	0.0680159	0.0660277	0.0502095	0.0956178	0.0318257	0.0400784	0.111511	0.102697	0.0756436	0.296171	0.292826	0.303975	0.220405	0.144171	0.0844425	0.108202	0.103604	0.160211
367.5	0.0676446	0.0724694	0.0520484	0.0951629	0.0370602	0.0445573	0.115095	0.104962	0.0760295	0.293398	0.287686	0.301541	0.220866	0.144737	0.0845087	0.113732	0.105225	0.160657
368	0.0683254	0.0748231	0.0523682	0.0930909	0.0376883	0.0433218	0.113579	0.105403	0.0786024	0.288467	0.283306	0.29944	0.21718	0.142633	0.0870937	0.118524	0.104975	0.172021
368.5	0.0623221	0.0655322	0.0458921	0.0943543	0.0320351	0.0406962	0.108065	0.100683	0.0717842	0.279529	0.271502	0.290148	0.202435	0.136723	0.0822552	0.10728	0.100861	0.156423
369	0.0654166	0.0686292	0.0492501	0.0946576	0.036118	0.0427812	0.112752	0.101375	0.0778306	0.28107	0.27512	0.293687	0.206428	0.139152	0.0842436	0.116312	0.106471	0.171129
369.5	0.06127	0.0592143	0.0419745	0.0947586	0.0279522	0.0386112	0.1071	0.0959638	0.0665098	0.269975	0.257984	0.286387	0.195831	0.133	0.0792062	0.10046	0.105973	0.153972
370	0.0649834	0.067762	0.0465317	0.0926866	0.0342336	0.0428584	0.110133	0.0996764	0.0757722	0.282765	0.264838	0.295568	0.206889	0.134376	0.0823877	0.11152	0.108965	0.167119
370.5	0.0628791	0.0656561	0.0446129	0.0907156	0.0271147	0.0367579	0.0948328	0.0930062	0.0677962	0.266431	0.249036	0.281188	0.198902	0.132919	0.0784109	0.0995381	0.0925079	0.148401
371	0.0631267	0.0665232	0.0451726	0.0913726	0.0283709	0.0358312	0.0933166	0.0920623	0.0694686	0.26412	0.249607	0.280192	0.198288	0.131138	0.0762236	0.100275	0.0938793	0.142162
371.5	0.0626316	0.0672665	0.0447728	0.0901092	0.0313023	0.0349045	0.094695	0.0922511	0.0717842	0.259805	0.245037	0.278201	0.198749	0.128871	0.0758922	0.0989852	0.0972455	0.144168
372	0.0615176	0.0655322	0.0441332	0.0884414	0.0306741	0.0348273	0.0951085	0.0911813	0.0690827	0.258418	0.246751	0.276542	0.197213	0.128467	0.0750305	0.0984322	0.0950013	0.142385
372.5	0.059599	0.0616919	0.0431738	0.0875823	0.0306741	0.0349045	0.0942814	0.0881608	0.0672816	0.255644	0.243324	0.273445	0.191684	0.126443	0.0750968	0.0952986	0.0925079	0.140825
373	0.0602179	0.0614442	0.0438933	0.0870263	0.0313023	0.033669	0.091249	0.087154	0.0658665	0.253487	0.241039	0.273555	0.188151	0.126524	0.0748317	0.0975105	0.089765	0.137483
373.5	0.0588564	0.0609486	0.0419745	0.0867231	0.0289991	0.0324334	0.0887679	0.0843852	0.0625217	0.245166	0.231329	0.267471	0.18385	0.122395	0.0728432	0.0940082	0.0855261	0.129238
374	0.0589183	0.0625591	0.0425342	0.0850048	0.0309882	0.0335918	0.0906976	0.0858325	0.0634223	0.244858	0.233614	0.26371	0.184465	0.121748	0.0725781	0.0952986	0.0847781	0.13013
374.5	0.0565046	0.0637979	0.041175	0.08455	0.0285803	0.0344412	0.0898706	0.0837559	0.0614926	0.245474	0.235137	0.261387	0.185386	0.121343	0.071385	0.0938239	0.0834067	0.130575
375	0.0552049	0.0623113	0.0398158	0.0842973	0.0272193	0.0337462	0.0880787	0.0830637	0.0613639	0.243009	0.230758	0.259507	0.18339	0.120533	0.0713188	0.0929023	0.0819106	0.128124
375.5	0.0527913	0.060577	0.039496	0.0837414	0.0257537	0.0311206	0.0850463	0.0809242	0.063165	0.240543	0.229425	0.258622	0.181393	0.118348	0.0699931	0.0927179	0.0805392	0.124782
376	0.0522343	0.0589666	0.0380569	0.0842468	0.0255443	0.0287267	0.0860111	0.0804208	0.0634223	0.23515	0.222571	0.255525	0.175403	0.116	0.0691315	0.0890313	0.0804145	0.122776
376.5	0.0508727	0.0572323	0.0384566	0.0828317	0.0246021	0.0294217	0.0886301	0.0804208	0.062779	0.232376	0.221048	0.254197	0.174328	0.116162	0.0681372	0.087188	0.0784197	0.120325
377	0.0506251	0.0568606	0.0372574	0.0818209	0.0236599	0.0299623	0.0855976	0.0787217	0.0604634	0.231605	0.217049	0.250436	0.171102	0.114948	0.0677396	0.0811052	0.0763003	0.11832
377.5	0.0511203	0.0572323	0.0374972	0.0814166	0.0229271	0.0311979	0.0828409	0.0770856	0.0594343	0.227291	0.214003	0.246675	0.171102	0.114543	0.0667453	0.0805522	0.0746795	0.117206
378	0.0513059	0.0561173	0.0383767	0.081922	0.024288	0.0318929	0.0832544	0.0749461	0.059177	0.225288	0.213432	0.243799	0.170641	0.112843	0.0666791	0.0796305	0.0745549	0.117206
378.5	0.0500063	0.0525248	0.0365378	0.0824274	0.021252	0.0285723	0.0799463	0.0729954	0.0559608	0.217121	0.205245	0.239043	0.165573	0.108958	0.0648232	0.0781559	0.0686952	0.110521
379	0.0498206	0.052401	0.037817	0.0814672	0.0218802	0.028804	0.0806354	0.0728066	0.0560895	0.218045	0.206197	0.237715	0.167723	0.10831	0.0647569	0.0764969	0.0674485	0.112749
379.5	0.048459	0.0536398	0.0349388	0.0804059	0.0213567	0.0265645	0.0789814	0.0730583	0.054803	0.216042	0.202199	0.235946	0.160658	0.107258	0.0642266	0.0779715	0.0670744	0.112081
380	0.0483352	0.0535159	0.0348588	0.0792435	0.0224036	0.0250973	0.0774652	0.0722403	0.0563468	0.215271	0.203531	0.234839	0.161272	0.106286	0.0630336	0.0794462	0.0675731	0.112972
380.5	0.0472212	0.0527726	0.0332598	0.078536	0.0213567	0.0252517	0.0782922	0.069849	0.0533879	0.210186	0.198581	0.233954	0.15989	0.104829	0.0627685	0.0794462	0.0662017	0.111858
381	0.0469737	0.0501711	0.0331798	0.0777779	0.0219849	0.0252517	0.0759489	0.0687163	0.0528733	0.20695	0.196106	0.232074	0.160197	0.104344	0.061708	0.0753909	0.0639576	0.107624
381.5	0.0453646	0.0491801	0.0320605	0.0775252	0.0198911	0.0265645	0.0762246	0.0674578	0.050815	0.203868	0.191346	0.228092	0.157279	0.102887	0.0614428	0.0718887	0.064955	0.102945
382	0.0444362	0.0500473	0.0316608	0.0773736	0.0204145	0.0249428	0.0731922	0.0668915	0.0510723	0.200016	0.190394	0.225437	0.155896	0.101915	0.0603823	0.0705984	0.0638329	0.0987113
382.5	0.0439411	0.0505428	0.03286	0.0764134	0.018216	0.0237845	0.0714003	0.0651924	0.0481134	0.19416	0.184302	0.221123	0.152671	0.0985962	0.0591893	0.0676491	0.0618381	0.0926951
383	0.0446219	0.0535159	0.0330199	0.0754531	0.020938	0.0249428	0.0697462	0.0647519	0.0473416	0.190616	0.182778	0.218911	0.151289	0.0980296	0.0591893	0.0680177	0.059968	0.0947005
383.5	0.0448076	0.0505428	0.0351786	0.0746951	0.0216708	0.0250973	0.0738814	0.0643114	0.0466983	0.195239	0.186967	0.218579	0.156511	0.0977867	0.0584602	0.069308	0.0571005	0.0918038
384	0.0443125	0.0499234	0.0332598	0.0738359	0.0215661	0.0247884	0.071676	0.0641856	0.048628	0.193544	0.184302	0.215371	0.154668	0.0986772	0.0571345	0.0674647	0.0562278	0.0886842
384.5	0.0431366	0.0481891	0.03286	0.0737854	0.0202051	0.0231667	0.0740192	0.0644373	0.0523587	0.192465	0.18354	0.214596	0.151135	0.0981105	0.0554112	0.0648841	0.0543577	0.0882386
385	0.0430747	0.0491801	0.0308612	0.0744929	0.0202051	0.0242478	0.074157	0.0639339	0.0549317	0.190462	0.180874	0.21338	0.148524	0.0971391	0.0546821	0.0637781	0.0548564	0.0922494
385.5	0.042889	0.0474458	0.031341	0.0743413	0.0205192	0.0240934	0.0737435	0.0636192	0.0523587	0.186147	0.17859	0.212052	0.144223	0.0951154	0.0547484	0.0626722	0.0522383	0.0909125
386	0.0420226	0.0458354	0.0311011	0.0733811	0.0193676	0.0237845	0.0714003	0.0631788	0.0492713	0.182911	0.176686	0.207849	0.142688	0.0927679	0.0540856	0.0602759	0.053111	0.0886842
386.5	0.0409086	0.0473219	0.0299818	0.0722187	0.0201004	0.0231667	0.0676786	0.0631158	0.0487567	0.181987	0.175543	0.20619	0.140076	0.0912298	0.0538868	0.0611975	0.0519889	0.0837821
387	0.0402897	0.047198	0.0288625	0.0713596	0.0188442	0.0225489	0.0668516	0.0609763	0.0481134	0.180908	0.172116	0.205415	0.140537	0.0892061	0.0526274	0.0591699	0.0513655	0.0822223
387.5	0.0405991	0.0465786	0.0277431	0.0715112	0.0186348	0.0227806	0.0669894	0.0589626	0.0475989	0.176593	0.170593	0.203756	0.139769	0.0890442	0.0517657	0.0595386	0.0499941	0.085119
388	0.0405991	0.0453398	0.0280629	0.0712585	0.0176926	0.023939	0.0661624	0.0572636	0.0452832	0.174436	0.171926	0.201765	0.14023	0.0882347	0.0509041	0.0564049	0.048124	0.0840049
388.5	0.0399184	0.0443488	0.0275832	0.0722693	0.0188442	0.0243251	0.0649219	0.0562568	0.0456692	0.172895	0.16888	0.199	0.137619	0.0883966	0.0508378	0.0571423	0.0478747	0.0804397
389	0.0376285	0.0443488	0.0270236	0.071208	0.017902	0.0228578	0.0645084	0.0558163	0.0448973	0.170121	0.165072	0.196455	0.136237	0.0846729	0.0501087	0.054193	0.0461293	0.0735322
389.5	0.037319	0.04311	0.0267837	0.0706015	0.0160175	0.0197689	0.0624408	0.0545578	0.0439968	0.165344	0.157837	0.193579	0.133165	0.0832968	0.049711	0.05364	0.0437605	0.0701898
390	0.037876	0.0463309	0.0273434	0.0692875	0.0175879	0.0202323	0.0646462	0.0566343	0.0455405	0.163341	0.161835	0.194243	0.134547	0.083054	0.0491808	0.0564049	0.0437605	0.0717496
390.5	0.0367001	0.0418712	0.0265439	0.0693886	0.0141331	0.0179928	0.0613381	0.0555017	0.0405234	0.1618	0.158598	0.190593	0.130247	0.083054	0.0478551	0.0521654	0.0397709	0.0713039
391	0.0361431	0.0427384	0.0255845	0.0694391	0.014866	0.0189195	0.0594083	0.0556904	0.0420671	0.158564	0.156504	0.189265	0.129018	0.0832968	0.0472586	0.0529027	0.0413917	0.0695213
391.5	0.0336676	0.0422429	0.024705	0.0690854	0.0143425	0.0163712	0.058857	0.052607	0.0412952	0.155791	0.148507	0.187274	0.127789	0.0809493	0.0460656	0.0486631	0.0382748	0.0661789
392	0.0352767	0.0445966	0.0256644	0.0690348	0.0169597	0.0183017	0.0591327	0.0509709	0.0451546	0.153479	0.149269	0.187938	0.128711	0.0819207	0.0465958	0.0510594	0.0413917	0.0679615
392.5	0.0342865	0.0419951	0.0255045	0.0676703	0.0172738	0.0176067	0.0594083	0.0492719	0.0427103	0.15502	0.149079	0.185615	0.126407	0.0802207	0.0451376	0.0473728	0.0385242	0.0684072
393	0.0344721	0.0388981	0.0253446	0.0678219	0.0149706	0.0189195	0.0559624	0.0490831	0.0405234	0.152709	0.145842	0.183734	0.124256	0.0800588	0.0446074	0.0462668	0.0386488	0.0650648
393.5	0.0336057	0.0422429	0.0245451	0.0677714	0.0143425	0.0191512	0.0589948	0.0507192	0.0409093	0.155174	0.147365	0.183624	0.125024	0.0808683	0.0447399	0.0471885	0.0379008	0.0623909
394	0.0325536	0.0408802	0.0252646	0.0681251	0.0132956	0.0190739	0.0581678	0.0497753	0.0383364	0.153171	0.144128	0.182518	0.123181	0.0795731	0.0453365	0.0471885	0.0382748	0.0577116
394.5	0.033977	0.0443488	0.0255045	0.0667101	0.01518	0.0190739	0.0584435	0.0505304	0.0405234	0.151014	0.145461	0.181965	0.1261	0.0800588	0.0445411	0.0490318	0.0386488	0.0606083
395	0.0330487	0.0408802	0.0249448	0.0661542	0.0132956	0.0175295	0.0565137	0.0493348	0.0364067	0.147007	0.140701	0.176987	0.12272	0.0770637	0.0432817	0.0457138	0.0349086	0.0550377
395.5	0.0346578	0.0433578	0.0247849	0.065952	0.0134003	0.0183789	0.0562381	0.0502158	0.0385937	0.145928	0.142415	0.175217	0.122874	0.076578	0.0420887	0.0492161	0.0356567	0.0530323
396	0.0326774	0.0426145	0.0242253	0.0653456	0.0122487	0.0182245	0.0562381	0.0482021	0.0369213	0.143309	0.137845	0.174553	0.122106	0.0740686	0.0412933	0.0494004	0.0336619	0.0492443
396.5	0.031192	0.0406324	0.023026	0.0649918	0.0125628	0.0181473	0.055411	0.0465031	0.0358921	0.138224	0.135561	0.172452	0.119341	0.0727734	0.0408956	0.0477414	0.0330385	0.0472388
397	0.0313158	0.0398892	0.0223864	0.0644359	0.0134003	0.0176067	0.0566516	0.045748	0.0365353	0.137761	0.133276	0.171124	0.116884	0.0731781	0.0410282	0.0429489	0.0309191	0.0492443
397.5	0.0318109	0.0393936	0.0235057	0.0642843	0.0117253	0.0170662	0.054584	0.0461885	0.036664	0.136991	0.13518	0.168359	0.114887	0.0730972	0.0413596	0.0446078	0.029049	0.0510269
398	0.0323679	0.0388981	0.0229461	0.0634757	0.0140284	0.0172978	0.0540326	0.0458738	0.038465	0.13884	0.135941	0.168469	0.115502	0.0731781	0.0417573	0.0440548	0.0281762	0.0510269
398.5	0.0308207	0.0384026	0.0224663	0.0632735	0.0108877	0.0167573	0.0519651	0.0450558	0.0360208	0.134834	0.130039	0.165372	0.11458	0.0713163	0.03957	0.0477414	0.0275529	0.0490214
399	0.0302637	0.036916	0.0212671	0.0634757	0.010783	0.0162167	0.0507245	0.0443636	0.0351202	0.132676	0.128135	0.164266	0.112276	0.070183	0.0385758	0.0444235	0.0266802	0.0496899
399.5	0.0301399	0.0393936	0.0225463	0.0635767	0.0103643	0.0168345	0.0514137	0.0452445	0.0324187	0.132984	0.125279	0.163381	0.111047	0.0694545	0.038642	0.0440548	0.0275529	0.0510269
400	0.0318109	0.0414996	0.0254246	0.0629703	0.0129815	0.018765	0.0529299	0.0472582	0.0364067	0.13545	0.129278	0.166146	0.113812	0.0709925	0.0396363	0.0455295	0.029797	0.057266
400.5	0.0323679	0.0422429	0.0236656	0.0616563	0.013505	0.0171434	0.0538948	0.0461255	0.0362781	0.137145	0.126041	0.163602	0.115194	0.0704259	0.0385095	0.0477414	0.030171	0.0530323
401	0.031192	0.0395175	0.0233458	0.0615047	0.0124581	0.0155989	0.0510002	0.0443006	0.0351202	0.131443	0.124137	0.160062	0.113659	0.0698592	0.0371176	0.0458981	0.029049	0.0514725
401.5	0.0293972	0.036916	0.0211072	0.0608982	0.0126675	0.0142861	0.0514137	0.0424758	0.0329333	0.128207	0.121471	0.156633	0.109819	0.068564	0.036521	0.0423959	0.0264308	0.0427823
402	0.0288402	0.0361728	0.0221465	0.060595	0.012144	0.0148267	0.0497597	0.0417206	0.0310036	0.124201	0.1209	0.154421	0.108744	0.0677545	0.0367862	0.0431332	0.0259321	0.043228
402.5	0.0295829	0.0364205	0.0212671	0.0603928	0.0147613	0.0162939	0.0510002	0.0424128	0.032676	0.12343	0.121091	0.155085	0.108897	0.0659737	0.0366536	0.0438705	0.0265555	0.0425595
403	0.028407	0.0348101	0.0192683	0.0603928	0.0132956	0.0141317	0.0481056	0.0412172	0.0292025	0.120503	0.117473	0.151545	0.107361	0.063788	0.0355931	0.0425802	0.0271789	0.0396628
403.5	0.0276643	0.0354295	0.0191883	0.0591294	0.013505	0.0139773	0.0483813	0.0402104	0.0302317	0.119886	0.118044	0.152762	0.104443	0.0633023	0.0344663	0.0364973	0.023688	0.0387715
404	0.0272311	0.0343146	0.0183888	0.0589778	0.0117253	0.0130506	0.0478299	0.0393923	0.0288166	0.119732	0.114998	0.150881	0.103521	0.0642737	0.0346652	0.0329951	0.0220672	0.0398856
404.5	0.0273549	0.0338191	0.0199879	0.0584724	0.0108877	0.0138228	0.0465894	0.0390777	0.0289453	0.11665	0.115379	0.150328	0.100603	0.0642737	0.0345326	0.0350227	0.0228153	0.0421139
405	0.0277262	0.0324564	0.019668	0.0591294	0.00963146	0.0123556	0.0475542	0.0383855	0.0285593	0.11588	0.110238	0.147452	0.10045	0.0615215	0.0335384	0.035207	0.0216932	0.0387715
405.5	0.0262409	0.0340668	0.0190284	0.0589778	0.00847987	0.0122011	0.0445218	0.0374416	0.0257291	0.112181	0.10624	0.144687	0.0993744	0.0597406	0.0320802	0.034654	0.0224413	0.0374346
406	0.0248175	0.0329519	0.0183888	0.059281	0.00868925	0.0116606	0.0431434	0.0373787	0.0257291	0.112644	0.104146	0.142474	0.0993744	0.0575549	0.0311522	0.0315204	0.0204465	0.0347607
406.5	0.0256839	0.034934	0.0185487	0.0590789	0.0102596	0.01251	0.0434191	0.0380079	0.0254718	0.113568	0.108525	0.142585	0.100603	0.0604691	0.033207	0.0377876	0.0206958	0.0392172
407	0.0262409	0.0335713	0.0193482	0.0588262	0.0114112	0.0118923	0.0442461	0.0387631	0.0263723	0.115726	0.109096	0.143802	0.100603	0.060631	0.033207	0.0411056	0.0190751	0.0358748
407.5	0.026179	0.0336952	0.0195081	0.0578154	0.010469	0.0106567	0.0453488	0.0376933	0.0259864	0.112798	0.107382	0.143359	0.100142	0.0611167	0.0331407	0.0405526	0.0188257	0.0354291
408	0.0265503	0.0339429	0.0202277	0.0567036	0.0120393	0.0115061	0.0467272	0.0375674	0.0271442	0.111565	0.107192	0.143691	0.100603	0.0620071	0.0324116	0.0411056	0.0200725	0.0372117
408.5	0.0241986	0.0324564	0.0183089	0.0568046	0.00847987	0.00988447	0.0432812	0.0359943	0.0256005	0.106634	0.100718	0.13805	0.0967633	0.0592549	0.0312185	0.0333637	0.0185764	0.0347607
409	0.0248793	0.0330758	0.0192683	0.0570068	0.00868925	0.0117378	0.0438326	0.0361831	0.0271442	0.106018	0.103384	0.139045	0.0963026	0.0599834	0.0318813	0.036313	0.0195738	0.0363204
409.5	0.0250031	0.0299788	0.018149	0.0574616	0.00837518	0.0108111	0.0416272	0.0346728	0.0271442	0.105555	0.0988146	0.137054	0.0949202	0.055936	0.0320139	0.0333637	0.0182024	0.0325324
410	0.0256839	0.0303504	0.0188685	0.056653	0.00952677	0.0115834	0.0406623	0.0342323	0.028688	0.106172	0.100338	0.138271	0.0949202	0.0569883	0.0322127	0.0383406	0.0193244	0.035652
410.5	0.025065	0.0314654	0.0186287	0.0560971	0.0105737	0.0113517	0.0428677	0.0335401	0.0288166	0.103706	0.0995761	0.136059	0.0938451	0.0560978	0.0308871	0.0326264	0.018701	0.0354291
411	0.0241986	0.0327042	0.0190284	0.0558444	0.00942208	0.0118923	0.0430056	0.0334772	0.0281734	0.102782	0.0982434	0.135174	0.0939987	0.0561788	0.0315499	0.0353913	0.0190751	0.0389943
411.5	0.0240129	0.0334474	0.0175893	0.0544799	0.00963146	0.0101161	0.0416272	0.0333513	0.0261151	0.0972342	0.0957683	0.133957	0.0916948	0.0538313	0.0304231	0.0296771	0.017579	0.0334237
412	0.0236416	0.0302266	0.0156705	0.0538734	0.00753767	0.00880336	0.0385947	0.0321557	0.0249572	0.0938441	0.0883429	0.130417	0.0883157	0.0529408	0.0295615	0.0283868	0.0168309	0.0309726
412.5	0.0232702	0.0279967	0.0149509	0.0533681	0.00753767	0.00849447	0.037492	0.0302679	0.0228989	0.0909163	0.0862485	0.127984	0.0834008	0.0535075	0.0269765	0.0223039	0.0149608	0.0278531
413	0.022837	0.0267579	0.0154306	0.0538734	0.00649077	0.00888058	0.0379056	0.0298903	0.0219984	0.0930737	0.0847254	0.124776	0.0850903	0.0522932	0.0267114	0.0224882	0.0138388	0.0282987
413.5	0.0232702	0.032828	0.0175893	0.0555917	0.00900332	0.0108884	0.0414893	0.0307084	0.0261151	0.0981588	0.0927219	0.126656	0.0892373	0.0549646	0.0286336	0.0280181	0.0168309	0.0294129
414	0.0241367	0.0325803	0.0179891	0.0555412	0.00900332	0.00988447	0.0438326	0.0313377	0.0263723	0.098467	0.0904372	0.126988	0.0926163	0.0540741	0.030158	0.0311518	0.0170803	0.0280759
414.5	0.0237035	0.0330758	0.0171096	0.055895	0.0081658	0.00911225	0.0427299	0.0305196	0.0244427	0.0944605	0.0892948	0.128094	0.091234	0.0536694	0.0288987	0.0309674	0.0168309	0.0262933
415	0.0219087	0.030846	0.0155106	0.0541767	0.00690953	0.00834002	0.0396975	0.0300162	0.0222557	0.091995	0.0858678	0.125882	0.0889301	0.0513218	0.0270428	0.0267278	0.0130907	0.0236194
415.5	0.021166	0.0283684	0.0150309	0.0529132	0.00523449	0.00803113	0.0350109	0.0290723	0.0186536	0.0884508	0.0833926	0.123227	0.0866262	0.051079	0.0257172	0.0258062	0.0120933	0.0258477
416	0.0211041	0.0291116	0.0149509	0.0525595	0.00596732	0.00926669	0.0347353	0.0301421	0.0207119	0.0878344	0.0851062	0.12201	0.0858583	0.0504314	0.025916	0.0267278	0.0143375	0.0256248
416.5	0.0212279	0.0253953	0.0140714	0.0518519	0.00523449	0.00834002	0.0339082	0.0291352	0.0187823	0.0845984	0.0805367	0.119134	0.0838616	0.0504314	0.02638	0.0252532	0.0130907	0.0258477
417	0.0208566	0.0253953	0.0127123	0.0517509	0.00502511	0.00926669	0.0341839	0.0274991	0.0191682	0.0832116	0.0818695	0.119024	0.0824792	0.0491362	0.0249881	0.0245159	0.0133401	0.0225053
417.5	0.0226513	0.0272535	0.0138316	0.051296	0.00628139	0.00934391	0.0344596	0.0274991	0.0196828	0.087218	0.0841542	0.118139	0.0834008	0.0501076	0.0265125	0.0247002	0.0137141	0.0269618
418	0.0236416	0.0302266	0.0155106	0.0510433	0.00806111	0.0111973	0.0373542	0.0288206	0.0223843	0.090454	0.089866	0.121015	0.0852439	0.050998	0.0271754	0.0294928	0.0170803	0.0300813
418.5	0.0230846	0.0294833	0.0159103	0.0510433	0.00785174	0.0106567	0.0359758	0.028443	0.0237994	0.0913786	0.0841542	0.119466	0.0847831	0.0486505	0.0278382	0.0276495	0.017205	0.0251792
419	0.0225276	0.02874	0.0144712	0.0504874	0.00670015	0.0109656	0.0359758	0.0276879	0.0226416	0.0862935	0.083583	0.118913	0.0827864	0.0484886	0.0265125	0.0280181	0.0177037	0.0231738
419.5	0.0219087	0.0288639	0.0141514	0.0507906	0.0081658	0.0105022	0.0350109	0.0273733	0.0222557	0.0847525	0.0797751	0.117143	0.0832472	0.0471934	0.0257835	0.0247002	0.0149608	0.0213912
420	0.0224038	0.0296072	0.0139115	0.0505885	0.00743298	0.0109656	0.0354245	0.0281284	0.0222557	0.0852148	0.0828214	0.115705	0.0832472	0.0483267	0.0255846	0.0272808	0.0134648	0.0269618
420.5	0.0195569	0.0282445	0.014871	0.0482132	0.00481573	0.00764502	0.0325299	0.0262406	0.0195541	0.0829034	0.0786328	0.112276	0.0804825	0.0433888	0.0237287	0.0235942	0.0137141	0.020277
421	0.0187523	0.0255191	0.0138316	0.049224	0.00397821	0.00741335	0.0314271	0.0252967	0.0199401	0.0801296	0.0771096	0.110727	0.078793	0.0437936	0.0231322	0.0208293	0.0124674	0.0180488
421.5	0.0186905	0.0266341	0.0123925	0.0492745	0.00418759	0.00571446	0.0339082	0.0251079	0.0201974	0.0776641	0.0759673	0.112055	0.0755676	0.0436317	0.0225357	0.0219353	0.0135894	0.0162662
422	0.0191856	0.0265102	0.0116729	0.049325	0.00439697	0.00664113	0.0343218	0.0252967	0.0219984	0.0788969	0.0765384	0.111391	0.0744924	0.0442793	0.0237287	0.0245159	0.0134648	0.016489
422.5	0.0188761	0.0268818	0.0119927	0.0481121	0.00533918	0.00702724	0.0354245	0.0256113	0.0198114	0.0795133	0.0780616	0.111059	0.0731101	0.0421746	0.0234636	0.0243315	0.0120933	0.0222825
423	0.0187523	0.0266341	0.0122326	0.0489713	0.00460635	0.00795391	0.0329434	0.0263035	0.0198114	0.0793592	0.0769192	0.1094	0.0751068	0.0424984	0.0241264	0.0245159	0.011844	0.0242879
423.5	0.018381	0.0251475	0.0117529	0.049224	0.00450166	0.00671835	0.0318407	0.0247933	0.0191682	0.0756609	0.0776808	0.108957	0.0764891	0.0417698	0.0243253	0.0213823	0.01147	0.0233966
424	0.0181953	0.0268818	0.0127123	0.0482132	0.00418759	0.00671835	0.0322542	0.0246674	0.0209692	0.0744281	0.0748249	0.108957	0.0744924	0.0413651	0.0252532	0.0206449	0.012218	0.0193858
424.5	0.0196807	0.0309698	0.0141514	0.0474551	0.00785174	0.0089578	0.0359758	0.0262406	0.0248286	0.0788969	0.0797751	0.110727	0.0767963	0.0434698	0.0260486	0.0276495	0.0164569	0.0242879
425	0.0184429	0.0299788	0.0136717	0.0462928	0.00743298	0.00864891	0.0329434	0.0255484	0.0218697	0.075815	0.0773	0.108957	0.0740316	0.0427412	0.0249881	0.0241472	0.0137141	0.0220596
425.5	0.0177002	0.0263863	0.0122326	0.0473541	0.00670015	0.00857169	0.0296352	0.0246674	0.0199401	0.0761232	0.0752057	0.108183	0.0749532	0.0429031	0.0245241	0.0230412	0.012218	0.0222825
426	0.017267	0.0234132	0.0111132	0.0475057	0.00492042	0.00664113	0.0282569	0.0232201	0.0174958	0.0730413	0.071969	0.106303	0.0715742	0.0411222	0.0238613	0.0193546	0.00997389	0.0176032
426.5	0.0171432	0.023661	0.0109533	0.0467981	0.00282662	0.0058689	0.0279812	0.0231572	0.0180104	0.0739658	0.0675899	0.105086	0.0711134	0.0400699	0.0243253	0.020092	0.0089765	0.0171575
427	0.0185667	0.0263863	0.0127922	0.046596	0.00471104	0.00679557	0.0321163	0.0240381	0.0198114	0.0768936	0.0725402	0.10575	0.0721885	0.0410413	0.0245904	0.0237786	0.0119687	0.0220596
427.5	0.0170813	0.0262624	0.0125524	0.0455852	0.00439697	0.00664113	0.0306001	0.0232201	0.018139	0.0748904	0.0681611	0.102431	0.0715742	0.039908	0.0240601	0.0224882	0.0115947	0.020277
428	0.0184429	0.0267579	0.0139115	0.0470003	0.00743298	0.00787669	0.0334947	0.0227796	0.0192968	0.0761232	0.0706362	0.104201	0.0729565	0.0405556	0.0235962	0.0219353	0.012592	0.0258477
428.5	0.0181335	0.0250236	0.0139115	0.0460906	0.00628139	0.00671835	0.0321163	0.0218986	0.0174958	0.0753527	0.0662572	0.102542	0.0726493	0.0402318	0.0235299	0.0210136	0.0119687	0.021614
429	0.0198663	0.0261385	0.0141514	0.0463938	0.00847987	0.00857169	0.0344596	0.0218986	0.0186536	0.0784346	0.0704458	0.103427	0.0744924	0.041527	0.0237287	0.0241472	0.0119687	0.0258477
429.5	0.0193093	0.0255191	0.013112	0.045939	0.00701422	0.0068728	0.0314271	0.0214581	0.014151	0.0739658	0.0660668	0.0997763	0.0718813	0.0400699	0.0223368	0.0232256	0.0112206	0.0211683
430	0.0186905	0.0247759	0.0126323	0.0457874	0.00753767	0.00741335	0.0300488	0.0211435	0.0145369	0.0721167	0.0658764	0.0974534	0.0703454	0.0396651	0.0212763	0.0210136	0.0103479	0.0222825
430.5	0.017824	0.0242804	0.0107135	0.0473035	0.00659546	0.00671835	0.0306001	0.0206401	0.0140224	0.0679561	0.0641628	0.0976746	0.0668128	0.0386938	0.0202158	0.016774	0.0123427	0.0191629
431	0.0168957	0.0250236	0.011593	0.0466971	0.00586263	0.00679557	0.0303244	0.0209547	0.0156948	0.0674938	0.0649244	0.096679	0.0661984	0.03837	0.0210112	0.019539	0.0124674	0.0189401
431.5	0.0177621	0.0250236	0.0121526	0.0466465	0.00607201	0.00664113	0.0329434	0.0208289	0.0154375	0.0659529	0.0679707	0.0971215	0.0657376	0.0373986	0.0213426	0.0210136	0.0120933	0.0213912
432	0.0165243	0.022546	0.0118328	0.0453831	0.00345476	0.00563724	0.0288082	0.0201996	0.0135078	0.0621005	0.0632109	0.0929181	0.0642017	0.0359415	0.0210112	0.0191703	0.00935052	0.0147064
432.5	0.0170813	0.0227938	0.0116729	0.0441702	0.00450166	0.00664113	0.0300488	0.0198849	0.0147942	0.059789	0.0632109	0.0941349	0.065584	0.0364272	0.0214752	0.0176957	0.00797911	0.0167119
433	0.0168957	0.022546	0.0111132	0.0445239	0.003036	0.00671835	0.0288082	0.0199479	0.0153088	0.058094	0.0609261	0.0936924	0.0651233	0.0369129	0.0203484	0.0191703	0.00810379	0.0122554
433.5	0.0179478	0.0263863	0.013112	0.0445239	0.00554856	0.00880336	0.0337704	0.0210176	0.0164666	0.063025	0.0635916	0.0974534	0.0669664	0.0380462	0.0205472	0.0239629	0.0094752	0.0209455
434	0.0177621	0.0260147	0.013112	0.0455852	0.00607201	0.00880336	0.033219	0.0205771	0.0153088	0.0611759	0.0626397	0.0971215	0.06712	0.0369938	0.0200833	0.0250689	0.0100986	0.0191629
434.5	0.0171432	0.0268818	0.0130321	0.0447261	0.00533918	0.00888058	0.0293596	0.0195703	0.0150515	0.0619464	0.0609261	0.0941349	0.0652769	0.0359415	0.0200833	0.0239629	0.00860248	0.0225053
435	0.017267	0.0251475	0.0106335	0.0446755	0.00429228	0.00741335	0.0297731	0.0190669	0.0159521	0.0588645	0.0597838	0.0936924	0.0658912	0.0348891	0.019553	0.0208293	0.00972455	0.0176032
435.5	0.0168338	0.0227938	0.0102338	0.0436142	0.00230318	0.00640946	0.0270163	0.0191298	0.0164666	0.0594808	0.0590222	0.0904845	0.0642017	0.0352129	0.0194867	0.0186173	0.00822846	0.0153749
436	0.0169576	0.0237848	0.0102338	0.0430583	0.00376883	0.00664113	0.0288082	0.0194445	0.0165953	0.0600972	0.0611165	0.0921438	0.0649697	0.0348082	0.019553	0.0186173	0.0103479	0.0167119
436.5	0.015596	0.021555	0.00999393	0.0435132	0.003036	0.00494224	0.0249487	0.0176825	0.0131218	0.0579399	0.0567375	0.0873872	0.0632802	0.033594	0.0192879	0.0152994	0.00797911	0.0129238
437	0.0160292	0.0239087	0.0105536	0.042654	0.00450166	0.00563724	0.0274298	0.0173049	0.0155661	0.0605595	0.0618781	0.0898208	0.0637409	0.0341606	0.0199507	0.015668	0.00860248	0.0167119
437.5	0.0154103	0.0232893	0.00935432	0.0428056	0.00314069	0.00486501	0.027292	0.0174308	0.0149229	0.0585563	0.0563567	0.0890465	0.0635873	0.0337558	0.0196193	0.0164054	0.00735575	0.0122554
438	0.0160292	0.0242804	0.0103937	0.042654	0.00376883	0.00640946	0.027292	0.0182488	0.0177531	0.0602513	0.0616877	0.0912588	0.0640481	0.0343225	0.0192879	0.0213823	0.00772977	0.0169347
438.5	0.0154103	0.022546	0.00983402	0.041896	0.0051298	0.00548279	0.0268785	0.0178713	0.0133791	0.0559367	0.0601645	0.0890465	0.0617442	0.0333511	0.0176971	0.0208293	0.00760509	0.0160434
439	0.0153485	0.0216789	0.0101538	0.041896	0.0040829	0.00617779	0.0253623	0.0173049	0.0135078	0.0562448	0.0590222	0.0878297	0.062205	0.033594	0.0171669	0.0215666	0.00673238	0.0171575
439.5	0.0158436	0.0218028	0.00967412	0.041239	0.00471104	0.00463335	0.0267406	0.0166757	0.0133791	0.053317	0.0546431	0.0865023	0.0617442	0.0323797	0.0176971	0.0186173	0.00685705	0.0142608
440	0.0149771	0.0199446	0.00895456	0.0419465	0.00293131	0.00486501	0.0257758	0.0169903	0.0137651	0.0522384	0.051216	0.0846218	0.061437	0.0324607	0.0181611	0.0186173	0.0071064	0.0124782
440.5	0.015039	0.0226699	0.0100739	0.0418454	0.0040829	0.00486501	0.0278434	0.0177454	0.0153088	0.054858	0.0546431	0.0863917	0.0617442	0.0317321	0.0184925	0.0182487	0.00735575	0.016489
441	0.014482	0.0224222	0.00927436	0.0426035	0.00376883	0.0051739	0.0263271	0.0177454	0.014151	0.054858	0.0550239	0.0862811	0.0618978	0.0322988	0.0179623	0.0164054	0.00685705	0.0158206
441.5	0.0149152	0.023661	0.0109533	0.041896	0.00544387	0.00625502	0.0282569	0.0173679	0.0156948	0.0576317	0.0573086	0.0867235	0.0628194	0.0328654	0.0186251	0.0138247	0.00635836	0.0182716
442	0.0146058	0.0222983	0.00999393	0.0416938	0.00554856	0.0058689	0.0268785	0.0170532	0.0138937	0.0553203	0.0552143	0.0850643	0.0623586	0.0325416	0.0186251	0.0134561	0.00822846	0.014038
442.5	0.0146058	0.0214311	0.00999393	0.040683	0.00376883	0.00525112	0.026465	0.0167386	0.0156948	0.054858	0.0544527	0.0832944	0.0586724	0.0322178	0.0176308	0.0147464	0.00635836	0.0129238
443	0.0142963	0.0213072	0.00847485	0.0396217	0.00397821	0.00417001	0.0255001	0.0164869	0.0136364	0.0519302	0.0536911	0.0816352	0.0594403	0.0308417	0.0159738	0.0160367	0.00610901	0.00980429
443.5	0.0142345	0.021555	0.00815504	0.0408852	0.00240787	0.00362945	0.022192	0.0168644	0.0142797	0.0505433	0.0510256	0.0801971	0.0568293	0.0313274	0.0157087	0.0147464	0.00486227	0.0100271
444	0.0145439	0.0221744	0.00903451	0.0399755	0.00366414	0.00362945	0.0227433	0.016424	0.0138937	0.0490024	0.0498833	0.0810821	0.0563685	0.0314893	0.0160401	0.0121658	0.00561031	0.00802169
444.5	0.0134299	0.0188297	0.00935432	0.0402787	0.00240787	0.00424723	0.0202622	0.0161093	0.0124786	0.0496187	0.0479793	0.0803078	0.0537574	0.0307607	0.0164378	0.0123501	0.00411423	0.00824451
445	0.0146058	0.0203162	0.0106335	0.0401777	0.00481573	0.00640946	0.0250866	0.0162352	0.0146656	0.0520843	0.0514064	0.0841793	0.0563685	0.0306798	0.0172332	0.015668	0.00585966	0.0149293
445.5	0.0137393	0.0196968	0.00959417	0.039925	0.00366414	0.00594613	0.023019	0.0154171	0.0115781	0.0491565	0.052168	0.0807502	0.0554469	0.0297084	0.0165041	0.0149307	0.00598434	0.0149293
446	0.0146677	0.020564	0.0105536	0.0404304	0.00533918	0.00656391	0.0257758	0.0159835	0.0129932	0.0510056	0.0540719	0.0821882	0.0566757	0.030275	0.0169017	0.017327	0.00760509	0.0193858
446.5	0.0142345	0.0214311	0.0103937	0.0394196	0.00366414	0.0058689	0.027292	0.0156688	0.01235	0.0485401	0.051216	0.0796441	0.0568293	0.0318131	0.0162389	0.0164054	0.00847781	0.0169347
447	0.0146677	0.0213072	0.0106335	0.039925	0.00502511	0.00679557	0.0271542	0.0165498	0.0144083	0.0514679	0.052168	0.0809715	0.0574436	0.0320559	0.016968	0.0191703	0.00785444	0.020277
447.5	0.0148533	0.0220505	0.0107934	0.0387121	0.00575794	0.00548279	0.0256379	0.0161093	0.0133791	0.048386	0.0496929	0.0797547	0.05729	0.030275	0.0159075	0.0176957	0.00847781	0.0169347
448	0.013368	0.0195729	0.00911446	0.0387626	0.00450166	0.00455612	0.0210893	0.0152283	0.0118354	0.04515	0.046837	0.0774317	0.0554469	0.0280894	0.0152447	0.0169584	0.00561031	0.0135923
448.5	0.0129967	0.0182103	0.00967412	0.0387626	0.00481573	0.0037839	0.0212271	0.0132776	0.0102916	0.0434549	0.0447426	0.076768	0.0552933	0.0272799	0.0154436	0.0134561	0.00511162	0.00913581
449	0.0129967	0.0182103	0.00831495	0.0386615	0.00355945	0.00440168	0.0208136	0.0139069	0.010163	0.0434549	0.0451234	0.0755512	0.0536038	0.0270371	0.0158412	0.0125344	0.00398956	0.00891299
449.5	0.0133061	0.0188297	0.00895456	0.0388131	0.00219849	0.00501946	0.0235704	0.0142844	0.011964	0.0462286	0.0455042	0.0757725	0.0540646	0.027199	0.0152447	0.0127188	0.00311684	0.0111412
450	0.0126872	0.0187058	0.00775529	0.0374992	0.000942208	0.00401557	0.0212271	0.0135922	0.00964842	0.0428385	0.0437907	0.0741132	0.0522215	0.0259038	0.0137865	0.0105068	0.00174543	0.00958146
450.5	0.0124397	0.0189535	0.008235	0.0380551	0.00125628	0.00362945	0.0216406	0.0136552	0.00977706	0.0439172	0.0422675	0.0745557	0.0525287	0.0260657	0.0137202	0.0116128	0.00274282	0.00958146
451	0.0129967	0.0190774	0.00879466	0.0373475	0.00314069	0.00339779	0.0212271	0.0135922	0.00823332	0.0425303	0.0430291	0.0742238	0.0542182	0.0267133	0.0137865	0.0108755	0.00361554	0.0100271
451.5	0.0134299	0.0209356	0.00967412	0.0374992	0.00450166	0.00540557	0.0243974	0.0149766	0.0102916	0.0476155	0.045885	0.07533	0.0543718	0.0281703	0.0151784	0.015668	0.00536097	0.0167119
452	0.0130586	0.0210595	0.00999393	0.038611	0.00554856	0.00563724	0.0239839	0.0142215	0.00990571	0.0474614	0.0456946	0.0742238	0.0554469	0.0273609	0.0144493	0.0149307	0.00461293	0.0160434
452.5	0.0125635	0.0218028	0.00935432	0.0382572	0.00460635	0.00540557	0.0231568	0.0139698	0.0115781	0.0469991	0.0456946	0.072454	0.0554469	0.027118	0.0143831	0.0151151	0.00436358	0.0171575
453	0.0125635	0.0211834	0.00959417	0.0385605	0.00460635	0.0044789	0.0235704	0.0132147	0.0128646	0.0454582	0.0437907	0.0727858	0.0556005	0.0263895	0.0145819	0.0147464	0.00536097	0.014038
453.5	0.012254	0.0198207	0.0087147	0.0371454	0.00345476	0.00401557	0.0227433	0.0136552	0.0132505	0.0431467	0.0453138	0.0721221	0.053911	0.02558	0.0142505	0.0151151	0.00523629	0.0131467
454	0.0118208	0.0193252	0.00847485	0.0371454	0.00366414	0.00471057	0.0242596	0.0136552	0.0136364	0.0433008	0.046837	0.0737814	0.0522215	0.0250943	0.0141842	0.0176957	0.00610901	0.0144836
454.5	0.0110781	0.0180864	0.00767534	0.0371454	0.00387352	0.00393834	0.0212271	0.0139069	0.0118354	0.0426844	0.0455042	0.071016	0.0508392	0.0240419	0.01319	0.0152994	0.00411423	0.0118097
455	0.0119446	0.0199446	0.00783524	0.0371454	0.00429228	0.00440168	0.0227433	0.0133405	0.0126073	0.0433008	0.0437907	0.0719009	0.0509927	0.0242038	0.0139854	0.0149307	0.00461293	0.0104728
455.5	0.0120065	0.0198207	0.00887461	0.0372465	0.00335007	0.00332056	0.0220541	0.0120191	0.0128646	0.0397566	0.0418867	0.0703523	0.0517607	0.0246895	0.0140517	0.0105068	0.00349086	0.00668474
456	0.0118208	0.0190774	0.0087147	0.0359325	0.00188442	0.00362945	0.0220541	0.0117674	0.0137651	0.0392943	0.0430291	0.071016	0.049764	0.0249324	0.0139854	0.0119814	0.00311684	0.00869016
456.5	0.0110162	0.018458	0.00903451	0.03664	0.00251256	0.00386112	0.0223298	0.0125225	0.0115781	0.0394484	0.0447426	0.070131	0.0506856	0.0247705	0.0137202	0.0123501	0.00336619	0.0118097
457	0.00990223	0.0183341	0.0085548	0.0363368	0.00167504	0.00347501	0.0188839	0.0125225	0.0102916	0.0388321	0.0437907	0.0693567	0.0491496	0.0246895	0.0129911	0.0125344	0.00349086	0.0122554
457.5	0.0103973	0.018458	0.00727558	0.0359325	0.00251256	0.00285723	0.0197109	0.0119561	0.00964842	0.037137	0.0420771	0.0693567	0.0503784	0.0246895	0.01319	0.00921649	0.00286749	0.00913581
458	0.010026	0.0179625	0.00687582	0.0351744	0.00198911	0.00231667	0.0177811	0.0113269	0.00964842	0.0362124	0.0392212	0.0678081	0.0485353	0.0250133	0.0131237	0.00700454	0.00211945	0.00690757
458.5	0.0121302	0.0190774	0.00767534	0.0345174	0.00324538	0.00370668	0.0206758	0.0129	0.0105489	0.0374452	0.0411251	0.0688036	0.0496104	0.0257419	0.0134551	0.0101381	0.00311684	0.00913581
459	0.0113876	0.018458	0.00703572	0.0349217	0.00335007	0.00370668	0.0173676	0.0125225	0.00951977	0.0374452	0.0418867	0.0665913	0.0482281	0.0249324	0.0128586	0.0103225	0.00436358	0.0102499
459.5	0.0116351	0.0183341	0.00671592	0.035326	0.00293131	0.00362945	0.0175055	0.012082	0.00913384	0.0374452	0.039602	0.0678081	0.0476137	0.0242038	0.0123946	0.0129031	0.00311684	0.00958146
460	0.0112019	0.0173431	0.00687582	0.0354271	0.00355945	0.00262556	0.0184703	0.0108235	0.00823332	0.0357501	0.0397924	0.0676975	0.046385	0.0235562	0.0125272	0.0105068	0.0042389	0.00846734
460.5	0.0117589	0.0190774	0.00775529	0.0338604	0.00345476	0.00424723	0.0216406	0.0113269	0.0104203	0.038678	0.0415059	0.0696886	0.046385	0.0244467	0.0133226	0.0160367	0.00286749	0.0138151
461	0.0115732	0.0187058	0.00735553	0.0335067	0.00345476	0.0044789	0.0205379	0.0112639	0.00926248	0.0383698	0.0432195	0.067255	0.0476137	0.0241229	0.01319	0.0149307	0.0047376	0.0138151
461.5	0.0103973	0.0177147	0.00791519	0.0339615	0.00335007	0.00540557	0.0183325	0.0112639	0.010163	0.0397566	0.0422675	0.0661488	0.0468457	0.0241229	0.0127923	0.0160367	0.00336619	0.0149293
462	0.0109543	0.0185819	0.00743548	0.0337593	0.00282662	0.00409279	0.0194352	0.0110122	0.0104203	0.0396025	0.0401732	0.0659276	0.0459242	0.0240419	0.0129249	0.0129031	0.00311684	0.0100271
462.5	0.0113876	0.0187058	0.0085548	0.033911	0.00293131	0.00417001	0.0204001	0.0118932	0.0122213	0.0392943	0.0422675	0.0674762	0.0473065	0.0243657	0.0129249	0.0127188	0.00299217	0.0122554
463	0.0125016	0.0218028	0.00903451	0.0327486	0.00282662	0.00494224	0.0235704	0.0127742	0.0140224	0.0417599	0.0434099	0.0691355	0.0476137	0.0250133	0.0143831	0.0147464	0.00486227	0.0144836
463.5	0.0107687	0.0185819	0.00775529	0.0336583	0.00324538	0.00409279	0.0191595	0.0124596	0.0111922	0.0374452	0.0409347	0.065817	0.0486889	0.0235562	0.0122621	0.0138247	0.00498695	0.0124782
464	0.00984034	0.0178386	0.008235	0.0338099	0.00240787	0.00417001	0.019573	0.0106976	0.0108062	0.0365206	0.0371269	0.0653745	0.0462314	0.0236372	0.0124609	0.0123501	0.0047376	0.0104728
464.5	0.00971656	0.0156088	0.00663597	0.0340626	0.000732829	0.00200778	0.0173676	0.0093132	0.0073328	0.0309732	0.0359845	0.062056	0.0442347	0.0230705	0.010605	0.00663588	0.00324152	0.00601627
465	0.00984034	0.0173431	0.00735553	0.0336077	-0.000523449	0.00324334	0.0183325	0.00943906	0.00887654	0.0332846	0.0378884	0.0629409	0.0431595	0.0227467	0.0121958	0.00976948	0.00174543	0.00757604
465.5	0.0107687	0.0173431	0.00607631	0.0323948	0.00020938	0.00355223	0.0192974	0.0106347	0.0087479	0.0342092	0.0394116	0.0619454	0.0443883	0.0228277	0.0119969	0.0130874	0.0023688	0.0102499
466	0.0103973	0.015361	0.00639611	0.0328497	0.00125628	0.00417001	0.018746	0.010383	0.00951977	0.0349797	0.0388404	0.0632728	0.0445419	0.0231515	0.0123946	0.0149307	0.00261815	0.0124782
466.5	0.00996412	0.016476	0.00615626	0.0331529	0.00167504	0.00301167	0.017919	0.0100683	0.00861925	0.0335928	0.0350325	0.0624985	0.0453098	0.0226658	0.0123283	0.0108755	0.00411423	0.0104728
467	0.0103973	0.0163521	0.00599636	0.0334561	0.00167504	0.00162167	0.0165406	0.00994247	0.00900519	0.0311273	0.0361749	0.0629409	0.0445419	0.0221801	0.0123946	0.00995381	0.00361554	0.0102499
467.5	0.010026	0.0170954	0.00567655	0.0331529	0.000314069	0.00231667	0.0176433	0.00975369	0.00746144	0.0331305	0.0356037	0.0615029	0.0434667	0.0212897	0.0119969	0.0110598	0.00261815	0.0102499
468	0.00965467	0.0151133	0.00471713	0.0324454	0.000732829	0.00146723	0.0165406	0.00950198	0.00643228	0.030665	0.0359845	0.0600649	0.0443883	0.0203992	0.0110027	0.0103225	0.00324152	0.00913581
468.5	0.008355	0.0141222	0.00495699	0.0327991	-0.000418759	0.00200778	0.0164028	0.00868393	0.00553176	0.0311273	0.0316054	0.0588481	0.0396269	0.0203992	0.0103399	0.00940082	0.00249347	0.00623909
469	0.00816934	0.0144939	0.00479709	0.0319905	-0.00020938	0.00154445	0.0154379	0.00824344	0.00553176	0.0289699	0.0319862	0.0580738	0.0396269	0.0198326	0.00934567	0.00534557	0.0023688	0.00334237
469.5	0.00860256	0.013379	0.00495699	0.0322432	-0.00115159	0.00270278	0.0169541	0.00912442	0.00681822	0.0297404	0.0310342	0.0581844	0.0382446	0.0204802	0.0100748	0.00903216	-0.000498695	0.00601627
470	0.00940712	0.0147416	0.00519684	0.0309292	-0.000523449	0.00332056	0.0180568	0.00956491	0.0073328	0.0317437	0.032367	0.0589587	0.0399341	0.0193469	0.0104062	0.0105068	0.000249347	0.00779887
470.5	0.00934523	0.0122641	0.00415747	0.0308281	-0.00010469	0.00231667	0.0158514	0.00925028	0.00668957	0.0289699	0.0312246	0.0587375	0.0403949	0.0186993	0.010141	0.0108755	0.00137141	0.00802169
471	0.00946901	0.0146178	0.0055966	0.0314851	0.00146566	0.00216223	0.0166784	0.00887271	0.00771873	0.0318978	0.0331286	0.0596224	0.0426987	0.0193469	0.0106713	0.00921649	0.00286749	0.00668474
471.5	0.00829312	0.0147416	0.00519684	0.031283	0.00157035	0.00108111	0.0143352	0.00874686	0.00604634	0.0285077	0.0319862	0.0584056	0.0408556	0.0196707	0.0105387	0.00755753	0.00324152	0.00735322
472	0.00897389	0.0178386	0.0057565	0.0315357	0.000837518	0.00223945	0.0169541	0.0093132	0.00656092	0.0329764	0.0319862	0.0587375	0.0399341	0.0195897	0.0119306	0.0112441	0.0018701	0.00958146
472.5	0.00928334	0.0162282	0.00479709	0.0311314	0.000628139	0.00316612	0.0159893	0.0100054	0.00668957	0.0328223	0.0340806	0.0579632	0.0394733	0.0182136	0.0121958	0.0116128	0.00286749	0.0151521
473	0.010026	0.0156088	0.00471713	0.0320411	0.00167504	0.00347501	0.0184703	0.01032	0.00810467	0.0325141	0.032367	0.058295	0.0396269	0.0186993	0.0123283	0.0125344	0.00274282	0.0131467
473.5	0.00946901	0.0163521	0.00551665	0.0314851	0.00345476	0.00301167	0.0176433	0.00994247	0.00900519	0.0311273	0.0340806	0.0580738	0.0411628	0.0187802	0.0118644	0.00995381	0.00411423	0.012701
474	0.00946901	0.0154849	0.00631616	0.0314851	0.00272193	0.00254834	0.017092	0.00975369	0.00823332	0.0295863	0.0327478	0.058295	0.0405484	0.0192659	0.0115992	0.0119814	0.00174543	0.0118097
474.5	0.0105211	0.0168476	0.00783524	0.0311819	0.003036	0.00293445	0.0155757	0.00981662	0.00926248	0.0320519	0.0357941	0.0587375	0.0408556	0.0196707	0.0115992	0.0132718	0.00349086	0.0120325
475	0.00977845	0.0146178	0.00663597	0.0307776	0.00219849	0.0023939	0.0139217	0.00874686	0.00784738	0.0278913	0.0327478	0.0575207	0.0383982	0.0187802	0.0103399	0.0110598	0.00211945	0.00958146
475.5	0.00928334	0.0141222	0.00535674	0.0324454	0.00125628	0.00139	0.0146109	0.00780295	0.00784738	0.0266585	0.0289399	0.055419	0.036555	0.0172422	0.00974336	0.00884784	0.00149608	0.00334237
476	0.00742667	0.0130073	0.00343791	0.03194	-0.00020938	0.000386112	0.0139217	0.00704783	0.0059177	0.0220357	0.0279879	0.0545341	0.0350191	0.015947	0.0088817	0.00645155	0.000997389	0.00133695
476.5	0.00785989	0.0161043	0.00583645	0.0327991	-3.63216e-17	0.00177612	0.0168163	0.00862101	0.00810467	0.0272749	0.0310342	0.0537597	0.0377838	0.0161089	0.0102736	0.0108755	0.0018701	0.00579344
477	0.008355	0.0163521	0.00687582	0.0318389	0.00177973	0.00200778	0.0159893	0.00855808	0.00681822	0.0285077	0.031415	0.0548659	0.0399341	0.0166756	0.00994221	0.00995381	0.00349086	0.00958146
477.5	0.00785989	0.0156088	0.00647606	0.0308787	0.0020938	0.00347501	0.0165406	0.0076771	0.00810467	0.0302027	0.0304631	0.0543128	0.0403949	0.0168374	0.0106713	0.0108755	0.00286749	0.00690757
478	0.00686967	0.0127596	0.00519684	0.029969	0.000942208	0.00223945	0.0130946	0.00648149	0.00643228	0.0254258	0.0283687	0.0518793	0.0377838	0.015947	0.00921311	0.00571423	0.00124674	0.00245107
478.5	0.00656023	0.01437	0.00511689	0.0290593	0.00146566	0.00270278	0.0165406	0.00717368	0.00681822	0.0246553	0.0281783	0.0535385	0.0356335	0.0169184	0.010141	0.00718887	0.00162076	0.00334237
479	0.00792178	0.015361	0.0057565	0.0306765	0.000837518	0.0023939	0.0159893	0.00742539	0.00617499	0.0275831	0.0283687	0.0533173	0.0359407	0.0168374	0.00994221	0.00774186	0.0018701	0.00623909
479.5	0.00866445	0.01437	0.00367777	0.0302217	0.00157035	0.00146723	0.0146109	0.00654441	0.00450259	0.0260421	0.0249416	0.0529854	0.0357871	0.0165946	0.00947824	0.00829485	0.0018701	0.00690757
480	0.00946901	0.013379	0.00391762	0.0303733	0.0020938	0.00162167	0.0143352	0.00635563	0.00604634	0.0275831	0.0258936	0.0527642	0.0370158	0.0172422	0.0103399	0.00755753	0.00162076	0.00668474
480.5	0.008355	0.013379	0.00391762	0.0286045	0.00198911	0.000231667	0.013646	0.00635563	0.00553176	0.0248094	0.0266552	0.051658	0.0356335	0.0178088	0.00987592	0.00645155	0.00162076	0.00757604
481	0.008355	0.0144939	0.0055966	0.028655	0.00282662	0.00185334	0.0175055	0.00717368	0.00784738	0.0266585	0.0295111	0.053096	0.0362479	0.0186183	0.0111353	0.00958515	0.00174543	0.0102499
481.5	0.00860256	0.015361	0.00743548	0.0295142	0.00157035	0.00139	0.0162649	0.00799174	0.00656092	0.0280454	0.0327478	0.0524323	0.0377838	0.0180517	0.010141	0.00958515	0.00361554	0.0122554
482	0.00810745	0.0137506	0.00583645	0.0289582	0.0010469	0.00208501	0.014473	0.00742539	0.0059177	0.0263503	0.0277975	0.0526536	0.0371694	0.0179707	0.00994221	0.00866351	0.0018701	0.0100271
482.5	0.00860256	0.0139984	0.00655602	0.0292615	0.000732829	0.00208501	0.0132325	0.00742539	0.00630363	0.0265044	0.0279879	0.0521005	0.037323	0.0176469	0.00947824	0.00718887	0.00274282	0.00958146
483	0.007798	0.0125118	0.00503694	0.0288572	0.000628139	0.00200778	0.0124055	0.00755125	0.0059177	0.0231143	0.0258936	0.0515474	0.0342512	0.0173231	0.0100748	0.00792619	0.000498695	0.00713039
483.5	0.00767423	0.01437	0.00631616	0.0294131	0.00115159	0.00193056	0.0139217	0.00786588	0.00681822	0.0238848	0.0283687	0.0507731	0.0342512	0.0162708	0.00980964	0.00921649	0.000872716	0.00713039
484	0.00785989	0.0137506	0.0055966	0.0298174	0.00020938	0.00115834	0.0132325	0.0076771	0.00681822	0.0229602	0.0274168	0.0507731	0.0353263	0.015947	0.0096108	0.00774186	0.000997389	0.00690757
484.5	0.00823123	0.0137506	0.00487704	0.0289077	0.000418759	0.000386112	0.0146109	0.00629271	0.00656092	0.0240389	0.0264648	0.0503306	0.0348655	0.0157851	0.00921311	0.00774186	0.000623368	0.00557062
485	0.008355	0.0118924	0.00455723	0.028655	0.00020938	0.000154445	0.0139217	0.00591514	0.00604634	0.0246553	0.0266552	0.0503306	0.0348655	0.016028	0.00954452	0.0055299	0.000124674	0.00713039
485.5	0.00823123	0.0122641	0.00367777	0.0270378	0.000628139	0.000540557	0.0133703	0.00578929	0.00630363	0.0238848	0.0262744	0.048782	0.0305649	0.016028	0.00908055	0.00700454	-0.000748042	0.00713039
486	0.00798367	0.0131312	0.00431738	0.0272905	0.000942208	0.00131278	0.0139217	0.00667027	0.00656092	0.0265044	0.0279879	0.0496669	0.0337904	0.0167565	0.00841773	0.00682021	0.000872716	0.0104728
486.5	0.00823123	0.0139984	0.00359781	0.0271389	0.00010469	0.00108111	0.0133703	0.00648149	0.00656092	0.0240389	0.0243704	0.0485608	0.0333296	0.0157851	0.00802005	0.00847918	-0.000374021	0.00690757
487	0.00755045	0.0146178	0.00351786	0.0267346	-0.000418759	0.000695002	0.014473	0.00610392	0.0059177	0.0246553	0.026084	0.0490032	0.0345583	0.0157851	0.0078212	0.00571423	4.32549e-17	0.00490214
487.5	0.007798	0.0131312	0.00463718	0.0274421	0.00020938	0.000926669	0.0148865	0.00629271	0.00527447	0.0221897	0.0264648	0.048782	0.0330224	0.0144899	0.0085503	0.00571423	-0.00124674	0.00222825
488	0.00755045	0.0141222	0.00503694	0.0271389	-0.000523449	0.00146723	0.0143352	0.00673319	0.00501718	0.0238848	0.0285591	0.0484501	0.0337904	0.014328	0.00808633	0.00645155	-0.000498695	0.00445649
488.5	0.00680778	0.0115208	0.00487704	0.0279475	0.00157035	0.00154445	0.0137838	0.00622978	0.0028302	0.0234225	0.0266552	0.0485608	0.0333296	0.0142471	0.00815261	0.00571423	-0.000623368	0.0035652
489	0.00748856	0.0121402	0.00391762	0.0274926	0.0020938	0.00216223	0.0141974	0.00572636	0.00630363	0.0255798	0.0245608	0.047344	0.0330224	0.0152185	0.00881542	0.00645155	0.000872716	0.00445649
489.5	0.00711723	0.011273	0.00367777	0.027341	0.00261725	0.00185334	0.0122676	0.00484538	0.00681822	0.0246553	0.0258936	0.0472334	0.0333296	0.0149756	0.00868286	0.00460825	0.00162076	0.00713039
490	0.007798	0.0128835	0.00511689	0.0275937	0.00198911	0.00278001	0.0130946	0.00553758	0.00823332	0.025888	0.0283687	0.0467909	0.0322544	0.0156232	0.00954452	0.00663588	0.00137141	0.00891299
490.5	0.00674589	0.0132551	0.00495699	0.0272905	0.000523449	0.00223945	0.0124055	0.006041	0.0073328	0.0254258	0.0316054	0.0469015	0.033944	0.0135995	0.00802005	0.00811052	0.000872716	0.00980429
491	0.00581756	0.0122641	0.00471713	0.0273916	0.00115159	0.00216223	0.0129568	0.00616685	0.00553176	0.0232684	0.0268456	0.0471227	0.0319473	0.012709	0.00762236	0.00921649	-0.000623368	0.00557062
491.5	0.00575567	0.0117685	0.00399757	0.0264819	0.0020938	0.000772224	0.0122676	0.00516002	0.00578905	0.0228061	0.025132	0.0472334	0.0334832	0.0122233	0.00742351	0.00589856	0	0.00557062
492	0.00581756	0.0115208	0.00367777	0.0273916	0.00146566	0.000695002	0.0124055	0.00459367	0.00411666	0.0191078	0.020753	0.0460166	0.0308721	0.0126281	0.00729095	0.00460825	-0.00137141	0.0035652
492.5	0.00792178	0.0149894	0.00551665	0.026684	0.000942208	0.00208501	0.0132325	0.00509709	0.00668957	0.0224979	0.0249416	0.045906	0.0307185	0.0136804	0.00815261	0.00682021	-0.00124674	0.00846734
493	0.00767423	0.013379	0.00535674	0.026583	0.00020938	0.0023939	0.0137838	0.00516002	0.00501718	0.0220357	0.0213241	0.0451316	0.0293362	0.0133566	0.00762236	0.00442392	-0.000997389	0.00757604
493.5	0.007798	0.0138745	0.00535674	0.0264313	0.00198911	0.0023939	0.0130946	0.00528587	0.00630363	0.0248094	0.0226569	0.0462378	0.0293362	0.0136804	0.00828517	0.00571423	0.000374021	0.00579344
494	0.007798	0.0125118	0.00487704	0.0262292	0.00240787	0.00216223	0.0118541	0.00490831	0.00540311	0.022652	0.0228473	0.046459	0.0308721	0.01279	0.00775492	0.00442392	0.00137141	0.00802169
494.5	0.00854067	0.0110253	0.00631616	0.026583	0.00240787	0.00285723	0.0125433	0.00585222	0.00694686	0.0229602	0.0247512	0.045906	0.0311793	0.0119805	0.0088817	0.00866351	0.00112206	0.00913581
495	0.00785989	0.0116447	0.00567655	0.0264819	0.000942208	0.00262556	0.0119919	0.00541173	0.00604634	0.0223438	0.0234185	0.0456847	0.0313329	0.00987581	0.00848402	0.0073732	0.00149608	0.00980429
495.5	0.00600323	0.0105297	0.00607631	0.0268862	0.00020938	0.00208501	0.0117163	0.00509709	0.00475989	0.0198783	0.0175163	0.0449104	0.0296434	0.00995676	0.00821889	0.0073732	0.000124674	0.000445649
496	0.00631267	0.0121402	0.00519684	0.0264819	0.000418759	0.00169889	0.0110271	0.00471953	0.00437395	0.0206488	0.019801	0.0454635	0.0307185	0.0112519	0.00802005	0.00700454	0.000872716	0.0017826
496.5	0.00637456	0.0106536	0.00527679	0.0258249	0.00146566	0.00123556	0.0114406	0.00503416	0.00578905	0.0180292	0.0192298	0.0451316	0.0293362	0.0130328	0.00748979	0.00608289	0.000748042	0.00401084
497	0.00736478	0.0126357	0.00639611	0.0262292	0.00293131	0.00200778	0.0129568	0.00591514	0.0073328	0.0203406	0.025132	0.045906	0.0317937	0.0145709	0.00815261	0.0105068	0.0023688	0.00958146
497.5	0.00680778	0.0126357	0.00647606	0.0262292	0.00324538	0.00254834	0.0133703	0.00616685	0.00759009	0.0197242	0.0255128	0.0457953	0.0316401	0.0137614	0.00729095	0.0105068	0.00274282	0.0100271
498	0.00581756	0.0117685	0.00551665	0.0272905	0.00293131	0.00247112	0.0132325	0.00541173	0.00501718	0.0183374	0.0234185	0.0446892	0.0307185	0.0135995	0.00682698	0.0106911	0.00137141	0.00735322
498.5	0.00631267	0.0105297	0.00367777	0.0263808	0.00188442	0.00162167	0.0118541	0.00484538	0.00347343	0.0166423	0.0222761	0.0439148	0.0285682	0.0131138	0.00656186	0.0055299	0	0.00891299
499	0.00625078	0.00867156	0.00367777	0.0262292	0.00125628	0.00193056	0.0100622	0.00503416	0.00398801	0.0158718	0.0203722	0.0428087	0.0268787	0.0131138	0.00649557	0.00626722	-0.00224413	0.00601627
499.5	0.00705534	0.0122641	0.0055966	0.0249152	0.00136097	0.00200778	0.0107514	0.00553758	0.00540311	0.0198783	0.0243704	0.0446892	0.0281074	0.0118995	0.00709211	0.0055299	0.000124674	0.00913581
500	0.006684	0.0116447	0.0057565	0.0244604	0.00157035	0.00146723	0.00951085	0.00522295	0.00553176	0.0186456	0.0213241	0.0430299	0.0273395	0.0118186	0.00742351	0.00589856	0.000124674	0.00311955

## Sheet: WISOM_MAE
Wavelength	TMK-A-009	TMK-A-011	TMK-A-013	TMK-A-016	TMK-A-018	TMK-A-021	TMK-A-023	TMK-A-025	TMK-A-026	TMK-A-029	TMK-A-030	TMK-A-033	TMK-A-035	TMK-A-038	TMK-A-039	TMK-A-041	TMK-A-042	TMK-A-044
nm	m2g-1	m2g-1	m2g-1	m2g-1	m2g-1	m2g-1	m2g-1	m2g-1	m2g-1	m2g-1	m2g-1	m2g-1	m2g-1	m2g-1	m2g-1	m2g-1	m2g-1	m2g-1
250	1.27286	1.22535	1.27046	1.08916	1.2228	1.12006	1.61151	1.76972	1.18409	4.71509	3.38369	3.76566	2.2109	2.11919	1.60571	1.41953	1.07225	1.19387
250.5	1.26368	1.21499	1.25745	1.07935	1.21084	1.1122	1.59824	1.75655	1.1774	4.69787	3.3698	3.74874	2.19659	2.10678	1.59233	1.40963	1.06235	1.18286
251	1.25528	1.20838	1.24817	1.07011	1.20016	1.10381	1.58784	1.74621	1.16971	4.6855	3.35761	3.73787	2.18936	2.09553	1.58518	1.39778	1.05586	1.17653
251.5	1.24349	1.19408	1.2348	1.05903	1.18507	1.08969	1.57171	1.73081	1.15703	4.6621	3.33893	3.71833	2.17084	2.0804	1.5691	1.38496	1.04756	1.16166
252	1.23499	1.18426	1.22926	1.05037	1.17531	1.08024	1.56267	1.7221	1.14934	4.64689	3.32673	3.70319	2.16074	2.0698	1.56124	1.37564	1.04245	1.1544
252.5	1.22359	1.17586	1.21902	1.04367	1.1639	1.07011	1.55226	1.71075	1.14094	4.63135	3.31392	3.68393	2.14121	2.0588	1.54986	1.36438	1.03511	1.14573
253	1.21702	1.16782	1.21275	1.03616	1.15506	1.06519	1.54533	1.70082	1.13453	4.61831	3.30188	3.67114	2.12943	2.05027	1.54236	1.35758	1.02894	1.13859
253.5	1.20755	1.15925	1.20613	1.02693	1.14715	1.0552	1.5387	1.6916	1.12727	4.60393	3.28907	3.6571	2.11882	2.03967	1.53238	1.34942	1.02117	1.13249
254	1.20205	1.15353	1.20167	1.01919	1.14328	1.04947	1.53252	1.684	1.12029	4.59073	3.27981	3.64513	2.11344	2.03294	1.52288	1.34631	1.01542	1.12699
254.5	1.19316	1.14496	1.19191	1.0118	1.13702	1.04095	1.5194	1.67316	1.11274	4.57485	3.26699	3.62835	2.10485	2.02053	1.51221	1.33719	1.00935	1.12043
255	1.18794	1.14174	1.18384	1.00649	1.13187	1.03562	1.51277	1.66526	1.10676	4.56265	3.25681	3.61665	2.09458	2.01342	1.50528	1.33155	1.00456	1.11692
255.5	1.17876	1.13281	1.17336	0.99887	1.12267	1.02869	1.4992	1.6527	1.10021	4.54459	3.24106	3.59794	2.08179	2.00178	1.4966	1.32243	0.998817	1.11001
256	1.17219	1.12924	1.16854	0.992635	1.11512	1.02457	1.49619	1.64611	1.09807	4.53624	3.23257	3.59051	2.07522	1.99829	1.49191	1.31621	0.995198	1.1086
256.5	1.1633	1.11995	1.1607	0.984437	1.10389	1.01631	1.48684	1.63568	1.08781	4.51568	3.21374	3.5729	2.06613	1.98782	1.481	1.30689	0.986578	1.09935
257	1.15596	1.11673	1.15492	0.978202	1.09745	1.01165	1.48232	1.6299	1.08255	4.50414	3.20571	3.56478	2.05755	1.98122	1.47502	1.30067	0.982108	1.09419
257.5	1.14756	1.1103	1.14637	0.968618	1.09009	1.00472	1.47056	1.61906	1.07272	4.48375	3.18765	3.54689	2.04526	1.96777	1.4634	1.29349	0.974764	1.0881
258	1.1405	1.10565	1.14143	0.964808	1.08548	0.999661	1.46724	1.61156	1.06788	4.47205	3.18039	3.53671	2.0355	1.96001	1.45566	1.28805	0.973168	1.08354
258.5	1.132	1.09547	1.13155	0.958111	1.07278	0.991138	1.45428	1.59991	1.05876	4.45166	3.16002	3.51814	2.02119	1.9498	1.44217	1.27601	0.965931	1.0744
259	1.12592	1.08832	1.12709	0.952107	1.06505	0.986077	1.44764	1.59211	1.05363	4.43594	3.14798	3.50534	2.01446	1.94321	1.43548	1.26649	0.96178	1.06784
259.5	1.11741	1.07832	1.11552	0.942639	1.05235	0.978485	1.43604	1.57955	1.04637	4.41221	3.12776	3.4836	2.0025	1.93079	1.42786	1.25523	0.955501	1.06163
260	1.11191	1.07564	1.10998	0.937328	1.04812	0.976754	1.43121	1.57174	1.03968	4.39532	3.11433	3.46916	1.99611	1.92277	1.42187	1.24882	0.950605	1.05695
260.5	1.10418	1.06546	1.10155	0.92786	1.03965	0.968097	1.42383	1.55898	1.03227	4.36958	3.09271	3.4459	1.98129	1.90881	1.40967	1.23872	0.944007	1.05179
261	1.09925	1.06224	1.09709	0.924165	1.03597	0.964235	1.4193	1.55239	1.02615	4.35354	3.07913	3.43269	1.97439	1.90144	1.40263	1.23619	0.940601	1.04793
261.5	1.09017	1.04849	1.08854	0.917007	1.03137	0.956244	1.4092	1.54256	1.01874	4.32796	3.05983	3.41192	1.96042	1.88735	1.39043	1.22745	0.934641	1.0416
262	1.08341	1.04509	1.08143	0.908809	1.02419	0.950517	1.40031	1.53395	1.01091	4.30924	3.04394	3.39596	1.95032	1.87545	1.38292	1.22046	0.92932	1.0368
262.5	1.07587	1.03527	1.073	0.903035	1.01701	0.943592	1.39021	1.52483	1.00564	4.27848	3.02356	3.37202	1.93534	1.86174	1.37014	1.21036	0.923892	1.03071
263	1.07065	1.0333	1.0683	0.897378	1.01149	0.938265	1.38267	1.51673	0.999086	4.25692	3.00642	3.35661	1.92423	1.85334	1.36357	1.20357	0.919635	1.02591
263.5	1.06128	1.02866	1.05986	0.891836	1.00394	0.931472	1.37137	1.50498	0.99339	4.22633	2.97972	3.33047	1.90689	1.83911	1.3516	1.19269	0.913356	1.01806
264	1.05384	1.02276	1.053	0.887217	0.998049	0.927344	1.36488	1.49657	0.985984	4.20627	2.96475	3.31437	1.89578	1.8311	1.34468	1.18375	0.908247	1.0142
264.5	1.04573	1.01258	1.04348	0.880405	0.991975	0.923215	1.35508	1.48431	0.977723	4.17685	2.93928	3.28905	1.88282	1.81558	1.33553	1.17404	0.903884	1.00717
265	1.04128	1.00901	1.04059	0.879366	0.99087	0.923881	1.35162	1.47904	0.974732	4.16365	2.926	3.27763	1.87592	1.81067	1.33119	1.1723	0.903778	1.006
265.5	1.03298	1.00382	1.03324	0.869898	0.984612	0.917488	1.34182	1.4683	0.966614	4.12554	2.90022	3.25204	1.86161	1.79722	1.32204	1.16278	0.896115	0.998151
266	1.02824	1.00168	1.0295	0.867011	0.979826	0.916956	1.3373	1.46313	0.962199	4.10364	2.88664	3.23484	1.85134	1.7905	1.31699	1.16006	0.891538	0.994168
266.5	1.01703	0.989711	1.01914	0.856619	0.968045	0.908032	1.32509	1.44986	0.950236	4.06369	2.85916	3.20526	1.83434	1.77575	1.30209	1.14491	0.881747	0.985735
267	1.01288	0.987031	1.01673	0.852925	0.96602	0.905635	1.31981	1.44439	0.946533	4.04865	2.84619	3.19095	1.82878	1.76761	1.29611	1.14316	0.880257	0.982807
267.5	1.0037	0.979528	1.0077	0.846459	0.9651	0.897777	1.31242	1.43294	0.938985	4.02157	2.82412	3.17045	1.81296	1.75377	1.28473	1.13384	0.873339	0.978239
268	1.00051	0.976848	1.00396	0.842995	0.961602	0.897378	1.30639	1.42585	0.934	4.00251	2.80945	3.15545	1.80623	1.74782	1.27957	1.13054	0.868976	0.975311
268.5	0.991819	0.961663	0.993478	0.834335	0.949085	0.887522	1.29403	1.41045	0.922179	3.96791	2.7829	3.12835	1.78821	1.73231	1.2676	1.11792	0.859823	0.965941
269	0.985152	0.954339	0.985286	0.827176	0.940618	0.88406	1.28634	1.40082	0.91577	3.94635	2.76639	3.10936	1.77727	1.72145	1.25986	1.11034	0.855247	0.958445
269.5	0.975588	0.943977	0.975768	0.82175	0.932703	0.876069	1.27639	1.39109	0.908079	3.91175	2.74277	3.08157	1.76162	1.7058	1.24648	1.09616	0.849074	0.950012
270	0.970081	0.941655	0.972153	0.81817	0.928469	0.877001	1.27368	1.3835	0.905088	3.89035	2.7281	3.06712	1.75253	1.69752	1.23933	1.09267	0.843966	0.947318
270.5	0.964574	0.938975	0.966009	0.812974	0.924972	0.874737	1.26614	1.37569	0.898964	3.85625	2.70418	3.04442	1.74091	1.68615	1.23029	1.08665	0.837261	0.942399
271	0.960033	0.935938	0.961431	0.807201	0.919081	0.871141	1.26117	1.36708	0.891273	3.83954	2.68766	3.02681	1.73048	1.67709	1.2249	1.07694	0.833642	0.937831
271.5	0.952787	0.928613	0.952395	0.80062	0.913559	0.865681	1.25031	1.35918	0.883867	3.81028	2.66512	3.00149	1.71634	1.66132	1.21457	1.06936	0.830556	0.929046
272	0.948633	0.921646	0.948298	0.79808	0.91448	0.861286	1.24609	1.3533	0.881731	3.79474	2.65138	2.98608	1.70758	1.65278	1.21012	1.06295	0.825979	0.926587
272.5	0.941001	0.916108	0.943238	0.7945	0.917609	0.861152	1.24112	1.34317	0.875749	3.76298	2.63224	2.96476	1.699	1.64283	1.20155	1.06023	0.823745	0.921199
273	0.938682	0.911463	0.942274	0.791498	0.916136	0.860487	1.23795	1.3374	0.872331	3.74342	2.61989	2.95127	1.6921	1.63598	1.19592	1.05518	0.819168	0.917919
273.5	0.927185	0.903781	0.93119	0.780991	0.903067	0.854627	1.22273	1.32362	0.859371	3.70648	2.59427	2.92265	1.67796	1.62072	1.18184	1.03926	0.807674	0.905738
274	0.920712	0.89467	0.924925	0.776142	0.893863	0.850232	1.21353	1.315	0.855953	3.68291	2.57682	2.90367	1.66634	1.60921	1.17258	1.02702	0.799692	0.900116
274.5	0.909409	0.885738	0.912395	0.769445	0.884475	0.841308	1.20238	1.30153	0.847692	3.64764	2.54981	2.87973	1.64917	1.59602	1.16495	1.01848	0.790433	0.891449
275	0.903515	0.8802	0.907215	0.764826	0.878769	0.83718	1.19529	1.29474	0.840286	3.62491	2.53237	2.86473	1.63772	1.58774	1.15627	1.01246	0.786602	0.884187
275.5	0.898008	0.874304	0.899624	0.762286	0.876192	0.831586	1.19001	1.28714	0.835871	3.59817	2.51307	2.84547	1.62493	1.57895	1.14911	1.01051	0.782132	0.877628
276	0.894047	0.871625	0.89589	0.758591	0.873615	0.830387	1.18655	1.28046	0.833023	3.58145	2.50165	2.83295	1.62022	1.57274	1.14336	1.00702	0.780003	0.87306
276.5	0.886318	0.864836	0.889866	0.75328	0.869565	0.823995	1.18067	1.27093	0.826044	3.55939	2.48204	2.81011	1.60726	1.56007	1.13527	0.996918	0.774788	0.867906
277	0.879845	0.861442	0.884564	0.7482	0.864043	0.821464	1.17268	1.26394	0.823053	3.54133	2.46614	2.79731	1.6012	1.55218	1.12929	0.991868	0.771489	0.863924
277.5	0.869508	0.849651	0.874926	0.738732	0.854471	0.814672	1.16213	1.25087	0.813939	3.50857	2.44191	2.77007	1.58487	1.5346	1.11791	0.979632	0.761804	0.852563
278	0.862552	0.840897	0.866974	0.734344	0.84582	0.808812	1.15444	1.24358	0.809523	3.48667	2.42724	2.75273	1.57595	1.52581	1.11122	0.974777	0.754886	0.847643
278.5	0.855113	0.831786	0.859987	0.726493	0.836616	0.804417	1.14373	1.23152	0.801548	3.45909	2.40872	2.72714	1.56046	1.50822	1.10172	0.967785	0.747756	0.83839
279	0.850282	0.823568	0.852878	0.72095	0.829437	0.800155	1.1362	1.22625	0.794996	3.44037	2.39344	2.71311	1.55221	1.49762	1.09386	0.95788	0.742541	0.83476
279.5	0.846611	0.818566	0.849023	0.714023	0.82686	0.797625	1.13017	1.21896	0.790297	3.41613	2.3743	2.69384	1.54649	1.48895	1.08658	0.953802	0.740625	0.832885
280	0.839848	0.807847	0.841312	0.707441	0.819866	0.791498	1.12338	1.21186	0.782463	3.3924	2.35655	2.6772	1.53571	1.47964	1.07849	0.944091	0.734878	0.825975
280.5	0.834631	0.804989	0.838541	0.702707	0.817473	0.789368	1.11841	1.20416	0.779045	3.36632	2.34003	2.65793	1.5278	1.47292	1.0738	0.940789	0.73243	0.822578
281	0.83009	0.803381	0.834324	0.700052	0.814527	0.788702	1.11162	1.19636	0.774203	3.34777	2.32752	2.64679	1.51753	1.46465	1.06617	0.938264	0.729982	0.819767
281.5	0.823231	0.798022	0.825409	0.697165	0.811214	0.782842	1.10499	1.1837	0.769788	3.32487	2.31255	2.62987	1.50676	1.45417	1.05585	0.930495	0.723065	0.814731
282	0.817434	0.792662	0.819144	0.691969	0.805876	0.778313	1.09972	1.17711	0.763949	3.30765	2.30066	2.61556	1.49784	1.44564	1.04892	0.924863	0.71753	0.81028
282.5	0.809705	0.779799	0.806975	0.685041	0.793727	0.769657	1.08977	1.16495	0.756828	3.28241	2.2806	2.59148	1.48353	1.43387	1.03883	0.91321	0.709123	0.801144
283	0.806227	0.778549	0.804807	0.682848	0.789493	0.767259	1.08705	1.16191	0.75284	3.26469	2.26887	2.57772	1.47747	1.42689	1.03578	0.911462	0.706675	0.79845
283.5	0.799754	0.775155	0.797939	0.67719	0.783051	0.760467	1.07861	1.15442	0.749137	3.24062	2.25358	2.55598	1.46855	1.41719	1.02699	0.904859	0.70742	0.795639
284	0.792508	0.770331	0.793602	0.672802	0.779921	0.755806	1.07424	1.14884	0.743867	3.22341	2.24139	2.54181	1.45946	1.40736	1.02159	0.898838	0.703056	0.791071
284.5	0.786035	0.761577	0.785289	0.661833	0.769061	0.750478	1.06444	1.14094	0.737458	3.20201	2.22333	2.52406	1.44616	1.39805	1.01267	0.891846	0.697522	0.786855
285	0.77792	0.749965	0.77806	0.655945	0.762987	0.743287	1.05585	1.13233	0.729198	3.18697	2.21052	2.51195	1.43976	1.38939	1.00681	0.883883	0.690285	0.779593
285.5	0.770674	0.743355	0.769386	0.649594	0.755071	0.740756	1.04876	1.12615	0.722789	3.16925	2.20002	2.49792	1.42949	1.38111	0.999182	0.879416	0.686454	0.776196
286	0.764974	0.735495	0.762398	0.643821	0.752126	0.733032	1.04394	1.11916	0.719086	3.15805	2.19184	2.48691	1.42444	1.37348	0.992612	0.8699	0.683155	0.770457
286.5	0.755796	0.72549	0.75541	0.636201	0.742186	0.72584	1.0358	1.1071	0.716665	3.13247	2.17671	2.46696	1.41098	1.36236	0.9844	0.86116	0.677088	0.762493
287	0.751835	0.720488	0.753362	0.631467	0.738689	0.720779	1.03143	1.10011	0.718516	3.12027	2.16884	2.4565	1.40626	1.35771	0.981467	0.859218	0.674108	0.759682
287.5	0.74169	0.710305	0.741555	0.622461	0.723043	0.711323	1.01861	1.08846	0.710398	3.09436	2.14846	2.43917	1.39684	1.34646	0.972199	0.852614	0.664743	0.750663
288	0.741014	0.712806	0.736615	0.620036	0.719177	0.710258	1.01334	1.08481	0.704986	3.08283	2.13889	2.43311	1.39179	1.34349	0.967037	0.854556	0.66304	0.749843
288.5	0.736087	0.707983	0.727218	0.615071	0.714943	0.707061	1.00731	1.07863	0.69758	3.06411	2.12392	2.41743	1.38421	1.33405	0.961758	0.849701	0.658676	0.744338
289	0.731256	0.701194	0.722398	0.610683	0.711446	0.704797	1.00233	1.07377	0.692311	3.04923	2.11342	2.40298	1.37462	1.32551	0.955775	0.844069	0.655803	0.741527
289.5	0.722754	0.688153	0.714567	0.602947	0.703715	0.694675	0.991629	1.06171	0.686186	3.02249	2.09273	2.38069	1.36199	1.31064	0.945334	0.828531	0.651652	0.736608
290	0.715991	0.679042	0.709266	0.595789	0.692854	0.686418	0.98379	1.05381	0.680347	2.99992	2.07745	2.36418	1.35038	1.30133	0.936652	0.819792	0.646969	0.731337
290.5	0.710098	0.670467	0.705049	0.589554	0.688437	0.678294	0.9758	1.04286	0.676929	2.97234	2.05924	2.34396	1.34028	1.29138	0.926563	0.818044	0.642606	0.72712
291	0.704012	0.66475	0.700712	0.584242	0.681442	0.674965	0.973237	1.03648	0.672229	2.95195	2.04581	2.32951	1.33169	1.2831	0.921049	0.81649	0.641116	0.720561
291.5	0.697828	0.661534	0.694929	0.576506	0.675736	0.671102	0.967358	1.02645	0.667814	2.92386	2.0313	2.30984	1.31991	1.27133	0.916005	0.809498	0.635475	0.713768
292	0.691355	0.65546	0.685411	0.570387	0.665427	0.665375	0.956805	1.01723	0.658414	2.90464	2.01555	2.29511	1.30813	1.26021	0.910843	0.798428	0.629622	0.708263
292.5	0.686235	0.652781	0.679507	0.566692	0.663034	0.660581	0.946705	1.00963	0.652148	2.87974	1.99765	2.27324	1.2987	1.24974	0.90181	0.789882	0.624726	0.700767
293	0.68324	0.652423	0.67758	0.565884	0.666164	0.656719	0.942484	1.00447	0.649157	2.8662	1.98468	2.26113	1.29399	1.24651	0.897	0.790076	0.622598	0.699127
293.5	0.676187	0.643312	0.673002	0.558725	0.662114	0.654055	0.93555	0.996866	0.642463	2.83728	1.96693	2.23843	1.28288	1.2372	0.888201	0.786386	0.615786	0.69128
294	0.672033	0.639025	0.665532	0.553991	0.65696	0.650592	0.928766	0.991497	0.636624	2.81923	1.95597	2.22536	1.27379	1.22853	0.885737	0.780171	0.61121	0.688
294.5	0.665657	0.633487	0.658905	0.547179	0.6461	0.644466	0.919872	0.980048	0.62936	2.79415	1.94207	2.20623	1.26133	1.21625	0.878112	0.773568	0.606953	0.681675
295	0.661792	0.633129	0.655652	0.543138	0.643339	0.640737	0.9155	0.976501	0.629075	2.77978	1.93019	2.19509	1.25392	1.20953	0.871894	0.770266	0.605569	0.680153
295.5	0.656092	0.632415	0.648544	0.539212	0.63708	0.63248	0.910978	0.966674	0.623379	2.75504	1.91228	2.17596	1.24685	1.20332	0.864268	0.766576	0.600142	0.675585
296	0.652228	0.625983	0.64746	0.533439	0.634135	0.629816	0.904797	0.96252	0.621385	2.73615	1.897	2.1644	1.24113	1.19582	0.860045	0.761915	0.5978	0.67008
296.5	0.645561	0.616336	0.639629	0.528127	0.62806	0.624888	0.894244	0.951476	0.616115	2.71659	1.87878	2.14459	1.22867	1.1847	0.849956	0.753369	0.591308	0.662701
297	0.642663	0.609726	0.636737	0.525587	0.625483	0.623823	0.8852	0.94489	0.611558	2.70055	1.86674	2.13001	1.21908	1.17474	0.846788	0.746572	0.588328	0.657196
297.5	0.637736	0.600794	0.627219	0.517043	0.622906	0.617297	0.875099	0.934252	0.605861	2.68049	1.85347	2.11487	1.20729	1.16556	0.838693	0.739386	0.580453	0.653331
298	0.63561	0.60133	0.624207	0.515542	0.618673	0.614766	0.872687	0.93101	0.605149	2.66427	1.84652	2.10579	1.20258	1.16116	0.838224	0.739968	0.579601	0.649583
298.5	0.627302	0.595077	0.617822	0.509422	0.609285	0.607308	0.864848	0.922499	0.600022	2.64071	1.82831	2.08901	1.19298	1.15211	0.829543	0.729869	0.571619	0.642555
299	0.625369	0.593827	0.616135	0.509191	0.60818	0.603579	0.861532	0.918548	0.597458	2.62616	1.82198	2.07759	1.18793	1.14513	0.827314	0.729286	0.569384	0.637284
299.5	0.620539	0.59079	0.612641	0.506305	0.60321	0.601715	0.854748	0.911253	0.594325	2.6046	1.80901	2.05777	1.18356	1.13867	0.820392	0.723071	0.565978	0.631545
300	0.618607	0.59204	0.609388	0.504457	0.604499	0.599317	0.851884	0.904667	0.594182	2.59357	1.79944	2.04773	1.17834	1.13375	0.815817	0.723266	0.563318	0.629788
300.5	0.611844	0.587395	0.603244	0.497183	0.597872	0.597053	0.845854	0.900108	0.590052	2.5715	1.784	2.02943	1.16959	1.12573	0.810303	0.718604	0.559912	0.623815
301	0.608849	0.583822	0.599147	0.49141	0.595663	0.591992	0.841633	0.894029	0.586207	2.55529	1.77119	2.01966	1.15999	1.1194	0.806431	0.716468	0.556826	0.620653
301.5	0.605178	0.57757	0.597099	0.4876	0.59327	0.591193	0.838166	0.888558	0.581364	2.53389	1.76023	2.00453	1.14955	1.11112	0.803381	0.711418	0.553846	0.618661
302	0.602183	0.576319	0.594569	0.485175	0.594559	0.588796	0.832437	0.882681	0.577519	2.52052	1.74912	1.99393	1.14265	1.10479	0.799862	0.708699	0.553633	0.61503
302.5	0.594454	0.570781	0.587461	0.481942	0.590325	0.582936	0.823091	0.874576	0.572819	2.5018	1.7343	1.97715	1.13306	1.09768	0.791415	0.701902	0.549482	0.609291
303	0.592618	0.570245	0.585653	0.478594	0.588485	0.581338	0.820377	0.870422	0.573104	2.4921	1.72411	1.96518	1.13087	1.09406	0.784611	0.698988	0.545651	0.603786
303.5	0.586435	0.565958	0.578545	0.474668	0.582594	0.576543	0.81284	0.859682	0.567977	2.46519	1.70728	1.94867	1.11639	1.08436	0.776164	0.694133	0.537562	0.59629
304	0.581991	0.561849	0.576256	0.469472	0.577072	0.574679	0.809222	0.85259	0.565271	2.44731	1.69463	1.93367	1.10747	1.07388	0.772527	0.685587	0.533199	0.59102
304.5	0.573102	0.552202	0.565654	0.459773	0.565659	0.566421	0.794901	0.841242	0.551456	2.41588	1.67193	1.9122	1.09013	1.05863	0.761617	0.676265	0.5266	0.583641
305	0.569141	0.542019	0.560353	0.45273	0.557744	0.559496	0.785102	0.834353	0.544762	2.3975	1.65928	1.89473	1.08121	1.04647	0.753522	0.663835	0.51947	0.575559
305.5	0.564987	0.535587	0.554449	0.448573	0.551486	0.550839	0.7747	0.826855	0.535932	2.36657	1.63875	1.87423	1.06993	1.0347	0.74179	0.656455	0.513936	0.569234
306	0.563345	0.532014	0.553606	0.446495	0.550933	0.545379	0.773645	0.821181	0.534508	2.35153	1.62779	1.86102	1.06471	1.02682	0.739561	0.656261	0.510849	0.567126
306.5	0.555616	0.529871	0.54963	0.441068	0.549093	0.543115	0.770027	0.814292	0.525962	2.32395	1.6125	1.84286	1.05562	1.01427	0.73264	0.649851	0.507763	0.561621
307	0.552427	0.527191	0.545172	0.440029	0.545963	0.542715	0.766409	0.808618	0.524823	2.31191	1.6017	1.8335	1.05074	1.01001	0.729003	0.649269	0.503612	0.558107
307.5	0.546148	0.524868	0.540594	0.434487	0.544123	0.542049	0.756912	0.802741	0.518841	2.29102	1.58642	1.81534	1.0393	1.00341	0.721729	0.645773	0.49861	0.552836
308	0.545761	0.525226	0.536136	0.434833	0.544307	0.539386	0.750731	0.797574	0.51699	2.28049	1.5753	1.80406	1.03324	1.00096	0.7195	0.644025	0.49861	0.549674
308.5	0.543926	0.519866	0.532281	0.432293	0.540809	0.537787	0.745756	0.7919	0.514996	2.2621	1.55878	1.787	1.02431	0.994619	0.715159	0.643248	0.494566	0.546629
309	0.541027	0.516651	0.529871	0.431023	0.538416	0.537654	0.740933	0.787037	0.513999	2.24589	1.54752	1.77723	1.02179	0.988154	0.712344	0.640529	0.495524	0.543701
309.5	0.535037	0.507718	0.523968	0.424788	0.533262	0.530063	0.733094	0.778222	0.507448	2.21613	1.52899	1.75907	1.0058	0.974318	0.704249	0.633343	0.487223	0.539133
310	0.530786	0.50879	0.520594	0.422017	0.530869	0.527399	0.731586	0.77346	0.503887	2.20309	1.52004	1.74985	1.00226	0.968887	0.701903	0.629847	0.487223	0.537727
310.5	0.525762	0.503788	0.515414	0.416937	0.525347	0.521273	0.725255	0.762619	0.497336	2.18103	1.508	1.73183	0.99031	0.960094	0.69416	0.624992	0.47956	0.531871
311	0.520159	0.4995	0.51192	0.41278	0.517064	0.517943	0.718471	0.756135	0.490072	2.16749	1.49395	1.71917	0.985429	0.949621	0.686769	0.615669	0.475622	0.525663
311.5	0.515039	0.496463	0.504932	0.40897	0.512646	0.511817	0.709124	0.747017	0.486227	2.13958	1.48206	1.70114	0.973814	0.938112	0.676445	0.605376	0.469024	0.521212
312	0.510208	0.492354	0.500715	0.405044	0.507676	0.506357	0.703245	0.742862	0.4811	2.12286	1.47126	1.68972	0.962872	0.929449	0.669289	0.600909	0.46466	0.51477
312.5	0.507503	0.493069	0.49939	0.401349	0.510437	0.50316	0.698873	0.741444	0.482666	2.10698	1.46616	1.67693	0.95496	0.923242	0.669289	0.599355	0.465192	0.515356
313	0.506054	0.489496	0.498305	0.399848	0.512462	0.502228	0.696461	0.738607	0.484233	2.09963	1.45721	1.66633	0.955465	0.919363	0.667998	0.599355	0.463702	0.51395
313.5	0.50103	0.480921	0.494571	0.391188	0.50289	0.4977	0.689829	0.729995	0.483094	2.07856	1.44085	1.65065	0.94789	0.9107	0.66049	0.590032	0.4587	0.504697
314	0.499098	0.475562	0.490715	0.390842	0.497184	0.493571	0.682593	0.724828	0.478394	2.06235	1.42958	1.64074	0.941998	0.904234	0.65087	0.585565	0.454124	0.499661
314.5	0.49417	0.470202	0.482643	0.383568	0.488164	0.486113	0.676412	0.717533	0.47113	2.03945	1.41136	1.62065	0.927353	0.894666	0.645356	0.579156	0.449867	0.493102
315	0.490306	0.468952	0.478667	0.382182	0.482826	0.483183	0.670382	0.711555	0.465861	2.02758	1.40473	1.61116	0.91658	0.887942	0.642306	0.573718	0.445929	0.491696
315.5	0.48847	0.468058	0.477824	0.381028	0.481353	0.480386	0.669477	0.710542	0.465576	2.01856	1.39469	1.59809	0.917253	0.88083	0.641837	0.572553	0.442523	0.492516
316	0.485862	0.463592	0.475053	0.380104	0.479145	0.478788	0.66601	0.707097	0.464436	2.01003	1.38728	1.59039	0.915233	0.874106	0.637848	0.572164	0.440075	0.489237
316.5	0.481031	0.456446	0.470113	0.373638	0.474359	0.474926	0.65998	0.698587	0.457885	1.99231	1.37246	1.57786	0.907658	0.867382	0.630105	0.567697	0.432626	0.485723
317	0.477553	0.451623	0.465776	0.369712	0.475463	0.470264	0.656664	0.693217	0.45347	1.97777	1.36243	1.56727	0.901093	0.863244	0.624709	0.563813	0.4322	0.481741
317.5	0.470694	0.446442	0.461077	0.365671	0.471045	0.463339	0.651237	0.683085	0.443643	1.95721	1.35209	1.55392	0.889141	0.85471	0.6172	0.551772	0.427091	0.47483
318	0.469921	0.44537	0.459029	0.366364	0.470677	0.461874	0.649428	0.67883	0.442788	1.94284	1.3453	1.54374	0.885101	0.849926	0.616497	0.546334	0.428368	0.475416
318.5	0.465477	0.444655	0.45433	0.362207	0.470309	0.458544	0.640383	0.671129	0.439228	1.92629	1.33681	1.53122	0.876011	0.841392	0.612625	0.541867	0.423579	0.472019
319	0.463448	0.450015	0.452644	0.362207	0.471045	0.457346	0.63782	0.669812	0.441079	1.91459	1.33001	1.5231	0.871971	0.840745	0.612156	0.543226	0.421238	0.471668
319.5	0.458037	0.444834	0.446981	0.358051	0.462946	0.448689	0.63179	0.663429	0.436237	1.89687	1.3189	1.50591	0.863555	0.832211	0.603592	0.540895	0.416449	0.467217
320	0.456009	0.44537	0.442885	0.356203	0.462946	0.443095	0.629378	0.660187	0.436664	1.88617	1.3118	1.49641	0.859346	0.825229	0.601363	0.5374	0.414852	0.466631
320.5	0.454946	0.441797	0.442403	0.352162	0.459449	0.442163	0.628021	0.655121	0.434243	1.87196	1.30331	1.48334	0.856148	0.820444	0.594676	0.534486	0.414214	0.464172
321	0.451758	0.439653	0.439993	0.350661	0.460553	0.439366	0.62365	0.651575	0.437234	1.86093	1.29528	1.47701	0.849583	0.816048	0.593151	0.530602	0.412085	0.461829
321.5	0.448569	0.435723	0.435174	0.34662	0.459081	0.436703	0.618976	0.64732	0.430682	1.84538	1.28046	1.46738	0.838304	0.811522	0.587754	0.5273	0.407189	0.455504
322	0.445188	0.429649	0.429632	0.344079	0.455031	0.432174	0.613549	0.641747	0.42584	1.83034	1.2678	1.45486	0.828541	0.800661	0.584	0.520503	0.403465	0.449999
322.5	0.444029	0.427505	0.424933	0.339576	0.446195	0.429244	0.605107	0.637593	0.419146	1.81647	1.25654	1.44096	0.822986	0.788377	0.576492	0.510986	0.397185	0.44344
323	0.440841	0.421431	0.423246	0.340962	0.444539	0.426714	0.6036	0.634756	0.41701	1.80594	1.24789	1.43353	0.820461	0.783592	0.574732	0.504577	0.39644	0.441918
323.5	0.440068	0.415357	0.424572	0.338537	0.444171	0.423118	0.59968	0.62969	0.415016	1.78905	1.24295	1.42239	0.812381	0.777773	0.569922	0.502829	0.392928	0.440161
324	0.433208	0.409819	0.422403	0.336343	0.441778	0.420588	0.594103	0.623814	0.410031	1.77652	1.23292	1.41069	0.804469	0.773118	0.565933	0.500692	0.391545	0.437467
324.5	0.430696	0.408211	0.419271	0.333803	0.438464	0.417791	0.590485	0.618039	0.408892	1.76014	1.22505	1.39707	0.793528	0.770791	0.562648	0.500887	0.388884	0.436413
325	0.428861	0.409462	0.417463	0.330455	0.435335	0.413129	0.588073	0.615506	0.405189	1.75362	1.21378	1.38813	0.786963	0.767688	0.560889	0.501275	0.388033	0.436179
325.5	0.424803	0.402852	0.412162	0.327337	0.429813	0.404872	0.579782	0.608008	0.398638	1.73623	1.20297	1.37643	0.776357	0.760188	0.555961	0.499916	0.383456	0.434422
326	0.421808	0.399636	0.408909	0.325721	0.423002	0.401276	0.574355	0.60507	0.39465	1.7242	1.1917	1.36708	0.770634	0.753852	0.54904	0.496225	0.381966	0.430791
326.5	0.413982	0.39249	0.400114	0.320641	0.421345	0.397814	0.566063	0.596762	0.389095	1.70113	1.18352	1.34892	0.763059	0.746869	0.542235	0.484184	0.378454	0.424115
327	0.413016	0.392847	0.395897	0.318909	0.418032	0.39515	0.565611	0.594533	0.388811	1.69027	1.1758	1.33777	0.758177	0.740275	0.541062	0.480688	0.374197	0.420132
327.5	0.407896	0.388381	0.390958	0.315098	0.417296	0.393152	0.564254	0.589467	0.389665	1.67505	1.167	1.32456	0.752959	0.732516	0.540828	0.47525	0.371004	0.416618
328	0.405191	0.384987	0.390235	0.316946	0.41343	0.38636	0.560486	0.585617	0.388098	1.66486	1.15898	1.31686	0.746226	0.724758	0.536604	0.470977	0.367705	0.414042
328.5	0.403258	0.379449	0.388066	0.309672	0.410301	0.382098	0.548426	0.579032	0.381832	1.64798	1.14169	1.30296	0.738482	0.713896	0.528979	0.466316	0.365044	0.407483
329	0.40094	0.381235	0.387584	0.308863	0.410301	0.377437	0.546466	0.575688	0.383114	1.64179	1.13629	1.29595	0.736294	0.712603	0.524286	0.463597	0.364299	0.407365
329.5	0.397655	0.377305	0.382524	0.302282	0.407356	0.376638	0.545712	0.572142	0.379268	1.62675	1.12502	1.28549	0.731581	0.708207	0.52194	0.461461	0.35834	0.404086
330	0.397172	0.381235	0.382283	0.302744	0.406988	0.376904	0.547672	0.572041	0.382544	1.6229	1.12718	1.28232	0.733769	0.70769	0.521588	0.461266	0.358127	0.405726
330.5	0.39379	0.377484	0.377584	0.300435	0.400729	0.37464	0.546164	0.564543	0.376847	1.60502	1.12085	1.26898	0.725689	0.699931	0.515605	0.456605	0.351847	0.397878
331	0.394757	0.378198	0.375054	0.299395	0.401097	0.370644	0.543602	0.559781	0.371435	1.59749	1.11452	1.26403	0.720639	0.697087	0.513376	0.453303	0.350251	0.396941
331.5	0.390892	0.370159	0.371922	0.297548	0.392446	0.364918	0.536064	0.555019	0.36645	1.57961	1.10418	1.24958	0.70734	0.68726	0.506219	0.447088	0.345994	0.393779
332	0.387607	0.36605	0.369994	0.294777	0.390789	0.363453	0.53124	0.552284	0.36289	1.56991	1.10032	1.24531	0.703805	0.684673	0.504577	0.445146	0.343759	0.395067
332.5	0.383067	0.362835	0.369633	0.294546	0.390421	0.360123	0.524909	0.548737	0.365596	1.55955	1.09275	1.23665	0.698419	0.67795	0.499767	0.440873	0.342163	0.394364
333	0.378912	0.358011	0.362886	0.288657	0.385083	0.354263	0.516316	0.541949	0.360041	1.54852	1.08071	1.22578	0.69118	0.670967	0.49308	0.433493	0.337799	0.389211
333.5	0.376497	0.358011	0.358428	0.286925	0.386187	0.348403	0.514206	0.537086	0.356338	1.53682	1.07099	1.20954	0.68411	0.66295	0.490616	0.428249	0.335671	0.385463
334	0.372922	0.355689	0.357464	0.283346	0.379192	0.342943	0.507723	0.533641	0.355057	1.52545	1.06327	1.20239	0.68209	0.660235	0.488505	0.429609	0.332797	0.3823
334.5	0.372439	0.355867	0.356139	0.281845	0.380665	0.341345	0.507271	0.530196	0.355911	1.51509	1.05972	1.19757	0.677714	0.658812	0.485924	0.427667	0.331094	0.378787
335	0.37157	0.3489	0.355778	0.279998	0.376063	0.337349	0.503955	0.527663	0.354629	1.50489	1.05231	1.19165	0.672327	0.654416	0.481583	0.4232	0.326837	0.373867
335.5	0.37128	0.348185	0.35144	0.275264	0.375143	0.335351	0.505613	0.523712	0.351781	1.49837	1.04475	1.18147	0.663742	0.648209	0.473957	0.422617	0.323219	0.371291
336	0.365193	0.343005	0.347464	0.27434	0.373302	0.332555	0.499884	0.521584	0.348648	1.48801	1.04027	1.17418	0.657514	0.639675	0.470203	0.421646	0.321516	0.368128
336.5	0.363068	0.339968	0.345175	0.273763	0.371461	0.32776	0.497774	0.515303	0.344517	1.47564	1.03132	1.16304	0.65381	0.635537	0.467153	0.422811	0.322474	0.36848
337	0.360749	0.337824	0.342886	0.27307	0.370357	0.328559	0.494759	0.513985	0.342666	1.46778	1.02499	1.15698	0.65078	0.630365	0.467857	0.420675	0.3196	0.36602
337.5	0.361329	0.335859	0.338187	0.270645	0.361889	0.326295	0.489935	0.509224	0.337681	1.45224	1.01202	1.14446	0.649602	0.627132	0.46293	0.413295	0.316514	0.362623
338	0.362005	0.341397	0.340115	0.273416	0.367228	0.330823	0.493704	0.508514	0.339675	1.44655	1.00893	1.14075	0.649938	0.628813	0.466566	0.420481	0.316939	0.363092
338.5	0.357851	0.338181	0.337344	0.273532	0.365387	0.328692	0.488126	0.501929	0.336969	1.43101	1.00013	1.12836	0.640007	0.625322	0.458589	0.416596	0.315556	0.359461
339	0.357078	0.337645	0.338669	0.272723	0.372382	0.325895	0.49084	0.497167	0.340814	1.42833	0.997356	1.12148	0.634788	0.620538	0.457416	0.414848	0.314704	0.356298
339.5	0.349349	0.329427	0.333609	0.265565	0.364098	0.317505	0.481644	0.488859	0.336399	1.41179	0.985316	1.10415	0.623173	0.609547	0.450025	0.402807	0.308745	0.35173
340	0.346064	0.326212	0.333007	0.263602	0.359681	0.314442	0.481644	0.486123	0.336542	1.40711	0.977597	1.09809	0.628223	0.604504	0.447561	0.397563	0.306297	0.348919
340.5	0.340364	0.320674	0.328308	0.252864	0.362994	0.306185	0.456016	0.483793	0.324436	1.37735	0.957067	1.08502	0.610717	0.595711	0.44017	0.390765	0.294483	0.340838
341	0.338142	0.319959	0.32867	0.255519	0.35784	0.305385	0.455413	0.478626	0.323297	1.37535	0.959537	1.08489	0.609538	0.592737	0.439466	0.396009	0.294164	0.340135
341.5	0.337176	0.321924	0.329874	0.260253	0.366123	0.305652	0.459634	0.479233	0.331557	1.37418	0.962315	1.08544	0.615262	0.594547	0.440757	0.396786	0.290226	0.341658
342	0.332828	0.318887	0.326742	0.254365	0.355631	0.30139	0.45873	0.474573	0.323297	1.35947	0.950738	1.07264	0.606172	0.584979	0.438293	0.385133	0.285863	0.335216
342.5	0.334277	0.319066	0.318188	0.25679	0.357288	0.297528	0.460539	0.472749	0.320021	1.34091	0.936073	1.05957	0.598092	0.578772	0.439114	0.37853	0.283415	0.332522
343	0.330703	0.312098	0.310477	0.247783	0.341089	0.290602	0.451042	0.466569	0.302076	1.32403	0.924187	1.04031	0.58412	0.568816	0.429143	0.371149	0.280329	0.3269
343.5	0.328384	0.311027	0.305417	0.247668	0.339801	0.291934	0.448328	0.458463	0.303927	1.30965	0.918167	1.03838	0.5821	0.567264	0.427148	0.377559	0.279371	0.321629
344	0.322781	0.306024	0.305055	0.243511	0.331885	0.290602	0.440489	0.454208	0.30407	1.30865	0.915388	1.03095	0.575871	0.559247	0.42093	0.376393	0.277561	0.319404
344.5	0.316887	0.30138	0.307104	0.243165	0.324891	0.291268	0.442148	0.453195	0.3035	1.29612	0.911529	1.02669	0.572336	0.551877	0.416238	0.374257	0.275326	0.314133
345	0.313506	0.295127	0.302766	0.238431	0.321025	0.286341	0.440037	0.45127	0.296949	1.28843	0.901804	1.011	0.562573	0.54011	0.410724	0.367071	0.269792	0.308159
345.5	0.310318	0.28548	0.296622	0.234621	0.325995	0.285675	0.4325	0.446305	0.292106	1.27121	0.886522	0.997379	0.557691	0.540239	0.40697	0.359108	0.267664	0.307574
346	0.308772	0.287266	0.295297	0.231157	0.328756	0.285142	0.427525	0.444785	0.291822	1.26018	0.877723	0.996003	0.559206	0.544765	0.403216	0.359885	0.266812	0.305583
346.5	0.307419	0.283336	0.29361	0.231965	0.32305	0.282079	0.42059	0.439213	0.290682	1.25015	0.869541	0.985821	0.55483	0.545411	0.400987	0.355612	0.268834	0.308628
347	0.304231	0.28816	0.287345	0.229078	0.316791	0.278483	0.415616	0.435363	0.287549	1.23945	0.862286	0.977566	0.54776	0.535067	0.394886	0.349591	0.261597	0.301483
347.5	0.306067	0.29209	0.290839	0.230695	0.318816	0.275952	0.41456	0.429385	0.286694	1.22858	0.860434	0.973163	0.541363	0.528084	0.393009	0.340852	0.25883	0.303709
348	0.306357	0.292447	0.287345	0.231619	0.322866	0.27795	0.412148	0.426953	0.289685	1.22056	0.859508	0.971925	0.539175	0.523041	0.390898	0.337744	0.254786	0.300663
348.5	0.304424	0.283157	0.28867	0.226076	0.316975	0.272623	0.408832	0.423407	0.283846	1.21254	0.850246	0.965733	0.535303	0.519679	0.388551	0.334248	0.252232	0.297384
349	0.303651	0.279763	0.287465	0.224691	0.314398	0.273688	0.404611	0.420874	0.282991	1.20652	0.848702	0.956928	0.537996	0.516059	0.386909	0.339492	0.253509	0.298672
349.5	0.300077	0.281907	0.284574	0.224806	0.313846	0.275286	0.409586	0.421685	0.280855	1.20301	0.843454	0.947847	0.533451	0.512568	0.386205	0.342017	0.255638	0.299258
350	0.296695	0.28012	0.280478	0.225037	0.318264	0.270625	0.404762	0.418443	0.282707	1.19515	0.836198	0.939867	0.526381	0.509594	0.381395	0.332112	0.25468	0.297618
350.5	0.295343	0.284587	0.281803	0.228155	0.32305	0.273555	0.411696	0.417835	0.286694	1.18863	0.835272	0.938353	0.525034	0.508947	0.379752	0.329004	0.252658	0.292699
351	0.293411	0.286909	0.283851	0.228848	0.325075	0.274887	0.413505	0.417531	0.289116	1.18579	0.829869	0.935739	0.531095	0.508042	0.379166	0.331529	0.252338	0.289419
351.5	0.296985	0.290661	0.287465	0.227462	0.325627	0.27835	0.419987	0.420672	0.288831	1.17259	0.831104	0.930511	0.532441	0.510628	0.382685	0.343959	0.255212	0.289888
352	0.297565	0.291018	0.287706	0.228732	0.326363	0.271691	0.415766	0.416214	0.284558	1.16674	0.826473	0.922118	0.524193	0.510111	0.378462	0.349009	0.256382	0.292465
352.5	0.296792	0.282086	0.282887	0.222728	0.319184	0.266763	0.405666	0.409628	0.276725	1.14501	0.811654	0.913863	0.516113	0.503516	0.374239	0.337356	0.251806	0.284734
353	0.293604	0.271545	0.279996	0.219264	0.312189	0.26077	0.399485	0.403448	0.271455	1.13531	0.802547	0.91001	0.509884	0.496404	0.368607	0.330752	0.244463	0.282157
353.5	0.285199	0.259755	0.275779	0.212683	0.307035	0.262368	0.395415	0.399091	0.268322	1.12411	0.795137	0.904507	0.506181	0.489551	0.368256	0.322595	0.23829	0.274661
354	0.283846	0.261898	0.27096	0.206679	0.309244	0.256108	0.390591	0.396558	0.264192	1.1186	0.790352	0.900104	0.503319	0.487353	0.368021	0.323566	0.236694	0.274896
354.5	0.280465	0.266007	0.268309	0.211644	0.307956	0.259038	0.392099	0.396355	0.269604	1.11709	0.78711	0.889922	0.499953	0.48787	0.369429	0.333277	0.236374	0.274896
355	0.277373	0.26833	0.266502	0.208411	0.300593	0.253045	0.383506	0.392303	0.266471	1.10372	0.775224	0.877539	0.494398	0.481664	0.36239	0.320264	0.230946	0.271616
355.5	0.2766	0.265293	0.264695	0.207602	0.290837	0.247851	0.383506	0.386629	0.26818	1.0972	0.770284	0.869146	0.493724	0.476879	0.362272	0.31269	0.228605	0.265643
356	0.278919	0.271724	0.267345	0.210258	0.296175	0.253445	0.382903	0.38673	0.273022	1.09486	0.771828	0.873412	0.497428	0.475845	0.362507	0.313855	0.232969	0.267868
356.5	0.278436	0.261541	0.264815	0.207487	0.29323	0.252912	0.381999	0.383488	0.261201	1.08701	0.765653	0.865844	0.493388	0.467311	0.360161	0.312107	0.236161	0.26658
357	0.279112	0.261184	0.263972	0.210951	0.29415	0.254377	0.381396	0.3844	0.260204	1.08283	0.767197	0.864468	0.490358	0.468992	0.359691	0.31638	0.235629	0.267634
357.5	0.274088	0.249929	0.261201	0.203908	0.289364	0.249316	0.373557	0.375079	0.252656	1.07196	0.755928	0.849334	0.480931	0.461104	0.352066	0.309194	0.225093	0.259903
358	0.273412	0.250108	0.255538	0.201483	0.28826	0.248117	0.371145	0.372242	0.254934	1.06594	0.752069	0.844105	0.475376	0.463173	0.351127	0.310942	0.221794	0.255804
358.5	0.267905	0.253323	0.256502	0.201483	0.28826	0.249582	0.367074	0.367986	0.255077	1.05625	0.745277	0.834887	0.473356	0.455285	0.347725	0.302591	0.217217	0.252759
359	0.267229	0.251179	0.254574	0.201252	0.28826	0.248783	0.369486	0.372343	0.255931	1.05157	0.745123	0.831997	0.466791	0.454121	0.346317	0.305698	0.220836	0.253579
359.5	0.265683	0.250286	0.256863	0.202637	0.284394	0.245853	0.371446	0.370519	0.259065	1.04221	0.741418	0.827044	0.466959	0.45257	0.341273	0.304144	0.224029	0.253461
360	0.263461	0.245641	0.251803	0.195363	0.277952	0.23986	0.371446	0.366163	0.252513	1.03402	0.729686	0.820027	0.463424	0.450889	0.336345	0.303368	0.221049	0.249362
360.5	0.262785	0.2485	0.251442	0.19467	0.281081	0.239727	0.370692	0.359982	0.250804	1.02833	0.724438	0.813836	0.465612	0.446622	0.338692	0.30162	0.219878	0.25147
361	0.256891	0.240461	0.245297	0.190976	0.280529	0.234799	0.358482	0.355018	0.246104	1.0183	0.719189	0.808057	0.457196	0.4377	0.338105	0.293851	0.217537	0.246668
361.5	0.253027	0.240461	0.245659	0.190398	0.284762	0.230138	0.354411	0.352991	0.243256	1.01329	0.718417	0.803241	0.453156	0.437441	0.335524	0.29657	0.213067	0.246902
362	0.249066	0.232957	0.239273	0.186473	0.276479	0.224544	0.344914	0.350154	0.239126	1.00309	0.71039	0.798288	0.447601	0.433562	0.330245	0.287053	0.208065	0.240109
362.5	0.251867	0.237423	0.242406	0.184394	0.267828	0.226675	0.344613	0.348432	0.23998	0.99507	0.707303	0.79251	0.451136	0.43395	0.326022	0.290743	0.202743	0.23519
363	0.254476	0.237245	0.241201	0.184741	0.269484	0.22814	0.341598	0.347014	0.237701	0.990055	0.707458	0.788795	0.451472	0.434079	0.325787	0.292491	0.203595	0.23437
363.5	0.254379	0.235637	0.238912	0.186357	0.272429	0.233334	0.343407	0.351776	0.237559	0.990557	0.700974	0.784529	0.452314	0.433433	0.327195	0.297153	0.205936	0.23601
364	0.253606	0.237423	0.238069	0.185895	0.275007	0.230005	0.343558	0.35208	0.234853	0.988551	0.701746	0.779576	0.448779	0.43395	0.328251	0.29521	0.205936	0.234487
364.5	0.249935	0.229384	0.236864	0.185664	0.270589	0.22521	0.342502	0.344379	0.232289	0.97568	0.692793	0.773798	0.439521	0.423476	0.323675	0.290355	0.201785	0.232496
365	0.24781	0.225275	0.235057	0.18451	0.266171	0.220682	0.340693	0.338604	0.229441	0.967155	0.688316	0.764992	0.434302	0.419855	0.318748	0.279867	0.197316	0.226054
365.5	0.242979	0.223489	0.231442	0.185549	0.272982	0.22268	0.33602	0.335767	0.229868	0.949771	0.680444	0.755911	0.434471	0.413778	0.315932	0.283169	0.193697	0.226522
366	0.242303	0.227776	0.231442	0.186242	0.272614	0.226409	0.332251	0.338402	0.232005	0.950774	0.680444	0.751508	0.435649	0.414683	0.315229	0.282781	0.192952	0.228982
366.5	0.24095	0.231885	0.229274	0.186934	0.275927	0.225743	0.325618	0.333741	0.237132	0.944255	0.675967	0.749444	0.430936	0.410804	0.315932	0.283557	0.196251	0.226874
367	0.240467	0.231707	0.231924	0.182893	0.272614	0.228007	0.32788	0.330499	0.233856	0.950774	0.678128	0.747381	0.424202	0.408994	0.314994	0.281809	0.196145	0.222657
367.5	0.235057	0.223846	0.229153	0.180007	0.267091	0.21935	0.32788	0.324217	0.229868	0.939742	0.672108	0.739538	0.422014	0.404209	0.309597	0.278314	0.195187	0.218792
368	0.235057	0.220631	0.22831	0.179891	0.262489	0.216553	0.32788	0.323508	0.225738	0.934059	0.667322	0.731833	0.421172	0.401623	0.306313	0.278702	0.192526	0.217738
368.5	0.230999	0.217951	0.223852	0.174118	0.253654	0.209761	0.321247	0.321482	0.221608	0.913833	0.65698	0.720688	0.416627	0.398261	0.301033	0.275206	0.186354	0.21399
369	0.232835	0.218487	0.223129	0.178275	0.256415	0.210427	0.318985	0.319253	0.227305	0.912496	0.65343	0.720276	0.414271	0.399813	0.299391	0.276177	0.189546	0.213404
369.5	0.233704	0.222596	0.216503	0.17585	0.254574	0.212824	0.315518	0.31672	0.234426	0.907648	0.650651	0.715047	0.407537	0.39296	0.29857	0.272099	0.192101	0.210359
370	0.23496	0.229742	0.218912	0.177928	0.260281	0.213757	0.31793	0.316922	0.236562	0.910824	0.655745	0.713671	0.406022	0.398391	0.299274	0.274818	0.194974	0.214341
370.5	0.224333	0.211877	0.214454	0.164766	0.24758	0.198707	0.305719	0.306385	0.211069	0.885584	0.630583	0.694822	0.388852	0.380288	0.29071	0.253259	0.179542	0.200989
371	0.224913	0.216522	0.217948	0.168229	0.254574	0.20217	0.306775	0.308209	0.214202	0.886253	0.632281	0.694409	0.391377	0.381193	0.293994	0.254036	0.181352	0.203214
371.5	0.221725	0.215807	0.215659	0.166959	0.253654	0.201104	0.306775	0.304258	0.213775	0.877561	0.627805	0.689043	0.387505	0.378736	0.292235	0.252483	0.179649	0.20216
372	0.221435	0.217415	0.214454	0.167652	0.253102	0.198707	0.306624	0.30294	0.215626	0.874719	0.626416	0.686842	0.387169	0.377185	0.29071	0.251706	0.179542	0.1997
372.5	0.220469	0.214914	0.212527	0.165112	0.249788	0.194978	0.305569	0.301015	0.212635	0.863185	0.618852	0.680925	0.38397	0.375116	0.290592	0.248792	0.176456	0.197358
373	0.221338	0.215092	0.210238	0.163842	0.251077	0.194578	0.301498	0.301421	0.212493	0.861848	0.616536	0.678311	0.382624	0.374081	0.28895	0.249181	0.175817	0.195484
373.5	0.217957	0.212234	0.207346	0.162687	0.250893	0.194312	0.297579	0.298888	0.208505	0.851819	0.610053	0.670744	0.377742	0.373047	0.286369	0.248598	0.172837	0.191502
374	0.215541	0.209018	0.202768	0.158992	0.24445	0.191382	0.294413	0.293214	0.206654	0.846637	0.607892	0.663039	0.374375	0.369556	0.281324	0.247239	0.17039	0.187988
374.5	0.211677	0.201337	0.199394	0.155413	0.238928	0.185389	0.288233	0.289566	0.200245	0.833766	0.600945	0.656297	0.36781	0.363607	0.276514	0.239664	0.166452	0.183654
375	0.211097	0.20223	0.201563	0.154258	0.238744	0.183391	0.286876	0.288249	0.19939	0.828417	0.598939	0.652444	0.364612	0.360633	0.274989	0.236168	0.166665	0.182366
375.5	0.210807	0.205624	0.201563	0.15599	0.240953	0.183258	0.28567	0.287945	0.199817	0.825743	0.597858	0.649005	0.362424	0.357659	0.274168	0.237139	0.1689	0.183186
376	0.209841	0.206875	0.202406	0.15703	0.240401	0.183258	0.287177	0.287337	0.201384	0.821397	0.59369	0.645978	0.363434	0.358952	0.275458	0.234615	0.169538	0.182131
376.5	0.2053	0.200443	0.198069	0.155182	0.234142	0.182192	0.284615	0.28136	0.201099	0.815045	0.586589	0.640062	0.360572	0.356366	0.271704	0.231313	0.168048	0.18178
377	0.203368	0.199014	0.196021	0.154028	0.230092	0.179129	0.282203	0.28065	0.198108	0.808693	0.583502	0.634833	0.359899	0.353004	0.270883	0.231119	0.164217	0.179906
377.5	0.201339	0.195798	0.192648	0.151025	0.226595	0.177797	0.278283	0.276091	0.195972	0.80067	0.578408	0.628642	0.35468	0.347832	0.266308	0.231896	0.16113	0.176627
378	0.201146	0.196334	0.19313	0.151603	0.225675	0.177664	0.277228	0.275281	0.196969	0.798162	0.577482	0.627128	0.35165	0.346539	0.267012	0.229759	0.160066	0.176041
378.5	0.20076	0.194369	0.19072	0.148601	0.225122	0.175533	0.276776	0.27366	0.19469	0.792145	0.570381	0.6219	0.348284	0.347056	0.264079	0.227234	0.159853	0.172293
379	0.200277	0.192404	0.190358	0.149524	0.225859	0.176865	0.275268	0.272646	0.193836	0.790975	0.567139	0.619286	0.347442	0.346281	0.263844	0.228788	0.15964	0.170536
379.5	0.198055	0.19026	0.186624	0.147215	0.227884	0.173402	0.272404	0.270417	0.188424	0.783118	0.564206	0.616259	0.342897	0.343306	0.262671	0.227817	0.154745	0.168545
380	0.195639	0.185258	0.184696	0.144098	0.222914	0.172204	0.266525	0.267479	0.185575	0.776599	0.55834	0.612131	0.338688	0.336324	0.26009	0.222767	0.152297	0.165382
380.5	0.19419	0.182757	0.18578	0.145714	0.221993	0.170206	0.267731	0.265149	0.185433	0.770415	0.555716	0.608003	0.339698	0.335419	0.258682	0.219466	0.152297	0.164094
381	0.193804	0.183472	0.184455	0.144444	0.219232	0.171138	0.268937	0.26292	0.185005	0.766236	0.552629	0.602225	0.338857	0.332962	0.25704	0.21966	0.152297	0.162806
381.5	0.191775	0.182043	0.181804	0.14225	0.219968	0.167542	0.26562	0.258361	0.181587	0.75955	0.549233	0.594657	0.335827	0.332057	0.253403	0.216164	0.148572	0.159292
382	0.191968	0.180613	0.180841	0.139479	0.219968	0.168075	0.265168	0.257651	0.183012	0.753699	0.546454	0.590942	0.332797	0.328824	0.252112	0.215193	0.146231	0.158823
382.5	0.191485	0.179899	0.179515	0.138209	0.221809	0.165278	0.258233	0.256841	0.182869	0.750022	0.541515	0.585852	0.329093	0.324169	0.251526	0.213833	0.145592	0.156598
383	0.191775	0.179184	0.178672	0.140403	0.22365	0.165412	0.258535	0.255929	0.18173	0.746846	0.539662	0.584613	0.327747	0.324686	0.251409	0.213056	0.147295	0.156949
383.5	0.191678	0.184544	0.179033	0.142481	0.225122	0.164879	0.260042	0.254612	0.182442	0.74601	0.539971	0.581724	0.328757	0.325074	0.252464	0.218689	0.147401	0.157418
384	0.190422	0.18633	0.179515	0.143867	0.225307	0.163813	0.262907	0.254308	0.181302	0.74133	0.539971	0.581311	0.328588	0.325462	0.251995	0.2183	0.147295	0.156715
384.5	0.185881	0.184008	0.178792	0.139479	0.221809	0.162348	0.259289	0.250154	0.181445	0.732972	0.533179	0.575533	0.323202	0.320031	0.246129	0.218689	0.144741	0.151561
385	0.183176	0.180435	0.17831	0.137632	0.21463	0.160084	0.253862	0.247823	0.1776	0.725952	0.528548	0.571818	0.319162	0.316411	0.243548	0.21228	0.143357	0.150507
385.5	0.182983	0.176504	0.175419	0.132782	0.209108	0.158619	0.252053	0.245189	0.176033	0.721773	0.522219	0.566039	0.316805	0.314342	0.240733	0.208201	0.142186	0.147579
386	0.18279	0.17704	0.174214	0.13209	0.20874	0.157421	0.249942	0.244277	0.173184	0.719265	0.521601	0.562599	0.317478	0.313437	0.241437	0.207813	0.140909	0.149102
386.5	0.182597	0.175254	0.171564	0.131628	0.209844	0.157421	0.24949	0.242048	0.174181	0.710072	0.518205	0.556683	0.31529	0.311239	0.240381	0.20723	0.138249	0.144768
387	0.181147	0.174897	0.170359	0.13336	0.209844	0.156089	0.248736	0.240326	0.173184	0.704221	0.515581	0.553931	0.313775	0.308782	0.237448	0.205676	0.137716	0.144885
387.5	0.180375	0.17311	0.167829	0.132667	0.20874	0.155556	0.244214	0.239819	0.17176	0.697368	0.508326	0.548703	0.309735	0.306713	0.236861	0.203734	0.135588	0.143948
388	0.180375	0.172931	0.167106	0.132782	0.208188	0.156089	0.244666	0.2383	0.172472	0.695362	0.506474	0.5443	0.308893	0.304903	0.235571	0.204899	0.136759	0.145237
388.5	0.178732	0.169894	0.166383	0.129203	0.207451	0.153692	0.241802	0.237692	0.172188	0.691016	0.505084	0.538796	0.306032	0.30348	0.235102	0.20354	0.135056	0.142191
389	0.178153	0.168287	0.165781	0.127587	0.20782	0.152893	0.241651	0.234753	0.172615	0.686169	0.503541	0.535219	0.304012	0.299601	0.233107	0.205094	0.134204	0.141957
389.5	0.173515	0.166679	0.16325	0.124931	0.204506	0.14903	0.234264	0.232322	0.169197	0.679148	0.49505	0.530541	0.300645	0.29611	0.230057	0.201015	0.132076	0.138209
390	0.172356	0.166143	0.163612	0.124815	0.204874	0.147299	0.233661	0.229992	0.16763	0.674802	0.489956	0.527101	0.298288	0.294688	0.228884	0.199073	0.130267	0.139146
390.5	0.173998	0.168823	0.164696	0.12724	0.205427	0.148631	0.237129	0.229789	0.167772	0.671459	0.490265	0.526001	0.299635	0.295851	0.230174	0.202569	0.132502	0.139263
391	0.173129	0.168465	0.164214	0.126201	0.20782	0.1461	0.23743	0.228168	0.164924	0.666946	0.487487	0.523111	0.296942	0.294041	0.229588	0.202569	0.130692	0.137741
391.5	0.17168	0.167036	0.162166	0.12343	0.205611	0.146233	0.237732	0.226648	0.166491	0.657753	0.486252	0.52036	0.295258	0.29042	0.227476	0.199655	0.129841	0.134461
392	0.168878	0.16382	0.161564	0.121352	0.200641	0.14317	0.232606	0.224318	0.165351	0.651568	0.481158	0.516232	0.293238	0.287446	0.224895	0.192275	0.127287	0.130947
392.5	0.168201	0.164178	0.159997	0.123083	0.199352	0.145834	0.232305	0.221987	0.167345	0.647723	0.478842	0.511691	0.29206	0.287446	0.221845	0.191887	0.129628	0.129073
393	0.169168	0.166321	0.159636	0.125162	0.202113	0.147698	0.231551	0.221785	0.167345	0.647055	0.47699	0.511004	0.29408	0.28861	0.221024	0.191304	0.129628	0.12919
393.5	0.166462	0.166143	0.158552	0.12343	0.201193	0.147832	0.231249	0.21986	0.166776	0.641873	0.470815	0.508114	0.28903	0.285248	0.220437	0.193246	0.128989	0.127551
394	0.166752	0.163999	0.158552	0.123083	0.20285	0.146633	0.229591	0.219049	0.167772	0.64087	0.468963	0.506326	0.289535	0.284602	0.221376	0.194606	0.129628	0.127668
394.5	0.162984	0.158461	0.155781	0.120774	0.196407	0.141705	0.224466	0.214895	0.16293	0.629838	0.460009	0.497245	0.28095	0.2793	0.219029	0.188974	0.124732	0.122866
395	0.162212	0.15328	0.153733	0.119735	0.195118	0.139708	0.221601	0.211349	0.160082	0.62499	0.458157	0.491466	0.277246	0.277619	0.215393	0.18742	0.121965	0.120874
395.5	0.160473	0.155424	0.152648	0.119273	0.195118	0.138775	0.220395	0.210944	0.157091	0.618806	0.455224	0.488852	0.273206	0.274387	0.213164	0.179457	0.120369	0.120055
396	0.159313	0.154888	0.151323	0.115694	0.192541	0.135313	0.221451	0.208816	0.156948	0.613122	0.454298	0.485825	0.271691	0.271025	0.212342	0.176932	0.119305	0.118532
396.5	0.157284	0.154888	0.152166	0.114539	0.189228	0.13771	0.21738	0.209627	0.157376	0.610448	0.451519	0.483211	0.273206	0.270378	0.210583	0.177126	0.119198	0.117243
397	0.156415	0.153102	0.150359	0.113269	0.185178	0.135712	0.215571	0.205878	0.155097	0.60677	0.447506	0.477982	0.272365	0.268439	0.207767	0.176544	0.116005	0.115721
397.5	0.156222	0.149529	0.148672	0.113385	0.187203	0.135313	0.216024	0.204054	0.152249	0.602926	0.44164	0.47413	0.271523	0.268697	0.206711	0.180234	0.116644	0.115721
398	0.157671	0.153102	0.150118	0.115001	0.190517	0.135845	0.215119	0.20527	0.153103	0.599917	0.441331	0.475781	0.270345	0.269214	0.206594	0.181205	0.115899	0.117243
398.5	0.155545	0.147921	0.148311	0.112345	0.189228	0.13438	0.214516	0.203953	0.150397	0.593398	0.437163	0.469589	0.2658	0.264042	0.204717	0.179263	0.116325	0.116072
399	0.15342	0.147385	0.146504	0.112692	0.186835	0.135845	0.210144	0.203953	0.150255	0.591058	0.438244	0.468489	0.2658	0.264042	0.201901	0.174407	0.115154	0.116892
399.5	0.151874	0.143633	0.143733	0.111191	0.181865	0.133581	0.208938	0.200407	0.147264	0.585208	0.429599	0.461609	0.260918	0.259258	0.199086	0.172853	0.114622	0.114432
400	0.150908	0.143276	0.141082	0.111884	0.182049	0.132249	0.205773	0.197874	0.145982	0.58153	0.426667	0.45872	0.259908	0.258611	0.198499	0.171688	0.113664	0.113261
400.5	0.152067	0.149707	0.141685	0.11096	0.185178	0.130518	0.209541	0.197063	0.14883	0.57919	0.426358	0.457619	0.258561	0.257189	0.199907	0.175378	0.112387	0.111621
401	0.151391	0.149707	0.141323	0.110152	0.190148	0.130118	0.208185	0.196455	0.147121	0.576348	0.427901	0.453767	0.258056	0.256801	0.200376	0.174213	0.11111	0.109747
401.5	0.148396	0.144526	0.141203	0.109574	0.184994	0.127588	0.203511	0.193821	0.146124	0.568325	0.424197	0.449502	0.254185	0.254474	0.197443	0.168969	0.110365	0.10799
402	0.147816	0.140417	0.139877	0.108304	0.184442	0.12559	0.199592	0.190883	0.144273	0.564313	0.421418	0.446612	0.253006	0.253698	0.194628	0.166639	0.107917	0.105999
402.5	0.147237	0.139882	0.137106	0.107842	0.180577	0.124525	0.197482	0.189768	0.142564	0.559299	0.417559	0.442897	0.249976	0.25137	0.194979	0.170329	0.107172	0.106819
403	0.149266	0.14399	0.139395	0.107958	0.183338	0.125191	0.199592	0.191693	0.1447	0.558964	0.417559	0.441934	0.252838	0.251499	0.19627	0.174796	0.106853	0.106702
403.5	0.147527	0.143455	0.138913	0.106919	0.181865	0.128121	0.199441	0.191896	0.143703	0.55395	0.414935	0.438219	0.250313	0.249301	0.19627	0.176155	0.10664	0.105999
404	0.147237	0.142383	0.140359	0.104494	0.180577	0.127455	0.197331	0.18987	0.143988	0.550774	0.410921	0.435467	0.24964	0.248267	0.193806	0.174019	0.106746	0.105179
404.5	0.144821	0.137202	0.136624	0.103339	0.177079	0.126523	0.196426	0.187235	0.14114	0.545258	0.408914	0.432165	0.24863	0.245551	0.192281	0.170911	0.105256	0.104594
405	0.144821	0.137738	0.135299	0.10357	0.176527	0.125058	0.196426	0.186729	0.141567	0.541413	0.405673	0.430514	0.246946	0.244258	0.190991	0.169552	0.104298	0.103305
405.5	0.143082	0.134701	0.131685	0.102877	0.175607	0.122128	0.196577	0.183487	0.139288	0.536733	0.402585	0.426249	0.246273	0.243483	0.188996	0.165862	0.102596	0.100729
406	0.14086	0.132557	0.130239	0.101607	0.170268	0.121195	0.193261	0.18146	0.138434	0.531885	0.398726	0.42336	0.240718	0.240379	0.185712	0.164891	0.100467	0.099206
406.5	0.138155	0.129163	0.128311	0.09976	0.165114	0.118132	0.190698	0.177813	0.133022	0.528375	0.393478	0.41593	0.239035	0.238569	0.183483	0.160229	0.0989771	0.0972149
407	0.137672	0.127912	0.12795	0.100106	0.166587	0.118532	0.191602	0.178319	0.132167	0.526202	0.393324	0.414416	0.236173	0.237147	0.185946	0.162366	0.0987642	0.0983861
407.5	0.139314	0.132021	0.128311	0.099529	0.168428	0.117599	0.19115	0.176496	0.132594	0.52219	0.390545	0.412215	0.236846	0.233526	0.183365	0.161395	0.0998285	0.0967464
408	0.138252	0.131664	0.128673	0.0988363	0.168428	0.119064	0.191301	0.17528	0.133022	0.520519	0.391317	0.412628	0.237015	0.233526	0.1836	0.163337	0.101106	0.0970977
408.5	0.137962	0.134165	0.131082	0.0998754	0.165483	0.120396	0.187231	0.17376	0.134873	0.519014	0.387612	0.410151	0.23651	0.232492	0.180198	0.160812	0.101318	0.0941696
409	0.136899	0.130056	0.129516	0.0994136	0.166035	0.119863	0.186025	0.17376	0.13231	0.517009	0.386377	0.406024	0.234153	0.232233	0.179611	0.161006	0.0999349	0.0941696
409.5	0.135933	0.129699	0.126986	0.0982589	0.166403	0.117333	0.183311	0.173963	0.130316	0.510657	0.379894	0.402033	0.22843	0.230423	0.177734	0.158481	0.0969549	0.0937011
410	0.136899	0.130235	0.127829	0.0977971	0.168796	0.116001	0.186326	0.175685	0.133591	0.507815	0.381437	0.401758	0.23146	0.230423	0.178555	0.160424	0.0978064	0.0965121
410.5	0.134967	0.129341	0.126143	0.0986053	0.166035	0.115335	0.18301	0.173355	0.135016	0.507146	0.377424	0.399832	0.228766	0.229	0.176209	0.158676	0.0978064	0.0959265
411	0.134387	0.130413	0.126504	0.098028	0.166955	0.115468	0.182105	0.171328	0.1353	0.504639	0.377733	0.39708	0.230281	0.228742	0.176092	0.159452	0.0989771	0.094521
411.5	0.132069	0.129877	0.123131	0.0953724	0.165667	0.113471	0.179241	0.167681	0.128464	0.498622	0.372947	0.39199	0.22439	0.223828	0.172924	0.155374	0.0963164	0.0939353
412	0.132262	0.128091	0.122287	0.0946796	0.166587	0.112672	0.176829	0.167073	0.126613	0.490598	0.370786	0.391439	0.224053	0.222923	0.172924	0.154014	0.0956778	0.0937011
412.5	0.132358	0.12684	0.123733	0.095026	0.165298	0.110008	0.17698	0.165756	0.124476	0.484748	0.369551	0.387999	0.22237	0.220208	0.172455	0.15382	0.0930171	0.093584
413	0.131199	0.127733	0.125058	0.0966425	0.166219	0.113071	0.175472	0.164338	0.126613	0.483076	0.367699	0.386761	0.224221	0.222406	0.172807	0.153626	0.09323	0.0947552
413.5	0.12975	0.124161	0.122769	0.0942177	0.161985	0.109742	0.175171	0.160994	0.124191	0.479399	0.363068	0.378919	0.220181	0.217751	0.169522	0.147605	0.0911015	0.0903044
414	0.129267	0.123267	0.121444	0.0942177	0.162353	0.110008	0.173814	0.162007	0.125331	0.477894	0.361061	0.377818	0.215804	0.216975	0.168583	0.148576	0.0911015	0.0900702
414.5	0.127431	0.120766	0.117107	0.091793	0.156831	0.106678	0.172005	0.15988	0.123907	0.472713	0.356739	0.372865	0.216646	0.212578	0.164947	0.146051	0.0885472	0.086205
415	0.126272	0.122195	0.116143	0.0914466	0.15499	0.106013	0.171251	0.160487	0.125473	0.471041	0.357202	0.371489	0.215468	0.212708	0.165181	0.147994	0.0893986	0.0859707
415.5	0.12434	0.125768	0.116986	0.0911002	0.155727	0.108143	0.170347	0.158461	0.125046	0.465191	0.355813	0.368462	0.216814	0.212837	0.164947	0.143915	0.0898243	0.087142
416	0.123857	0.124875	0.116022	0.0907539	0.157567	0.106545	0.170648	0.158664	0.121628	0.465024	0.355041	0.366123	0.212438	0.211156	0.165181	0.139448	0.0887601	0.0853851
416.5	0.123374	0.121481	0.11554	0.0914466	0.161249	0.106545	0.168839	0.157043	0.118779	0.459173	0.349329	0.364059	0.209744	0.208441	0.164829	0.1377	0.085993	0.085268
417	0.122407	0.12023	0.114456	0.0890219	0.158856	0.102949	0.166729	0.155928	0.118067	0.456666	0.345933	0.362408	0.209239	0.207536	0.163539	0.138089	0.085248	0.0821056
417.5	0.123857	0.121659	0.117107	0.0909848	0.160328	0.106545	0.166879	0.156536	0.120916	0.456164	0.344544	0.363784	0.211259	0.209346	0.16436	0.143915	0.0891858	0.0864392
418	0.124629	0.125947	0.11795	0.0912157	0.156831	0.106812	0.167181	0.154003	0.121343	0.455496	0.343155	0.361858	0.212101	0.207277	0.164243	0.143138	0.09025	0.0857365
418.5	0.125016	0.12023	0.113974	0.0898302	0.154622	0.105746	0.165523	0.152787	0.116928	0.451818	0.341148	0.357455	0.207219	0.202881	0.16131	0.140031	0.0884408	0.0838625
419	0.122118	0.116121	0.112769	0.0856735	0.150204	0.10255	0.163714	0.150052	0.11408	0.446135	0.337134	0.352914	0.203853	0.19926	0.15779	0.136923	0.0857801	0.0805829
419.5	0.117867	0.112191	0.109516	0.0837106	0.148364	0.0996199	0.160096	0.149849	0.113795	0.440452	0.333738	0.347548	0.200654	0.19926	0.154153	0.135564	0.0840773	0.0780062
420	0.116128	0.112191	0.11048	0.0850962	0.146891	0.0996199	0.158437	0.148127	0.114222	0.437276	0.329725	0.347686	0.201159	0.199648	0.152276	0.135758	0.0846094	0.0791774
420.5	0.121441	0.114156	0.110842	0.0850962	0.149284	0.101218	0.161603	0.149444	0.116358	0.438613	0.332967	0.345485	0.197961	0.200424	0.161544	0.136923	0.0829066	0.0799973
421	0.121248	0.115764	0.111444	0.0857889	0.150204	0.101884	0.161452	0.149039	0.115646	0.434434	0.329262	0.343421	0.199476	0.200165	0.161779	0.137894	0.0823745	0.0801144
421.5	0.120379	0.116657	0.112649	0.0871745	0.15315	0.101884	0.15904	0.149343	0.118922	0.432261	0.327409	0.342045	0.200654	0.199777	0.161662	0.139642	0.0842901	0.0807001
422	0.119123	0.116479	0.11301	0.0860199	0.149836	0.101484	0.159191	0.149039	0.11821	0.427247	0.325557	0.340394	0.199644	0.198484	0.159433	0.136535	0.0835451	0.0799973
422.5	0.118736	0.116836	0.110721	0.0849807	0.149836	0.101218	0.158739	0.146708	0.115646	0.425909	0.325403	0.339156	0.197119	0.197191	0.158611	0.137117	0.0825873	0.0790603
423	0.115548	0.110405	0.105902	0.0822096	0.144498	0.0988208	0.154066	0.143466	0.111658	0.422232	0.321389	0.332689	0.191228	0.193183	0.153684	0.133427	0.0791816	0.0746095
423.5	0.114099	0.110226	0.106143	0.0834797	0.144314	0.098288	0.152709	0.140021	0.109522	0.41822	0.317993	0.329387	0.192406	0.193829	0.153332	0.134981	0.0792881	0.0743752
424	0.114582	0.110762	0.1053	0.0834797	0.145234	0.0990871	0.152709	0.140021	0.111516	0.415713	0.318147	0.328286	0.191564	0.19189	0.152276	0.132845	0.0789688	0.0735553
424.5	0.114292	0.111298	0.106263	0.0837106	0.143946	0.0993535	0.153613	0.140325	0.110946	0.410865	0.315832	0.326635	0.193921	0.190726	0.15298	0.131874	0.0786495	0.075078
425	0.115741	0.113263	0.105781	0.0831333	0.146339	0.0992203	0.154367	0.14073	0.112798	0.409695	0.316141	0.327323	0.192743	0.190726	0.152746	0.133233	0.0795009	0.0757807
425.5	0.115258	0.110226	0.105059	0.0824405	0.144866	0.0984212	0.154367	0.139717	0.111516	0.407355	0.309966	0.323883	0.191901	0.190726	0.15345	0.132456	0.0798202	0.0753122
426	0.115258	0.110762	0.106263	0.0830178	0.146707	0.0986876	0.153613	0.138805	0.11294	0.406854	0.31012	0.323746	0.190386	0.190984	0.154153	0.136146	0.0816295	0.0755465
426.5	0.115258	0.110583	0.106263	0.0819787	0.144498	0.0980217	0.153764	0.137387	0.110804	0.405182	0.305953	0.319756	0.188871	0.188528	0.153332	0.131679	0.0800331	0.0751951
427	0.114582	0.109869	0.1053	0.0815168	0.144682	0.0976221	0.149995	0.136273	0.110377	0.403511	0.3041	0.318792	0.187019	0.187881	0.152159	0.129155	0.0787559	0.0740239
427.5	0.113712	0.107725	0.102047	0.079323	0.142841	0.0956244	0.147734	0.135259	0.109807	0.399666	0.300859	0.313427	0.182643	0.185295	0.148757	0.129349	0.0766274	0.073204
428	0.11236	0.10576	0.103131	0.0809395	0.14413	0.0961571	0.145624	0.134246	0.10881	0.39766	0.302402	0.311363	0.183989	0.184261	0.149109	0.127795	0.0784367	0.0726183
428.5	0.111394	0.107904	0.103131	0.0809395	0.145418	0.095358	0.145925	0.133942	0.109949	0.394986	0.304409	0.3104	0.182643	0.181933	0.147349	0.130708	0.0788624	0.0720327
429	0.111297	0.10969	0.104095	0.0822096	0.142657	0.0956244	0.147433	0.134347	0.10881	0.391977	0.304718	0.310124	0.184663	0.180899	0.148053	0.127018	0.0782238	0.0721498
429.5	0.108688	0.107368	0.101685	0.0777065	0.139344	0.0936267	0.143513	0.132828	0.108525	0.385959	0.300087	0.306547	0.178098	0.178183	0.14383	0.127018	0.0746053	0.0721498
430	0.108109	0.106474	0.099637	0.077822	0.136031	0.0932271	0.143061	0.132625	0.106531	0.385458	0.29561	0.304208	0.178939	0.178054	0.143947	0.126047	0.0739667	0.0725012
430.5	0.1055	0.102187	0.0990346	0.0772447	0.13824	0.0913626	0.140348	0.128674	0.105392	0.381279	0.292214	0.301044	0.176078	0.174692	0.143126	0.123716	0.0717318	0.0701587
431	0.105983	0.101472	0.0986732	0.0779375	0.137687	0.088699	0.1408	0.128268	0.105249	0.37944	0.291134	0.300356	0.176414	0.174563	0.143595	0.120221	0.0708803	0.067699
431.5	0.106466	0.102365	0.099637	0.0772447	0.138608	0.0897644	0.1408	0.127863	0.105392	0.376432	0.291751	0.299117	0.176414	0.175338	0.143478	0.12158	0.0709868	0.0687532
432	0.10579	0.101115	0.0981912	0.0738963	0.13511	0.0878999	0.139142	0.126546	0.103256	0.374426	0.28959	0.298154	0.173384	0.174045	0.139841	0.120415	0.0703482	0.0668791
432.5	0.105983	0.100043	0.0959021	0.074589	0.135663	0.0897644	0.138388	0.125432	0.102259	0.37125	0.286039	0.29499	0.173048	0.174821	0.139958	0.122357	0.0718382	0.0680504
433	0.105114	0.100222	0.096384	0.0755127	0.136951	0.0896312	0.137182	0.125837	0.104965	0.370748	0.286039	0.295402	0.172038	0.173528	0.139841	0.123522	0.0730089	0.065825
433.5	0.104824	0.103616	0.0972274	0.0766674	0.137319	0.0898976	0.13884	0.12685	0.103113	0.36891	0.285113	0.292926	0.172543	0.171977	0.139841	0.122163	0.0723703	0.067699
434	0.103665	0.102901	0.0978298	0.0753973	0.137503	0.0898976	0.138237	0.125837	0.101974	0.366235	0.284341	0.29155	0.171364	0.170813	0.138668	0.120026	0.0711996	0.0664106
434.5	0.102602	0.102365	0.0948178	0.0726262	0.13419	0.0875003	0.137785	0.124418	0.0984132	0.361388	0.279556	0.287835	0.170018	0.167322	0.136204	0.115754	0.0691775	0.0661764
435	0.102699	0.0987925	0.0932516	0.0735499	0.13419	0.0856358	0.137333	0.123	0.0984132	0.358713	0.277395	0.285771	0.169344	0.166028	0.136321	0.115559	0.0696032	0.0640681
435.5	0.102409	0.0991498	0.0931311	0.0727416	0.133085	0.0848367	0.134619	0.122291	0.0998374	0.359048	0.275388	0.282194	0.165978	0.16383	0.136087	0.115948	0.0694968	0.0637167
436	0.103375	0.0995071	0.0945768	0.07482	0.133085	0.0852362	0.134921	0.122291	0.0994102	0.357878	0.275697	0.282056	0.166651	0.163313	0.136439	0.116142	0.0689647	0.0644195
436.5	0.101829	0.0973633	0.093854	0.071587	0.134742	0.0856358	0.131152	0.119555	0.0978435	0.354033	0.271529	0.278479	0.163958	0.161891	0.1355	0.115171	0.0687518	0.0640681
437	0.101443	0.0973633	0.0907215	0.0712406	0.133085	0.0853694	0.131303	0.117934	0.0957072	0.349186	0.268442	0.27614	0.164126	0.161761	0.134092	0.1142	0.0669425	0.0641852
437.5	0.0986408	0.0941476	0.0899986	0.0689314	0.132533	0.0849699	0.129795	0.116718	0.0939981	0.345675	0.266126	0.273113	0.160928	0.16021	0.133623	0.111287	0.067794	0.0617256
438	0.0980612	0.0950409	0.0890348	0.0682386	0.127563	0.0836381	0.127685	0.117326	0.0938557	0.343168	0.264891	0.272563	0.160254	0.158141	0.132685	0.11051	0.0642819	0.06114
438.5	0.0979646	0.093433	0.0902396	0.0691623	0.126643	0.0853694	0.12874	0.118035	0.0938557	0.341162	0.263811	0.271187	0.161264	0.158917	0.131981	0.110704	0.0651333	0.0619598
439	0.0975781	0.0930757	0.0877095	0.0678922	0.124618	0.0825726	0.126177	0.116617	0.0930012	0.338488	0.260569	0.268573	0.157729	0.158012	0.130221	0.10915	0.0641754	0.0604372
439.5	0.0963222	0.0909319	0.0857818	0.068585	0.123514	0.0804417	0.125725	0.113375	0.0892982	0.336147	0.256401	0.263344	0.156551	0.15827	0.129165	0.108179	0.0649204	0.0591488
440	0.095356	0.0905746	0.0863842	0.0669685	0.121857	0.0785772	0.123464	0.112463	0.0880164	0.333473	0.25671	0.262381	0.154194	0.155037	0.127992	0.108179	0.064069	0.0570405
440.5	0.0950662	0.0914679	0.0862637	0.0681231	0.12333	0.0779113	0.124217	0.112868	0.0891558	0.330464	0.256401	0.262656	0.154194	0.152839	0.127992	0.109539	0.0628983	0.0593831
441	0.0955493	0.0920038	0.0880709	0.0677767	0.127011	0.0805749	0.125273	0.113679	0.0918618	0.330464	0.257173	0.26472	0.153352	0.153744	0.127171	0.109927	0.064069	0.06114
441.5	0.0965154	0.0923611	0.0863842	0.0681231	0.127747	0.081374	0.12678	0.114894	0.0931436	0.331467	0.253931	0.263207	0.153184	0.154003	0.124824	0.109539	0.0632176	0.06114
442	0.094873	0.0893241	0.0855408	0.067084	0.128115	0.0816403	0.126026	0.111754	0.0901528	0.328458	0.252851	0.259629	0.151837	0.152839	0.123651	0.107596	0.0621533	0.0592659
442.5	0.0946798	0.0902173	0.0856613	0.0681231	0.127379	0.0804417	0.12482	0.111855	0.0928588	0.326954	0.253777	0.257978	0.153352	0.151417	0.124003	0.10682	0.0617276	0.0583289
443	0.0952594	0.0918252	0.0868661	0.0693932	0.127747	0.0800422	0.12467	0.111652	0.0918618	0.322775	0.25424	0.257015	0.152847	0.152451	0.124121	0.10682	0.0613019	0.0589146
443.5	0.0949696	0.0918252	0.0863842	0.068354	0.127379	0.0793763	0.124519	0.111956	0.0937133	0.319265	0.253468	0.25674	0.150659	0.15077	0.123534	0.105848	0.0622598	0.0596173
444	0.0941967	0.093433	0.0856613	0.0687004	0.125538	0.0795094	0.123765	0.111348	0.0914346	0.317928	0.251462	0.253988	0.150491	0.149348	0.123534	0.106237	0.0614083	0.0605543
444.5	0.0897525	0.0877163	0.0822879	0.0656984	0.120568	0.0765794	0.116981	0.1076	0.0880164	0.313414	0.247911	0.250824	0.145609	0.14534	0.120601	0.101964	0.0580027	0.0542295
445	0.0898492	0.087359	0.0825288	0.0659293	0.1202	0.0771122	0.116831	0.106789	0.0877316	0.311074	0.244515	0.249585	0.146114	0.144176	0.120366	0.101187	0.057577	0.0543466
445.5	0.0899458	0.0871803	0.0828903	0.0640819	0.122593	0.0763131	0.116228	0.105472	0.0860225	0.307063	0.244052	0.248485	0.142747	0.144952	0.11802	0.0967203	0.056832	0.0529411
446	0.0916848	0.0884309	0.0838541	0.0635046	0.123514	0.0775117	0.119393	0.105877	0.0868771	0.30723	0.242045	0.247797	0.145609	0.14534	0.118959	0.098274	0.0573641	0.0557521
446.5	0.0915882	0.090396	0.0836131	0.0650056	0.126643	0.0781776	0.120599	0.105877	0.0871619	0.306728	0.239267	0.246008	0.145777	0.146115	0.121305	0.101964	0.0589605	0.0563378
447	0.0889796	0.087359	0.0825288	0.0631582	0.121489	0.0776449	0.118037	0.105978	0.0875892	0.304555	0.236951	0.243669	0.143421	0.1434	0.120366	0.102158	0.0585348	0.0552836
447.5	0.0898492	0.087359	0.0824083	0.0645438	0.121673	0.0761799	0.117434	0.104763	0.0871619	0.302215	0.237106	0.242844	0.142242	0.143141	0.121188	0.103906	0.0585348	0.0549323
448	0.0887864	0.086823	0.0836131	0.0632737	0.1202	0.0759135	0.117584	0.103851	0.087874	0.300209	0.23834	0.242706	0.140727	0.143271	0.118137	0.101576	0.057577	0.0557521
448.5	0.0902356	0.0887882	0.0824083	0.065352	0.118912	0.075514	0.116831	0.103344	0.0867347	0.298872	0.234636	0.240367	0.140391	0.142883	0.117785	0.10041	0.0580027	0.0562206
449	0.0897525	0.0886095	0.081565	0.0659293	0.120753	0.0759135	0.117434	0.103749	0.0890134	0.298371	0.234481	0.239266	0.141401	0.142753	0.117903	0.101964	0.0599184	0.0572748
449.5	0.0890763	0.083786	0.0784325	0.0658139	0.116887	0.0757803	0.114268	0.103952	0.0873043	0.295529	0.231085	0.235414	0.141064	0.138745	0.117199	0.103324	0.0587477	0.0538781
450	0.0872406	0.0832501	0.0781915	0.0639665	0.117255	0.0733831	0.113514	0.10223	0.0860225	0.290514	0.22985	0.232387	0.136856	0.136417	0.115322	0.100799	0.058322	0.0524726
450.5	0.0855016	0.0805703	0.0775891	0.0607335	0.113574	0.072584	0.112308	0.100203	0.083459	0.286837	0.225374	0.229773	0.134667	0.133443	0.111802	0.0971087	0.0547034	0.0515356
451	0.0856948	0.084322	0.0774687	0.0622345	0.116151	0.0716517	0.110951	0.100305	0.0823196	0.287338	0.225219	0.228259	0.134836	0.135124	0.112272	0.0974971	0.0557677	0.0535267
451.5	0.0847287	0.0819995	0.0778301	0.0610799	0.115967	0.0717849	0.109595	0.0993928	0.0817499	0.287338	0.224293	0.227846	0.136856	0.133056	0.112037	0.0961376	0.0550227	0.0514185
452	0.0844389	0.0814636	0.0767458	0.0618881	0.11523	0.0692544	0.108087	0.0992915	0.0820347	0.286168	0.224448	0.227709	0.137024	0.133702	0.112858	0.0940012	0.0558741	0.0507157
452.5	0.0835694	0.0786052	0.0762639	0.0580778	0.116151	0.0693876	0.108992	0.0975691	0.0814651	0.279649	0.223058	0.226471	0.133826	0.131762	0.11192	0.091088	0.0549163	0.0489588
453	0.0833761	0.0778906	0.0757819	0.0577315	0.11339	0.0687217	0.107183	0.095948	0.0814651	0.278646	0.220434	0.22482	0.134836	0.131504	0.110395	0.0903111	0.0537456	0.0488417
453.5	0.0817337	0.0786052	0.0740952	0.0588861	0.113021	0.0687217	0.107183	0.0936177	0.0787591	0.277309	0.218736	0.220967	0.132142	0.130211	0.108987	0.0922533	0.0528942	0.0481389
454	0.081927	0.080213	0.0750591	0.0607335	0.111917	0.0693876	0.107032	0.0943269	0.0813226	0.278646	0.218736	0.221517	0.133321	0.129952	0.108987	0.0932243	0.0534263	0.0490759
454.5	0.081927	0.0791412	0.0734928	0.0595789	0.111917	0.0672567	0.10673	0.0930098	0.0811802	0.274969	0.215957	0.218078	0.128102	0.129564	0.107814	0.0934186	0.0524685	0.0474362
455	0.0823134	0.0812849	0.0760229	0.0583088	0.111917	0.0685885	0.107032	0.0939216	0.0826044	0.272963	0.216729	0.219454	0.128776	0.129435	0.107227	0.091088	0.0528942	0.0479047
455.5	0.0839558	0.080749	0.0754205	0.0586552	0.113021	0.069654	0.108087	0.0936177	0.0800408	0.272295	0.216421	0.216427	0.130627	0.130599	0.10711	0.0943896	0.0540649	0.0495444
456	0.083666	0.0827141	0.0766253	0.0586552	0.113758	0.0708526	0.108238	0.0942256	0.0790439	0.270456	0.217501	0.216151	0.132142	0.13034	0.106171	0.0967203	0.0551292	0.0498958
456.5	0.084149	0.0819995	0.0766253	0.059117	0.114126	0.0712522	0.108087	0.094023	0.0793287	0.27196	0.216112	0.216014	0.131132	0.129564	0.10711	0.0990509	0.0543842	0.0503643
457	0.0810575	0.0794985	0.0751795	0.0562304	0.110997	0.068189	0.105826	0.0923006	0.0784742	0.265608	0.212561	0.214088	0.126587	0.126849	0.104059	0.0945839	0.0530006	0.0481389
457.5	0.0807676	0.0778906	0.0738543	0.0564614	0.109892	0.0661913	0.104017	0.0899703	0.0787591	0.263435	0.209628	0.212161	0.126082	0.125168	0.104059	0.0897284	0.0519363	0.0486074
458	0.0808642	0.0762828	0.0712037	0.0559995	0.108972	0.0648595	0.102359	0.0888558	0.0773348	0.261597	0.207467	0.208722	0.125072	0.123228	0.102182	0.0877863	0.0518299	0.0470848
458.5	0.0812507	0.077712	0.0734928	0.0565768	0.109708	0.0668572	0.103414	0.0896663	0.0783318	0.262767	0.207159	0.209547	0.126924	0.123875	0.103708	0.0887573	0.0520428	0.0477876
459	0.0804778	0.0773547	0.0726495	0.0571541	0.109708	0.0665908	0.102359	0.0918953	0.0784742	0.261764	0.20685	0.207759	0.123894	0.12478	0.103356	0.0891458	0.0514042	0.047319
459.5	0.0799947	0.0784266	0.072529	0.0564614	0.110444	0.068189	0.104771	0.0911861	0.0783318	0.257083	0.206696	0.208171	0.123052	0.12478	0.1023	0.0912822	0.0527878	0.0468505
460	0.0793184	0.0775333	0.0709627	0.0565768	0.109524	0.0679226	0.103565	0.0903755	0.0763379	0.255078	0.202682	0.205557	0.122884	0.123875	0.102534	0.0885631	0.0520428	0.0475533
460.5	0.0780625	0.0764614	0.0683122	0.0547294	0.108604	0.0663245	0.101906	0.0879439	0.0724925	0.250899	0.202528	0.202255	0.123052	0.119866	0.10183	0.0879805	0.0511914	0.0464992
461	0.0780625	0.0778906	0.0708423	0.0571541	0.109524	0.0664576	0.101454	0.0889571	0.0746288	0.252737	0.202219	0.202805	0.124567	0.119996	0.103004	0.0872036	0.0515106	0.047319
461.5	0.078932	0.0748536	0.0686736	0.0559995	0.11026	0.0644599	0.099796	0.0883492	0.0766227	0.250899	0.202065	0.201705	0.122379	0.121159	0.100892	0.087592	0.0515106	0.0469677
462	0.0780625	0.0750323	0.0690351	0.0547294	0.107315	0.0629949	0.0999467	0.0871334	0.0766227	0.249562	0.200675	0.20198	0.120864	0.119866	0.0998361	0.0862325	0.0498078	0.0460307
462.5	0.0778693	0.0736031	0.0668664	0.0541521	0.10437	0.0616631	0.0984393	0.0844991	0.0736319	0.246887	0.197279	0.19799	0.118171	0.117797	0.097959	0.0850672	0.0487435	0.0446251
463	0.075937	0.0737817	0.0672279	0.0534593	0.102529	0.0615299	0.0972333	0.0832833	0.0719228	0.244045	0.196353	0.195513	0.118002	0.114565	0.0985456	0.0852614	0.0474664	0.0433368
463.5	0.075454	0.074675	0.0681917	0.054383	0.105474	0.0621958	0.0952735	0.0837899	0.0723501	0.245048	0.195272	0.194688	0.119181	0.115599	0.0988975	0.0872036	0.0477857	0.0427511
464	0.0747777	0.0718166	0.0672279	0.0516119	0.104738	0.0609972	0.0945198	0.0832833	0.0710683	0.241204	0.194501	0.193449	0.116151	0.114435	0.0972551	0.086621	0.0484243	0.0422826
464.5	0.0739082	0.0732458	0.0671074	0.051381	0.105106	0.0609972	0.0942183	0.0829793	0.0714956	0.239198	0.190178	0.192349	0.114467	0.115858	0.0969032	0.0840961	0.0474664	0.0415799
465	0.0743912	0.0714593	0.0659026	0.0506882	0.102345	0.0597986	0.0939168	0.0810543	0.068932	0.236858	0.190178	0.188771	0.112952	0.114435	0.0951434	0.080406	0.0472536	0.041697
465.5	0.0743912	0.0718166	0.0651797	0.0518429	0.100136	0.0599317	0.0927108	0.0812569	0.0703562	0.236022	0.18987	0.186295	0.113289	0.112755	0.0949088	0.0800176	0.0457636	0.0411113
466	0.0745845	0.0698515	0.0642159	0.0524202	0.100136	0.0589995	0.0912033	0.0816622	0.0704986	0.235521	0.190487	0.183818	0.113457	0.112884	0.0942049	0.0815713	0.0462957	0.0420484
466.5	0.0737149	0.0691369	0.0628906	0.0504573	0.100504	0.0584667	0.0921078	0.0813582	0.0702138	0.231676	0.188789	0.182993	0.111942	0.110427	0.0926798	0.0794349	0.0455507	0.0412285
467	0.0733285	0.0691369	0.0625291	0.0496491	0.0999522	0.0583336	0.0915048	0.0807503	0.0700713	0.229503	0.185393	0.181754	0.111774	0.10978	0.09092	0.078658	0.0446993	0.0413456
467.5	0.0720725	0.0703874	0.0612039	0.0486099	0.0982955	0.0592658	0.0924093	0.0795345	0.0676502	0.227831	0.184004	0.181892	0.109754	0.107712	0.0910374	0.078658	0.0449122	0.0421655
468	0.0718793	0.070566	0.0625291	0.0488408	0.0982955	0.0605976	0.0906003	0.0797372	0.0687896	0.228667	0.181688	0.182305	0.109081	0.107453	0.0918586	0.0784638	0.0439543	0.0412285
468.5	0.0729421	0.0696728	0.0643363	0.0505728	0.100504	0.0601981	0.0924093	0.0799398	0.0704986	0.2285	0.185547	0.18258	0.107229	0.109522	0.0929144	0.0823482	0.0459764	0.0436881
469	0.0717827	0.071102	0.0654207	0.0510346	0.101057	0.0596654	0.0921078	0.0807503	0.070641	0.225826	0.182923	0.18203	0.109249	0.109263	0.0910374	0.083125	0.0452314	0.0420484
469.5	0.0711064	0.0678863	0.0626496	0.0510346	0.0990318	0.0587331	0.0893943	0.07842	0.0675078	0.223318	0.180453	0.176801	0.107902	0.108487	0.0884564	0.0800176	0.0452314	0.039823
470	0.07072	0.0682436	0.0621677	0.0505728	0.0966388	0.0589995	0.0892436	0.0779134	0.0653714	0.221145	0.178601	0.176526	0.108744	0.107453	0.0877525	0.0796291	0.0446993	0.0385346
470.5	0.0705268	0.0660998	0.0614448	0.0499954	0.0975592	0.0585999	0.0866808	0.0765963	0.0653714	0.218972	0.177675	0.176113	0.106556	0.107324	0.0881045	0.0782696	0.0435286	0.0385346
471	0.0705268	0.0646707	0.0613243	0.0484944	0.0966388	0.0572681	0.0872838	0.076191	0.0655139	0.214793	0.17752	0.176113	0.107734	0.106936	0.0877525	0.0774927	0.0429965	0.0401743
471.5	0.0695606	0.0657425	0.0614448	0.0487254	0.0993999	0.0571349	0.0860778	0.0748739	0.0675078	0.214793	0.174587	0.175013	0.106724	0.106936	0.0896296	0.0765216	0.0433158	0.0402915
472	0.0688843	0.0643134	0.0601195	0.0484944	0.0957185	0.056469	0.0872838	0.073962	0.0657987	0.213456	0.174587	0.17171	0.105714	0.105255	0.0883391	0.0755506	0.0437415	0.0404086
472.5	0.0674352	0.064492	0.0595171	0.0479171	0.0959025	0.0558031	0.0860778	0.074266	0.0657987	0.213122	0.172426	0.169096	0.103357	0.103315	0.0878698	0.0763274	0.0422515	0.0370119
473	0.0680148	0.0623482	0.0591557	0.0474553	0.0953503	0.0551372	0.0863793	0.0738607	0.0659411	0.21262	0.172735	0.16772	0.101169	0.103057	0.0863447	0.077687	0.0421451	0.0375976
473.5	0.0696572	0.0625269	0.0603605	0.0463006	0.0962707	0.0551372	0.0878868	0.0744686	0.0666532	0.210949	0.170574	0.168959	0.102347	0.10422	0.0874006	0.0806002	0.0422515	0.0392373
474	0.0691742	0.0634201	0.0610834	0.0478016	0.0957185	0.0566022	0.0871331	0.0731515	0.0663684	0.209444	0.17042	0.168821	0.101506	0.103445	0.0872832	0.077687	0.0428901	0.0394716
474.5	0.0668555	0.064492	0.0581919	0.046647	0.0911166	0.0558031	0.0857763	0.0724423	0.0623806	0.206436	0.168876	0.165519	0.0991489	0.1006	0.0861101	0.0753563	0.0405487	0.0370119
475	0.0654063	0.0653852	0.0593967	0.0471089	0.09443	0.0562026	0.0854748	0.0728475	0.0616685	0.205767	0.169957	0.165519	0.0989805	0.0999533	0.0854062	0.0743853	0.0403358	0.0363092
475.5	0.0651165	0.0625269	0.0580714	0.0449151	0.0924051	0.0524736	0.0826106	0.0715304	0.0612412	0.20209	0.168413	0.162079	0.0981389	0.0989188	0.0836464	0.0728315	0.040123	0.0360749
476	0.0658894	0.0612763	0.0587943	0.0447996	0.0935096	0.053539	0.0835151	0.0712265	0.0639472	0.201588	0.166869	0.16318	0.0991489	0.0987895	0.0831772	0.0738026	0.0408679	0.0364263
476.5	0.0666623	0.0616336	0.0587943	0.0463006	0.0909325	0.0534058	0.0833643	0.0707199	0.0656563	0.202925	0.164708	0.159603	0.101001	0.0968499	0.0834118	0.0730257	0.0423579	0.0374804
477	0.0646334	0.060919	0.0575895	0.0446841	0.0898281	0.0534058	0.0821583	0.0702133	0.0640896	0.200752	0.162238	0.157401	0.0998222	0.0949103	0.0813001	0.071472	0.040123	0.0356064
477.5	0.0639571	0.0610977	0.0581919	0.0454924	0.0905644	0.0528731	0.0809523	0.0690988	0.062523	0.200585	0.162084	0.156988	0.0956138	0.0965913	0.0787192	0.0701125	0.0390587	0.0353722
478	0.0644402	0.0598472	0.0577099	0.0450305	0.0905644	0.0512749	0.0815553	0.0694027	0.0602443	0.197409	0.159768	0.157401	0.0959505	0.0965913	0.0793057	0.0708893	0.0399101	0.0363092
478.5	0.0653097	0.0616336	0.0583123	0.0472243	0.0922211	0.0536722	0.0814046	0.0689975	0.0609564	0.197911	0.158842	0.158639	0.0962872	0.0963327	0.0802443	0.0720546	0.0404422	0.0370119
479	0.0658894	0.0630628	0.0573485	0.0467625	0.0918529	0.0530063	0.0814046	0.069808	0.0601018	0.196406	0.159305	0.156025	0.0966239	0.0962034	0.0821213	0.0728315	0.0409744	0.0391202
479.5	0.0636673	0.0602044	0.0563847	0.0456079	0.0885396	0.0518077	0.0774851	0.0684909	0.0596746	0.194233	0.157916	0.154099	0.0932572	0.093488	0.0802443	0.0712778	0.0383137	0.0359578
480	0.0634741	0.060919	0.0569871	0.0442223	0.0878033	0.0500763	0.0756761	0.0672751	0.060814	0.191057	0.159151	0.15231	0.0932572	0.0932294	0.0781326	0.0716662	0.0381008	0.0354893
480.5	0.0631842	0.0573461	0.0555413	0.0427213	0.0861466	0.0488777	0.0755254	0.0668698	0.0603867	0.186711	0.155292	0.150522	0.0940988	0.0931001	0.0790711	0.071472	0.0382073	0.035255
481	0.0639571	0.0596685	0.0555413	0.043645	0.0878033	0.0503427	0.0764299	0.0654513	0.0609564	0.185207	0.155601	0.149834	0.0937622	0.0937466	0.077194	0.0695298	0.0388458	0.0351379
481.5	0.0632809	0.0616336	0.0553003	0.0447996	0.0878033	0.0526067	0.0795956	0.0672751	0.0595322	0.187213	0.157453	0.151485	0.0959505	0.0933587	0.0803616	0.0726373	0.0400165	0.0363092
482	0.0616384	0.060919	0.0546979	0.0438759	0.0885396	0.050609	0.0776359	0.0658566	0.0591049	0.186377	0.155292	0.150659	0.0937622	0.0919363	0.0781326	0.0693356	0.038633	0.0339666
482.5	0.0621215	0.0621696	0.0551799	0.0427213	0.0911166	0.0500763	0.0776359	0.0674777	0.0599594	0.187714	0.155137	0.150797	0.0949405	0.0932294	0.0793057	0.068753	0.0405487	0.0349037
483	0.0615418	0.0593112	0.0550594	0.0427213	0.0900122	0.0496767	0.0774851	0.0665658	0.0603867	0.185709	0.152359	0.148733	0.0932572	0.0924535	0.0790711	0.0666166	0.0395908	0.0327954
483.5	0.0627012	0.0641347	0.0545775	0.0450305	0.0889077	0.0526067	0.0779374	0.0665658	0.0622382	0.185709	0.153594	0.146944	0.0932572	0.0919363	0.0794231	0.0668108	0.0419322	0.0340838
484	0.0603825	0.061455	0.0545775	0.0447996	0.0865148	0.0510086	0.0767314	0.065654	0.0592473	0.182365	0.150815	0.145293	0.0898905	0.0893502	0.0776633	0.0646744	0.0389523	0.0326783
484.5	0.061252	0.0607404	0.0539751	0.0432986	0.0848581	0.0498099	0.0741686	0.063425	0.0583928	0.18036	0.147728	0.145018	0.0885438	0.0876692	0.0757863	0.065257	0.0372494	0.033381
485	0.0611554	0.0573461	0.0538546	0.0416821	0.0852263	0.0474127	0.0740179	0.0642355	0.0559716	0.176682	0.146647	0.145156	0.0882071	0.0877985	0.0748477	0.0656455	0.0374623	0.0342009
485.5	0.0620249	0.0562742	0.0526498	0.0420285	0.0865148	0.0482118	0.0738671	0.0632223	0.0585352	0.177351	0.146802	0.142817	0.0895538	0.0863762	0.0751997	0.0662281	0.037888	0.0337324
486	0.0622181	0.0571674	0.0513245	0.0413357	0.0857785	0.0490108	0.0738671	0.0636276	0.0579655	0.177017	0.147882	0.140891	0.0895538	0.085471	0.0746131	0.065257	0.0384201	0.0326783
486.5	0.0607689	0.0589539	0.051204	0.0428367	0.0863307	0.0499431	0.0738671	0.0624118	0.0585352	0.177351	0.147574	0.139927	0.0885438	0.0849538	0.0736746	0.0662281	0.0367173	0.0313899
487	0.0609622	0.0585966	0.0508426	0.0408739	0.0843059	0.0498099	0.0720581	0.0619052	0.057111	0.174342	0.146184	0.138827	0.0873655	0.0843073	0.0736746	0.0635091	0.0365044	0.0318584
487.5	0.0603825	0.0569888	0.0515655	0.0401811	0.084674	0.0482118	0.0722089	0.0607907	0.0572534	0.170665	0.143251	0.140203	0.0860188	0.0840487	0.0743785	0.0646744	0.035653	0.0326783
488	0.0594164	0.0539518	0.0508426	0.0391419	0.0808085	0.047679	0.0699476	0.058967	0.0556868	0.167823	0.141245	0.137864	0.0846721	0.0819798	0.0725014	0.0621496	0.0348016	0.031507
488.5	0.0586435	0.0557382	0.0506016	0.0400656	0.0815448	0.0479454	0.0726611	0.0602841	0.0539777	0.170497	0.14109	0.136901	0.0845038	0.0834021	0.0729707	0.0638975	0.0348016	0.0313899
489	0.0590299	0.0562742	0.0526498	0.0409893	0.0817288	0.0483449	0.0719074	0.0607907	0.0545474	0.172336	0.142171	0.137313	0.0841671	0.0843073	0.0714456	0.0660339	0.035653	0.0306871
489.5	0.0596096	0.0560955	0.0515655	0.0400656	0.0833855	0.0472795	0.0722089	0.0612973	0.0548323	0.170832	0.140781	0.13635	0.0839988	0.0830142	0.0716802	0.0666166	0.035653	0.0319755
490	0.0593198	0.0532372	0.0503607	0.0393729	0.0826492	0.0468799	0.0710029	0.0597775	0.0551171	0.167154	0.13862	0.134974	0.0818104	0.0823677	0.0706243	0.0648686	0.0348016	0.0303357
490.5	0.0581604	0.0541304	0.048192	0.0385646	0.0819129	0.046214	0.0702491	0.0595749	0.0539777	0.165984	0.137848	0.131397	0.0821471	0.0804281	0.0712109	0.0637033	0.0344823	0.0297501
491	0.0570011	0.0560955	0.0487944	0.0396038	0.0824651	0.0468799	0.0711536	0.0602841	0.0548323	0.164981	0.136768	0.130984	0.0823154	0.0819798	0.0721495	0.0623438	0.0333116	0.0299843
491.5	0.0558417	0.0589539	0.0506016	0.040412	0.0832014	0.0466136	0.0685909	0.0603854	0.0554019	0.164981	0.137694	0.130709	0.0813054	0.0828849	0.0701551	0.0623438	0.034163	0.0290473
492	0.0549722	0.0555596	0.0491559	0.0393729	0.0828333	0.0451486	0.0685909	0.0590683	0.0546898	0.161805	0.135224	0.130434	0.0796221	0.0822384	0.0695685	0.06079	0.0330988	0.0288131
492.5	0.0555519	0.0537731	0.0507221	0.0396038	0.0835696	0.044749	0.0697969	0.0575485	0.0535505	0.160635	0.136768	0.129746	0.0814738	0.0810746	0.0692165	0.0586537	0.034163	0.0288131
493	0.0550688	0.0530585	0.0485535	0.0383337	0.0809926	0.0440831	0.0688924	0.0566367	0.0519838	0.16097	0.13507	0.126581	0.0813054	0.0801695	0.0695685	0.0576826	0.0329924	0.0282275
493.5	0.0549722	0.0562742	0.0490354	0.0394883	0.0830174	0.0454149	0.0700984	0.056738	0.0508445	0.161805	0.133526	0.126031	0.0811371	0.0809453	0.0695685	0.0631207	0.0320345	0.0281103
494	0.0551654	0.0566315	0.0492763	0.038911	0.0822811	0.0458145	0.0670834	0.0562314	0.0518414	0.160635	0.1326	0.126031	0.0797904	0.0802988	0.0689819	0.0640917	0.0324602	0.0278761
494.5	0.0551654	0.0557382	0.0480715	0.0393729	0.0824651	0.0435504	0.0664804	0.0550156	0.0508445	0.155621	0.13013	0.126857	0.0779388	0.0790058	0.0693339	0.0633149	0.0326731	0.0275247
495	0.0561316	0.0543091	0.0501197	0.0398347	0.0813607	0.0439499	0.0661789	0.0559275	0.0519838	0.155454	0.132446	0.126719	0.0797904	0.0790058	0.0683953	0.0623438	0.0339502	0.0277589
495.5	0.0531366	0.0523439	0.0461439	0.0384492	0.0765748	0.0431508	0.0669327	0.054813	0.0499899	0.153281	0.129204	0.122729	0.0765921	0.0775834	0.0674568	0.0578768	0.0313959	0.0276418
496	0.0526535	0.0505574	0.0469872	0.0376409	0.0751022	0.043284	0.0658774	0.0547116	0.0499899	0.153615	0.12905	0.121215	0.0767604	0.0762903	0.0665183	0.0590421	0.0318217	0.0278761
496.5	0.054779	0.0555596	0.0469872	0.0378718	0.077127	0.0434172	0.0663297	0.0550156	0.0519838	0.155286	0.128123	0.122041	0.0774337	0.0788764	0.0687473	0.0590421	0.0333116	0.0304529
497	0.0552621	0.0544877	0.0490354	0.0397192	0.0784155	0.0431508	0.0688924	0.0549143	0.0529808	0.154116	0.128587	0.123279	0.0789488	0.0784885	0.0692165	0.0623438	0.0350145	0.0302186
497.5	0.0543926	0.0546664	0.0466258	0.0383337	0.07455	0.0426181	0.0661789	0.0550156	0.0512717	0.152779	0.126425	0.120527	0.0759187	0.0753852	0.0685127	0.058071	0.0336309	0.0283446
498	0.0532332	0.0532372	0.0466258	0.0384492	0.0758385	0.0435504	0.0670834	0.0546103	0.0502748	0.149937	0.125962	0.120115	0.0744037	0.0757731	0.0685127	0.0609843	0.0328859	0.0278761
498.5	0.0524603	0.0530585	0.0468667	0.0368327	0.07455	0.0435504	0.0633147	0.0542051	0.0494202	0.150272	0.126117	0.118326	0.0757504	0.0759024	0.0662836	0.0592363	0.0319281	0.0281103
499	0.0515908	0.0523439	0.045421	0.0364863	0.0767589	0.041819	0.0625609	0.052584	0.0481384	0.148099	0.123801	0.117363	0.0740671	0.076161	0.0667529	0.0574883	0.0304381	0.0279932
499.5	0.0503348	0.048235	0.0442162	0.035909	0.0749181	0.0402209	0.0624102	0.0509629	0.048993	0.145759	0.122258	0.115574	0.0744037	0.073187	0.0646412	0.0559346	0.029906	0.0267048
500	0.0489823	0.0473418	0.042168	0.0348698	0.0754703	0.0400877	0.0616564	0.0508616	0.0471415	0.143084	0.11917	0.113923	0.071037	0.0704716	0.0624122	0.0541867	0.0285224	0.0260021

## Sheet: WISOM_abs
Wavelength	TMK-A-009	TMK-A-011	TMK-A-013	TMK-A-016	TMK-A-018	TMK-A-021	TMK-A-023	TMK-A-025	TMK-A-026	TMK-A-029	TMK-A-030	TMK-A-033	TMK-A-035	TMK-A-038	TMK-A-039	TMK-A-041	TMK-A-042	TMK-A-044
nm	10-5 m-1	10-5 m-1	10-5 m-1	10-5 m-1	10-5 m-1	10-5 m-1	10-5 m-1	10-5 m-1	10-5 m-1	10-5 m-1	10-5 m-1	10-5 m-1	10-5 m-1	10-5 m-1	10-5 m-1	10-5 m-1	10-5 m-1	10-5 m-1
250	8.00818	4.32892	4.18082	5.4186	4.69614	4.66677	7.6038	7.93659	3.679	16.5419	10.3017	19.0398	9.24319	8.31447	7.9499	4.59332	6.58748	7.32362
250.5	7.95043	4.29231	4.138	5.36977	4.65019	4.63403	7.5412	7.87752	3.6582	16.4815	10.2594	18.9542	9.18337	8.26577	7.88369	4.56127	6.52667	7.25608
251	7.89755	4.26896	4.10747	5.32382	4.60919	4.59907	7.49212	7.83117	3.6343	16.4381	10.2223	18.8993	9.15311	8.22163	7.84826	4.52293	6.48679	7.21728
251.5	7.8234	4.21847	4.06346	5.26867	4.55122	4.54025	7.41602	7.76211	3.59492	16.356	10.1654	18.8005	9.07569	8.16227	7.76868	4.48146	6.43579	7.12603
252	7.76991	4.18376	4.04523	5.22559	4.51375	4.50085	7.37334	7.72303	3.57103	16.3027	10.1283	18.724	9.03347	8.12067	7.72977	4.45129	6.4044	7.08149
252.5	7.69818	4.1541	4.01153	5.19227	4.46992	4.45868	7.32426	7.67214	3.54492	16.2481	10.0893	18.6266	8.95183	8.07755	7.67343	4.41484	6.35929	7.02832
253	7.65685	4.12569	3.99091	5.15493	4.43599	4.43815	7.29154	7.62761	3.525	16.2024	10.0526	18.5619	8.90257	8.04407	7.63625	4.39285	6.32137	6.98449
253.5	7.59728	4.0954	3.9691	5.10898	4.40559	4.39653	7.26024	7.58626	3.50244	16.152	10.0136	18.4909	8.85823	8.00247	7.58688	4.36645	6.27363	6.94713
254	7.56264	4.0752	3.95443	5.07049	4.39074	4.37267	7.23108	7.55218	3.48075	16.1056	9.98541	18.4304	8.83571	7.97609	7.53983	4.3564	6.23833	6.91336
254.5	7.50672	4.04491	3.92232	5.03373	4.36671	4.33715	7.16919	7.50357	3.4573	16.0499	9.9464	18.3455	8.79982	7.92738	7.48698	4.32686	6.20106	6.87312
255	7.47389	4.03355	3.89575	5.00731	4.34691	4.31496	7.1379	7.46812	3.43872	16.0071	9.91539	18.2864	8.75689	7.89948	7.45271	4.30863	6.17163	6.85157
255.5	7.41615	4.00199	3.86126	4.96939	4.31157	4.2861	7.07388	7.41178	3.41836	15.9438	9.86745	18.1918	8.7034	7.85382	7.40973	4.2791	6.13633	6.80918
256	7.37482	3.98937	3.8454	4.93837	4.28258	4.2689	7.05965	7.38225	3.41172	15.9145	9.8416	18.1542	8.67596	7.84012	7.38649	4.25899	6.1141	6.80056
256.5	7.3189	3.95655	3.81963	4.89759	4.23946	4.2345	7.01555	7.33545	3.37986	15.8423	9.78427	18.0652	8.63795	7.79903	7.33248	4.22882	6.06114	6.74379
257	7.2727	3.94519	3.8006	4.86657	4.21472	4.21507	6.99421	7.30955	3.36349	15.8019	9.75983	18.0241	8.60206	7.77316	7.30285	4.20871	6.03367	6.71218
257.5	7.21982	3.92247	3.77245	4.81889	4.18644	4.18622	6.93873	7.26093	3.33296	15.7303	9.70484	17.9337	8.55069	7.7204	7.24535	4.18546	5.98856	6.67482
258	7.17545	3.90606	3.7562	4.79994	4.16877	4.16513	6.92308	7.2273	3.31791	15.6893	9.68275	17.8822	8.50987	7.68996	7.20701	4.16786	5.97875	6.6468
258.5	7.12196	3.87009	3.72368	4.76662	4.11999	4.12962	6.86191	7.17505	3.28959	15.6177	9.62072	17.7883	8.45005	7.64988	7.14022	4.1289	5.93429	6.59075
259	7.08367	3.84484	3.70902	4.73675	4.0903	4.10853	6.83062	7.14006	3.27366	15.5626	9.58406	17.7236	8.4219	7.62401	7.10711	4.0981	5.90879	6.55052
259.5	7.03018	3.8095	3.67095	4.68965	4.04152	4.0769	6.77585	7.08372	3.25109	15.4793	9.52249	17.6137	8.37193	7.5753	7.06936	4.06165	5.87021	6.51244
260	6.99553	3.80003	3.65272	4.66322	4.02526	4.06969	6.75308	7.04873	3.2303	15.4201	9.48161	17.5406	8.34519	7.54385	7.03973	4.04092	5.84014	6.4837
260.5	6.9469	3.76406	3.62496	4.61612	3.99274	4.03362	6.71823	6.99148	3.20729	15.3298	9.41581	17.423	8.28326	7.48906	6.97933	4.00824	5.7996	6.45209
261	6.9159	3.7527	3.61029	4.59774	3.9786	4.01753	6.69689	6.96195	3.18826	15.2735	9.37445	17.3563	8.2544	7.46014	6.94448	4.00007	5.77867	6.42837
261.5	6.85877	3.7041	3.58214	4.56212	3.96093	3.98423	6.64923	6.91787	3.16525	15.1838	9.31571	17.2512	8.19599	7.40484	6.88407	3.97179	5.74206	6.38958
262	6.81622	3.69211	3.55875	4.52134	3.93336	3.96037	6.60727	6.87925	3.14091	15.1181	9.2673	17.1705	8.15377	7.35817	6.8469	3.94916	5.70937	6.36012
262.5	6.76881	3.6574	3.531	4.49262	3.90579	3.93152	6.55961	6.83836	3.12454	15.0102	9.20526	17.0495	8.09113	7.30439	6.78359	3.91648	5.67602	6.32276
263	6.73599	3.65045	3.51554	4.46447	3.88458	3.90932	6.52404	6.80201	3.10418	14.9345	9.1531	16.9716	8.04468	7.27142	6.75106	3.89449	5.64987	6.2933
263.5	6.67703	3.63404	3.48778	4.4369	3.8556	3.88102	6.4707	6.7493	3.08648	14.8272	9.07179	16.8394	7.9722	7.21561	6.69181	3.85929	5.61129	6.24516
264	6.63022	3.61322	3.46518	4.41392	3.83298	3.86382	6.44011	6.71159	3.06347	14.7569	9.02621	16.758	7.92575	7.18416	6.65754	3.83039	5.57991	6.22145
264.5	6.57917	3.57724	3.43386	4.38003	3.80965	3.84662	6.39388	6.65661	3.03781	14.6536	8.94866	16.63	7.87156	7.12328	6.61224	3.79896	5.5531	6.17834
265	6.55121	3.56462	3.42435	4.37486	3.80541	3.84939	6.37752	6.63298	3.02851	14.6073	8.90825	16.5722	7.84271	7.104	6.59075	3.79331	5.55244	6.17115
265.5	6.49893	3.54632	3.40016	4.32776	3.78137	3.82275	6.33128	6.58482	3.00329	14.4736	8.82976	16.4428	7.78289	7.05124	6.54544	3.76251	5.50537	6.12301
266	6.46915	3.53874	3.38787	4.31339	3.76299	3.82053	6.30994	6.56164	2.98957	14.3968	8.7884	16.3559	7.73996	7.02486	6.52047	3.75372	5.47725	6.09859
266.5	6.39864	3.49646	3.35377	4.2617	3.71775	3.78336	6.25233	6.50212	2.9524	14.2566	8.70475	16.2063	7.66888	6.96703	6.4467	3.7047	5.4171	6.04685
267	6.3725	3.48699	3.34585	4.24331	3.70997	3.77337	6.22743	6.47758	2.9409	14.2039	8.66527	16.134	7.64565	6.93507	6.41708	3.69904	5.40794	6.02889
267.5	6.31476	3.46048	3.31611	4.21115	3.70644	3.74063	6.19258	6.42624	2.91744	14.1089	8.59807	16.0303	7.5795	6.88078	6.36074	3.66887	5.36545	6.00087
268	6.2947	3.45102	3.30382	4.19391	3.693	3.73896	6.16413	6.39443	2.90196	14.042	8.55342	15.9545	7.55135	6.85745	6.33518	3.65819	5.33864	5.98291
268.5	6.24	3.39737	3.26933	4.15083	3.64493	3.6979	6.1058	6.32537	2.86523	13.9206	8.47258	15.8174	7.47605	6.79657	6.27593	3.61734	5.28241	5.92543
269	6.19806	3.37149	3.24237	4.11522	3.61241	3.68347	6.06952	6.2822	2.84532	13.845	8.4223	15.7214	7.4303	6.75395	6.2376	3.59283	5.25429	5.87944
269.5	6.13788	3.33489	3.21104	4.08822	3.58202	3.65018	6.02258	6.23858	2.82142	13.7236	8.35039	15.5809	7.36485	6.69257	6.17138	3.54696	5.21637	5.82771
270	6.10323	3.32668	3.19915	4.07041	3.56576	3.65406	6.00977	6.2045	2.81213	13.6485	8.30575	15.5079	7.32685	6.6601	6.13595	3.53564	5.18498	5.81119
270.5	6.06859	3.31722	3.17893	4.04456	3.55232	3.64463	5.97421	6.16952	2.7931	13.5289	8.2329	15.3931	7.27829	6.61545	6.09123	3.51616	5.14379	5.78101
271	6.04002	3.30649	3.16386	4.01584	3.5297	3.62965	5.95074	6.1309	2.7692	13.4702	8.18261	15.304	7.23466	6.57994	6.06451	3.48474	5.12156	5.75299
271.5	5.99443	3.28061	3.13413	3.9831	3.50849	3.6069	5.89952	6.09545	2.74619	13.3676	8.114	15.176	7.17554	6.51805	6.0134	3.46023	5.1026	5.6991
272	5.9683	3.256	3.12065	3.97046	3.51203	3.58858	5.87961	6.0691	2.73956	13.3131	8.07217	15.0981	7.13894	6.48457	5.99132	3.43949	5.07448	5.68401
272.5	5.92028	3.23643	3.104	3.95265	3.52405	3.58803	5.85613	6.02366	2.72097	13.2016	8.0139	14.9903	7.10305	6.4455	5.94892	3.43069	5.06075	5.65096
273	5.90569	3.22002	3.10082	3.93772	3.51839	3.58525	5.8412	5.99776	2.71035	13.133	7.9763	14.9221	7.0742	6.41861	5.92104	3.41435	5.03264	5.63085
273.5	5.83336	3.19289	3.06435	3.88544	3.4682	3.56084	5.76936	5.93597	2.67008	13.0034	7.89828	14.7774	7.01508	6.35875	5.85134	3.36282	4.96202	5.55612
274	5.79263	3.1607	3.04373	3.86132	3.43285	3.54253	5.72597	5.89735	2.65946	12.9207	7.84518	14.6814	6.96652	6.3136	5.80546	3.32323	4.91298	5.52163
274.5	5.72152	3.12914	3.0025	3.828	3.3968	3.50535	5.67333	5.83691	2.6338	12.797	7.76293	14.5604	6.89474	6.26185	5.7677	3.29558	4.8561	5.46847
275	5.68444	3.10958	2.98545	3.80502	3.37489	3.48815	5.6399	5.80647	2.61079	12.7173	7.70983	14.4845	6.84688	6.22938	5.72472	3.2761	4.83256	5.42392
275.5	5.64979	3.08875	2.96047	3.79239	3.36499	3.46484	5.615	5.77239	2.59707	12.6234	7.65108	14.3871	6.7934	6.19489	5.68929	3.26981	4.8051	5.38368
276	5.62487	3.07928	2.94818	3.774	3.35509	3.45985	5.59864	5.7424	2.58822	12.5648	7.6163	14.3238	6.77369	6.17053	5.66083	3.2585	4.79202	5.35566
276.5	5.57624	3.0553	2.92836	3.74758	3.33954	3.43321	5.5709	5.69969	2.56654	12.4874	7.55662	14.2084	6.7195	6.12082	5.62075	3.22582	4.75999	5.32405
277	5.53552	3.04331	2.91091	3.72231	3.31833	3.42267	5.5332	5.66834	2.55724	12.424	7.50821	14.1437	6.69417	6.08987	5.59113	3.20948	4.73972	5.29962
277.5	5.47048	3.00165	2.8792	3.6752	3.28157	3.39437	5.48341	5.60973	2.52892	12.3091	7.43443	14.0059	6.6259	6.02087	5.53479	3.16989	4.68022	5.22993
278	5.42672	2.97073	2.85303	3.65337	3.24834	3.36995	5.44714	5.57701	2.51521	12.2323	7.38978	13.9183	6.5886	5.98638	5.50168	3.15418	4.63772	5.19975
278.5	5.37992	2.93854	2.83003	3.61431	3.213	3.35164	5.39663	5.52294	2.49043	12.1355	7.33338	13.7889	6.52386	5.91738	5.45463	3.13155	4.59391	5.14299
279	5.34952	2.90951	2.80664	3.58674	3.18543	3.33388	5.36107	5.49931	2.47007	12.0698	7.28686	13.7179	6.48937	5.87578	5.41572	3.0995	4.56187	5.12071
279.5	5.32643	2.89184	2.79395	3.55227	3.17553	3.32334	5.33262	5.4666	2.45547	11.9848	7.22858	13.6205	6.46545	5.84179	5.3797	3.0863	4.5501	5.10922
280	5.28388	2.85397	2.76858	3.51953	3.14867	3.29781	5.30061	5.43479	2.43113	11.9015	7.17453	13.5363	6.42041	5.80526	5.33963	3.05488	4.51479	5.06683
280.5	5.25105	2.84387	2.75946	3.49598	3.13948	3.28893	5.27714	5.40026	2.42051	11.8101	7.12425	13.4389	6.38733	5.77888	5.31639	3.0442	4.49976	5.04599
281	5.22249	2.83819	2.74558	3.48277	3.12817	3.28616	5.24513	5.36527	2.40546	11.745	7.08618	13.3826	6.3444	5.74641	5.27864	3.03603	4.48472	5.02875
281.5	5.17933	2.81926	2.71624	3.46841	3.11544	3.26174	5.21383	5.30847	2.39175	11.6646	7.04059	13.297	6.29936	5.70532	5.22753	3.01089	4.44222	4.99785
282	5.14286	2.80032	2.69563	3.44256	3.09494	3.24288	5.18893	5.27894	2.3736	11.6042	7.0044	13.2247	6.26206	5.67184	5.19326	2.99267	4.40822	4.97055
282.5	5.09423	2.75488	2.65558	3.40809	3.04828	3.20681	5.14199	5.22442	2.35148	11.5157	6.94331	13.1029	6.20224	5.62567	5.1433	2.95496	4.35656	4.91451
283	5.07235	2.75046	2.64845	3.39718	3.03202	3.19682	5.12919	5.21078	2.33909	11.4535	6.90759	13.0334	6.1769	5.59828	5.1282	2.9493	4.34153	4.89798
283.5	5.03163	2.73847	2.62585	3.36903	3.00728	3.16852	5.08935	5.17716	2.32758	11.3691	6.86106	12.9235	6.13961	5.56023	5.08464	2.92794	4.3461	4.88074
284	4.98604	2.72143	2.61158	3.3472	2.99526	3.1491	5.06872	5.15217	2.31121	11.3087	6.82394	12.8518	6.1016	5.52167	5.05792	2.90845	4.31929	4.85272
284.5	4.94532	2.69051	2.58422	3.29263	2.95355	3.1269	5.02249	5.11673	2.2913	11.2336	6.76895	12.7621	6.046	5.48514	5.01378	2.88583	4.28529	4.82685
285	4.89426	2.64948	2.56043	3.26334	2.93023	3.09694	4.98195	5.07811	2.26563	11.1808	6.72994	12.7008	6.01926	5.45115	4.98474	2.86006	4.24083	4.7823
285.5	4.84867	2.62613	2.53188	3.23174	2.89983	3.08639	4.94852	5.05039	2.24572	11.1187	6.69799	12.6299	5.97633	5.41869	4.94698	2.84561	4.21729	4.76147
286	4.81281	2.59836	2.50889	3.20302	2.88852	3.05421	4.92575	5.01904	2.23421	11.0794	6.67308	12.5742	5.95522	5.38875	4.91445	2.81482	4.19703	4.72626
286.5	4.75506	2.56302	2.48589	3.16511	2.85034	3.02424	4.88734	4.96497	2.22669	10.9896	6.62702	12.4734	5.89892	5.34512	4.8738	2.78653	4.15976	4.6774
287	4.73014	2.54535	2.47915	3.14156	2.83691	3.00316	4.86672	4.93361	2.23244	10.9468	6.60305	12.4205	5.87921	5.32686	4.85928	2.78025	4.14145	4.66016
287.5	4.66632	2.50937	2.4403	3.09675	2.77682	2.96376	4.80626	4.88136	2.20722	10.8559	6.54102	12.3328	5.8398	5.28272	4.81339	2.75888	4.08391	4.60483
288	4.66207	2.51821	2.42404	3.08469	2.76198	2.95932	4.78136	4.865	2.19041	10.8155	6.51188	12.3022	5.81869	5.27106	4.78783	2.76517	4.07345	4.59981
288.5	4.63107	2.50117	2.39312	3.05999	2.74572	2.946	4.75291	4.83729	2.1674	10.7498	6.46629	12.2229	5.78702	5.23402	4.76169	2.74946	4.04664	4.56604
289	4.60068	2.47718	2.37726	3.03816	2.73229	2.93657	4.72943	4.81548	2.15102	10.6976	6.43433	12.1499	5.74691	5.20054	4.73207	2.73123	4.02899	4.54879
289.5	4.54719	2.43111	2.35149	2.99967	2.70259	2.89439	4.67893	4.76141	2.132	10.6038	6.37136	12.0372	5.69412	5.1422	4.68038	2.68096	4.00349	4.51862
290	4.50464	2.39892	2.33404	2.96406	2.66089	2.85999	4.64194	4.72596	2.11385	10.5246	6.32483	11.9537	5.64557	5.10567	4.6374	2.65268	3.97472	4.48628
290.5	4.46756	2.36863	2.32017	2.93304	2.64392	2.82614	4.60425	4.67689	2.10323	10.4278	6.26937	11.8514	5.60334	5.06661	4.58744	2.64702	3.94791	4.46042
291	4.42927	2.34843	2.30589	2.90662	2.61706	2.81227	4.59215	4.64827	2.08863	10.3563	6.22849	11.7784	5.56745	5.03414	4.56014	2.64199	3.93876	4.42018
291.5	4.39037	2.33707	2.28686	2.86813	2.59514	2.79618	4.56441	4.60328	2.07491	10.2578	6.18431	11.6789	5.51818	4.98797	4.53517	2.61937	3.9041	4.37851
292	4.34964	2.31561	2.25554	2.83768	2.55555	2.77232	4.51462	4.56193	2.04571	10.1903	6.13637	11.6045	5.46892	4.94434	4.50961	2.58355	3.86814	4.34474
292.5	4.31743	2.30615	2.23611	2.8193	2.54636	2.75234	4.46696	4.52786	2.02624	10.103	6.08186	11.4939	5.42951	4.90325	4.46489	2.55589	3.83807	4.29876
293	4.29858	2.30489	2.22977	2.81528	2.55838	2.73625	4.44705	4.50468	2.01694	10.0555	6.04238	11.4326	5.40981	4.89057	4.44107	2.55652	3.82499	4.2887
293.5	4.25421	2.2727	2.2147	2.77967	2.54283	2.72515	4.41433	4.47061	1.99615	9.95401	5.98833	11.3179	5.36336	4.85404	4.39751	2.54458	3.78314	4.24056
294	4.22807	2.25755	2.19012	2.75611	2.52303	2.71072	4.38232	4.44652	1.978	9.89068	5.95497	11.2518	5.32535	4.82005	4.38531	2.52447	3.75503	4.22044
294.5	4.18796	2.23799	2.16832	2.72222	2.48133	2.68519	4.34035	4.39518	1.95544	9.80272	5.91267	11.1551	5.27328	4.77185	4.34756	2.50311	3.72887	4.18164
295	4.16364	2.23672	2.15761	2.70212	2.47072	2.66966	4.31973	4.37928	1.95455	9.75228	5.87648	11.0987	5.24231	4.74547	4.31677	2.49242	3.72037	4.1723
295.5	4.12778	2.2342	2.13422	2.68259	2.44669	2.63525	4.29839	4.3352	1.93685	9.66549	5.82196	11.002	5.21275	4.72112	4.27902	2.48048	3.68703	4.14428
296	4.10347	2.21148	2.13065	2.65387	2.43537	2.62416	4.26922	4.31657	1.93065	9.59923	5.77544	10.9436	5.18882	4.6917	4.25811	2.4654	3.67264	4.11051
296.5	4.06153	2.1774	2.10488	2.62744	2.41205	2.60362	4.21943	4.26704	1.91428	9.53061	5.71998	10.8434	5.13675	4.64807	4.20816	2.43775	3.63276	4.06524
297	4.04329	2.15405	2.09537	2.61481	2.40215	2.59918	4.17675	4.23751	1.90012	9.47432	5.68332	10.7697	5.09663	4.609	4.19248	2.41575	3.61445	4.03148
297.5	4.01229	2.12249	2.06404	2.5723	2.39225	2.57199	4.1291	4.1898	1.88242	9.40395	5.64291	10.6931	5.04737	4.57298	4.1524	2.3925	3.56607	4.00777
298	3.99892	2.12438	2.05413	2.56483	2.37599	2.56145	4.11772	4.17526	1.88021	9.34706	5.62176	10.6472	5.02766	4.55573	4.15007	2.39438	3.56084	3.98477
298.5	3.94665	2.10229	2.03312	2.53439	2.33994	2.53038	4.08073	4.13709	1.86428	9.26438	5.5663	10.5624	4.98755	4.52022	4.10709	2.3617	3.5118	3.94166
299	3.93449	2.09788	2.02757	2.53324	2.3357	2.51484	4.06508	4.11937	1.85631	9.21336	5.54703	10.5046	4.96644	4.49283	4.09606	2.35982	3.49807	3.90933
299.5	3.9041	2.08715	2.01607	2.51888	2.31661	2.50707	4.03307	4.08666	1.84658	9.13771	5.50756	10.4044	4.94814	4.46746	4.06179	2.33971	3.47714	3.87413
300	3.89194	2.09156	2.00537	2.50968	2.32156	2.49708	4.01956	4.05712	1.84614	9.099	5.47842	10.3537	4.92632	4.44818	4.03913	2.34034	3.4608	3.86335
300.5	3.8494	2.07515	1.98515	2.4735	2.29611	2.48765	3.99111	4.03668	1.8333	9.0216	5.43142	10.2611	4.88973	4.41673	4.01184	2.32525	3.43987	3.8267
301	3.83055	2.06253	1.97167	2.44477	2.28763	2.46656	3.97119	4.00941	1.82136	8.96471	5.39241	10.2117	4.84961	4.39187	3.99267	2.31834	3.42091	3.80731
301.5	3.80746	2.04044	1.96493	2.42582	2.27844	2.46323	3.95483	3.98488	1.80631	8.88965	5.35905	10.1352	4.80598	4.3594	3.97757	2.302	3.4026	3.79509
302	3.78861	2.03602	1.9566	2.41375	2.28338	2.45324	3.9278	3.95852	1.79436	8.84274	5.32521	10.0816	4.77713	4.33454	3.96014	2.2932	3.4013	3.77282
302.5	3.73999	2.01646	1.93321	2.39767	2.26713	2.42883	3.8837	3.92217	1.77976	8.77706	5.28009	9.99677	4.73701	4.30664	3.91832	2.27121	3.3758	3.73761
303	3.72844	2.01457	1.92726	2.38101	2.26006	2.42217	3.8709	3.90354	1.78065	8.74304	5.24907	9.93625	4.72786	4.29244	3.88463	2.26178	3.35226	3.70384
303.5	3.68954	1.99942	1.90387	2.36148	2.23743	2.40219	3.83533	3.85538	1.76471	8.64863	5.19785	9.85277	4.66734	4.25439	3.84281	2.24607	3.30257	3.65786
304	3.66158	1.9849	1.89634	2.33563	2.21623	2.39442	3.81826	3.82357	1.75631	8.58588	5.15931	9.77694	4.63004	4.21329	3.82481	2.21842	3.27576	3.62553
304.5	3.60566	1.95082	1.86145	2.28738	2.1724	2.36002	3.75069	3.77268	1.71338	8.47563	5.09022	9.66842	4.55755	4.15343	3.77079	2.18825	3.23522	3.58026
305	3.58073	1.91485	1.844	2.25234	2.142	2.33116	3.70445	3.74179	1.69259	8.41112	5.05169	9.58007	4.52025	4.10574	3.73071	2.14803	3.19141	3.53068
305.5	3.5546	1.89213	1.82457	2.23166	2.11796	2.2951	3.65537	3.70816	1.66515	8.30264	4.98918	9.47641	4.4731	4.05958	3.67263	2.12415	3.15741	3.49189
306	3.54426	1.8795	1.8218	2.22132	2.11584	2.27234	3.65039	3.68272	1.66073	8.24986	4.95581	9.40963	4.45128	4.02863	3.66159	2.12352	3.13845	3.47895
306.5	3.49564	1.87193	1.80871	2.19432	2.10877	2.26291	3.63332	3.65182	1.63418	8.1531	4.90929	9.3178	4.41328	3.97942	3.62732	2.10278	3.11949	3.44518
307	3.47558	1.86246	1.79405	2.18915	2.09676	2.26125	3.61625	3.62637	1.63064	8.11087	4.87639	9.27049	4.39287	3.96268	3.60932	2.1009	3.09399	3.42363
307.5	3.43607	1.85426	1.77898	2.16158	2.08969	2.25847	3.57144	3.60002	1.61205	8.03757	4.82986	9.17867	4.34502	3.9368	3.5733	2.08959	3.06326	3.3913
308	3.43364	1.85552	1.76431	2.1633	2.09039	2.24737	3.54227	3.57685	1.6063	8.00063	4.79602	9.12162	4.31968	3.92716	3.56227	2.08393	3.06326	3.3719
308.5	3.42209	1.83659	1.75162	2.15067	2.07696	2.24071	3.5188	3.5514	1.6001	7.93612	4.74574	9.03536	4.28238	3.90231	3.54078	2.08142	3.03841	3.35322
309	3.40386	1.82523	1.74369	2.14435	2.06777	2.24016	3.49604	3.52959	1.59701	7.87924	4.71143	8.98597	4.27183	3.87694	3.52684	2.07262	3.0443	3.33525
309.5	3.36617	1.79367	1.72427	2.11333	2.04798	2.20853	3.45905	3.49006	1.57665	7.77485	4.65503	8.89414	4.20497	3.82266	3.48676	2.04937	2.9933	3.30723
310	3.33943	1.79746	1.71316	2.09954	2.03879	2.19743	3.45194	3.46871	1.56559	7.72911	4.62778	8.84753	4.19019	3.80135	3.47514	2.03805	2.9933	3.29861
310.5	3.30782	1.77979	1.69612	2.07427	2.01758	2.17191	3.42207	3.42009	1.54523	7.6517	4.59112	8.75639	4.14022	3.76685	3.43681	2.02234	2.94622	3.26269
311	3.27256	1.76464	1.68462	2.05359	1.98577	2.15803	3.39006	3.39101	1.52266	7.6042	4.54835	8.69239	4.11981	3.72576	3.40021	1.99218	2.92203	3.22461
311.5	3.24035	1.75391	1.66162	2.03463	1.9688	2.13251	3.34596	3.35011	1.51072	7.50627	4.51216	8.60126	4.07125	3.68061	3.3491	1.95887	2.88149	3.1973
312	3.20996	1.73939	1.64775	2.0151	1.94971	2.10976	3.31822	3.33148	1.49479	7.44762	4.47927	8.54352	4.02551	3.64662	3.31367	1.94442	2.85468	3.15779
312.5	3.19294	1.74192	1.64339	1.99672	1.96032	2.09644	3.29759	3.32512	1.49965	7.39191	4.46376	8.47882	3.99243	3.62227	3.31367	1.93939	2.85795	3.16138
313	3.18382	1.7293	1.63982	1.98925	1.96809	2.09255	3.28621	3.3124	1.50452	7.36611	4.4365	8.42526	3.99454	3.60705	3.30728	1.93939	2.8488	3.15276
313.5	3.15221	1.699	1.62753	1.94617	1.93133	2.07369	3.25491	3.27378	1.50098	7.29222	4.38668	8.34595	3.96287	3.57306	3.27011	1.90922	2.81807	3.096
314	3.14006	1.68007	1.61484	1.94445	1.90942	2.05649	3.22077	3.25061	1.48638	7.23534	4.35237	8.29586	3.93824	3.54769	3.22248	1.89477	2.78995	3.0651
314.5	3.10906	1.66113	1.58828	1.90826	1.87478	2.02541	3.1916	3.21789	1.46381	7.155	4.29692	8.19429	3.87702	3.51015	3.19518	1.87403	2.7638	3.02486
315	3.08474	1.65672	1.57519	1.90136	1.85428	2.0132	3.16315	3.19108	1.44744	7.11336	4.27671	8.14629	3.83197	3.48377	3.18008	1.85643	2.73961	3.01624
315.5	3.0732	1.65356	1.57242	1.89562	1.84862	2.00155	3.15888	3.18654	1.44655	7.08169	4.24616	8.0802	3.83479	3.45586	3.17775	1.85266	2.71868	3.02127
316	3.05678	1.63778	1.5633	1.89102	1.84014	1.99489	3.14252	3.17109	1.44301	7.05179	4.2236	8.04125	3.82634	3.42948	3.15801	1.85141	2.70365	3.00115
316.5	3.02639	1.61254	1.54704	1.85886	1.82176	1.9788	3.11407	3.13292	1.42266	6.98963	4.17849	7.97794	3.79468	3.4031	3.11967	1.83695	2.65788	2.9796
317	3.00451	1.5955	1.53277	1.83932	1.826	1.95938	3.09842	3.10884	1.40894	6.93861	4.14794	7.92437	3.76723	3.38687	3.09295	1.82438	2.65526	2.95517
317.5	2.96135	1.57719	1.51731	1.81922	1.80903	1.93052	3.07282	3.0634	1.37841	6.86648	4.11645	7.85689	3.71726	3.35339	3.05578	1.78542	2.62388	2.91278
318	2.95649	1.57341	1.51057	1.82267	1.80762	1.92442	3.06428	3.04432	1.37575	6.81604	4.09577	7.80541	3.70037	3.33461	3.05229	1.76782	2.63172	2.91637
318.5	2.92853	1.57088	1.4951	1.80199	1.80621	1.91054	3.0216	3.00979	1.36469	6.75799	4.06992	7.74211	3.66237	3.30113	3.03313	1.75337	2.6023	2.89553
319	2.91577	1.58982	1.48955	1.80199	1.80903	1.90555	3.00951	3.00388	1.37044	6.71694	4.04925	7.70106	3.64548	3.2986	3.0308	1.75777	2.58792	2.89338
319.5	2.88173	1.57151	1.47092	1.78131	1.77793	1.86948	2.98106	2.97525	1.3554	6.65478	4.01541	7.61411	3.61029	3.26511	2.9884	1.75023	2.55849	2.86608
320	2.86896	1.57341	1.45744	1.77212	1.77793	1.84618	2.96968	2.96071	1.35672	6.61724	3.99379	7.5661	3.5927	3.23772	2.97737	1.73891	2.54868	2.86248
320.5	2.86228	1.56078	1.45585	1.75201	1.7645	1.84229	2.96328	2.938	1.3492	6.5674	3.96794	7.50002	3.57933	3.21895	2.94426	1.72949	2.54476	2.8474
321	2.84222	1.55321	1.44792	1.74454	1.76874	1.83064	2.94265	2.92209	1.35849	6.52869	3.9435	7.46801	3.55188	3.2017	2.93671	1.71692	2.53168	2.83303
321.5	2.82216	1.53933	1.43206	1.72444	1.76308	1.81954	2.9206	2.90301	1.33814	6.47416	3.89839	7.41932	3.50473	3.18394	2.90999	1.70623	2.50161	2.79423
322	2.80089	1.51787	1.41383	1.7118	1.74753	1.80067	2.89499	2.87802	1.32309	6.42138	3.85985	7.35601	3.46391	3.14133	2.8914	1.68424	2.47872	2.76046
322.5	2.79359	1.51029	1.39836	1.6894	1.7136	1.78847	2.85516	2.85939	1.3023	6.3727	3.82554	7.28575	3.44068	3.09313	2.85423	1.65344	2.44015	2.72022
323	2.77353	1.48883	1.39281	1.69629	1.70724	1.77792	2.84805	2.84667	1.29566	6.33576	3.79922	7.24818	3.43013	3.07436	2.84552	1.63271	2.43557	2.71088
323.5	2.76867	1.46738	1.39717	1.68423	1.70582	1.76294	2.82955	2.82395	1.28946	6.27653	3.78418	7.19183	3.39635	3.05153	2.8217	1.62705	2.41399	2.7001
324	2.72552	1.44781	1.39004	1.67331	1.69663	1.7524	2.80323	2.79759	1.27398	6.23255	3.75364	7.1327	3.36327	3.03327	2.80195	1.62014	2.40549	2.68358
324.5	2.70971	1.44213	1.37973	1.66068	1.68391	1.74074	2.78616	2.77169	1.27044	6.17508	3.72967	7.06383	3.31753	3.02413	2.78569	1.62077	2.38915	2.67711
325	2.69816	1.44655	1.37378	1.64402	1.67189	1.72132	2.77478	2.76033	1.25893	6.15221	3.69536	7.01861	3.29008	3.01196	2.77698	1.62202	2.38392	2.67568
325.5	2.67263	1.4232	1.35634	1.62851	1.65068	1.68692	2.73566	2.72671	1.23858	6.09122	3.66246	6.95948	3.24574	2.98253	2.75258	1.61762	2.3558	2.6649
326	2.65379	1.41184	1.34563	1.62047	1.62453	1.67193	2.71005	2.71353	1.22618	6.049	3.62815	6.91217	3.22181	2.95768	2.71831	1.60568	2.34665	2.64262
326.5	2.60456	1.38659	1.31669	1.59519	1.61816	1.65751	2.67093	2.67627	1.20893	5.96807	3.60325	6.82035	3.19015	2.93028	2.68462	1.56672	2.32507	2.60167
327	2.59848	1.38785	1.30281	1.58658	1.60544	1.64641	2.6688	2.66628	1.20804	5.92995	3.57975	6.764	3.16974	2.90441	2.67882	1.55541	2.29892	2.57724
327.5	2.56626	1.37208	1.28656	1.56762	1.60261	1.63809	2.6624	2.64356	1.2107	5.87659	3.55296	6.69721	3.14792	2.87397	2.67765	1.53781	2.2793	2.55569
328	2.54924	1.36008	1.28418	1.57681	1.58777	1.60979	2.64461	2.62629	1.20583	5.84081	3.52852	6.65825	3.11977	2.84353	2.65674	1.52398	2.25903	2.53988
328.5	2.53709	1.34052	1.27704	1.54062	1.57575	1.59203	2.58771	2.59676	1.18636	5.78159	3.47588	6.58799	3.0874	2.80091	2.61899	1.5089	2.24269	2.49964
329	2.5225	1.34683	1.27546	1.5366	1.57575	1.57261	2.57846	2.58176	1.19034	5.75989	3.45944	6.55251	3.07825	2.79584	2.59576	1.5001	2.23811	2.49893
329.5	2.50183	1.33295	1.25881	1.50386	1.56444	1.56928	2.57491	2.56586	1.17839	5.70711	3.42513	6.49964	3.05854	2.77859	2.58414	1.49319	2.20149	2.47881
330	2.49879	1.34683	1.25801	1.50616	1.56302	1.57039	2.58415	2.56541	1.18857	5.69362	3.43171	6.48364	3.06769	2.77656	2.5824	1.49256	2.20019	2.48887
330.5	2.47752	1.33358	1.24255	1.49467	1.53899	1.56095	2.57704	2.53178	1.17087	5.63087	3.41244	6.41616	3.03391	2.74612	2.55277	1.47748	2.16161	2.44073
331	2.4836	1.3361	1.23422	1.4895	1.5404	1.54431	2.56495	2.51043	1.15406	5.60448	3.39317	6.39112	3.0128	2.73496	2.54174	1.4668	2.1518	2.43498
331.5	2.45929	1.3077	1.22392	1.48031	1.50718	1.52045	2.52938	2.48907	1.13857	5.54174	3.36168	6.31807	2.9572	2.69641	2.50631	1.44669	2.12565	2.41558
332	2.43862	1.29318	1.21757	1.46652	1.50081	1.51434	2.50662	2.4768	1.12751	5.50772	3.34993	6.29651	2.94242	2.68626	2.49818	1.4404	2.11192	2.42348
332.5	2.41005	1.28182	1.21638	1.46537	1.4994	1.50047	2.47675	2.4609	1.13591	5.47137	3.3269	6.25268	2.9199	2.65988	2.47436	1.42658	2.10211	2.41917
333	2.38391	1.26478	1.19418	1.43607	1.4789	1.47605	2.4362	2.43046	1.11866	5.43266	3.29025	6.19772	2.88964	2.63248	2.44125	1.40269	2.0753	2.38756
333.5	2.36872	1.26478	1.17951	1.42746	1.48314	1.45164	2.42624	2.40865	1.10715	5.39161	3.26064	6.11563	2.86008	2.60103	2.42906	1.38573	2.06222	2.36457
334	2.34623	1.25658	1.17634	1.40965	1.45628	1.42889	2.39566	2.3932	1.10317	5.35173	3.23714	6.07946	2.85164	2.59038	2.4186	1.39013	2.04457	2.34517
334.5	2.34319	1.25721	1.17198	1.40218	1.46193	1.42223	2.39352	2.37775	1.10582	5.31538	3.22633	6.05511	2.83334	2.5848	2.40582	1.38384	2.03411	2.32361
335	2.33772	1.2326	1.17079	1.39299	1.44426	1.40558	2.37788	2.36639	1.10184	5.2796	3.20377	6.0252	2.81082	2.56755	2.38433	1.36939	2.00796	2.29344
335.5	2.3359	1.23007	1.15652	1.36944	1.44072	1.39726	2.3857	2.34867	1.09299	5.25673	3.18074	5.97372	2.77493	2.5432	2.34658	1.3675	1.98572	2.27763
336	2.2976	1.21177	1.14343	1.36485	1.43365	1.3856	2.35867	2.33913	1.08326	5.22037	3.16711	5.93685	2.74889	2.50971	2.32799	1.36436	1.97526	2.25823
336.5	2.28423	1.20104	1.1359	1.36197	1.42659	1.36563	2.34871	2.31096	1.07042	5.17698	3.13986	5.8805	2.73341	2.49348	2.31289	1.36813	1.98115	2.26039
337	2.26964	1.19347	1.12837	1.35853	1.42234	1.36896	2.33449	2.30505	1.06467	5.14942	3.12059	5.84989	2.72074	2.47319	2.31637	1.36122	1.96349	2.2453
337.5	2.27329	1.18652	1.1129	1.34646	1.38982	1.35952	2.31173	2.28369	1.04918	5.09488	3.08111	5.78658	2.71581	2.4605	2.29198	1.33734	1.94453	2.22446
338	2.27754	1.20609	1.11925	1.36025	1.41033	1.37839	2.32951	2.28051	1.05538	5.07494	3.07171	5.7678	2.71722	2.4671	2.30999	1.36059	1.94715	2.22733
338.5	2.25141	1.19473	1.11013	1.36082	1.40326	1.36951	2.30319	2.25098	1.04697	5.0204	3.04492	5.70519	2.6757	2.4534	2.27049	1.34802	1.93865	2.20506
339	2.24654	1.19284	1.11449	1.3568	1.43012	1.35786	2.31599	2.22962	1.05892	5.01102	3.03646	5.6704	2.65388	2.43463	2.26468	1.34236	1.93342	2.18566
339.5	2.19792	1.1638	1.09784	1.32119	1.39831	1.3229	2.2726	2.19236	1.0452	4.95296	2.99981	5.58275	2.60532	2.39151	2.22809	1.3034	1.8968	2.15764
340	2.17725	1.15244	1.09585	1.31142	1.38134	1.31014	2.2726	2.1801	1.04564	4.93654	2.97631	5.55214	2.62643	2.37172	2.21589	1.28643	1.88176	2.1404
340.5	2.14139	1.13288	1.08039	1.258	1.39407	1.27573	2.15168	2.16965	1.00803	4.83216	2.9138	5.48605	2.55324	2.33722	2.1793	1.26444	1.80919	2.09082
341	2.12741	1.13035	1.08158	1.27121	1.37427	1.2724	2.14884	2.14647	1.00449	4.82512	2.92132	5.48536	2.54832	2.32556	2.17581	1.2814	1.80723	2.08651
341.5	2.12133	1.1373	1.08555	1.29477	1.40608	1.27351	2.16875	2.1492	1.03015	4.82102	2.92978	5.48814	2.57224	2.33266	2.1822	1.28392	1.78303	2.09585
342	2.09398	1.12657	1.07524	1.26547	1.36579	1.25575	2.16449	2.1283	1.00449	4.76941	2.89453	5.42344	2.53424	2.29512	2.17	1.24621	1.75623	2.05633
342.5	2.1031	1.1272	1.04709	1.27753	1.37215	1.23966	2.17302	2.12012	0.994312	4.70432	2.84989	5.35735	2.50046	2.27076	2.17407	1.22484	1.74119	2.03981
343	2.08061	1.10258	1.02171	1.23273	1.30994	1.21081	2.12821	2.0924	0.938556	4.64509	2.8137	5.25996	2.44205	2.2317	2.1247	1.20096	1.72223	2.00532
343.5	2.06602	1.0988	1.00506	1.23215	1.30499	1.21636	2.11541	2.05605	0.944308	4.59466	2.79537	5.25022	2.4336	2.22561	2.11482	1.2217	1.71634	1.97299
344	2.03076	1.08113	1.00387	1.21147	1.2746	1.21081	2.07842	2.03697	0.944751	4.59114	2.78691	5.21265	2.40756	2.19416	2.08404	1.21793	1.70523	1.95934
344.5	1.99369	1.06472	1.01061	1.20975	1.24773	1.21358	2.08624	2.03242	0.942981	4.54716	2.77516	5.19109	2.39279	2.16524	2.06081	1.21102	1.69149	1.927
345	1.97241	1.04263	0.996339	1.1862	1.23289	1.19305	2.07629	2.02379	0.922626	4.52018	2.74555	5.11178	2.35197	2.11908	2.03351	1.18777	1.65749	1.89036
345.5	1.95235	1.00855	0.976119	1.16724	1.25197	1.19028	2.04072	2.00153	0.90758	4.45978	2.69903	5.04291	2.33156	2.11958	2.01492	1.162	1.64442	1.88677
346	1.94263	1.01486	0.971758	1.15001	1.26258	1.18806	2.01725	1.99471	0.906695	4.42107	2.67224	5.03595	2.33789	2.13734	1.99633	1.16451	1.63919	1.87455
346.5	1.93412	1.00097	0.966207	1.15403	1.24066	1.17529	1.98453	1.96972	0.903155	4.38589	2.64733	4.98447	2.31959	2.13988	1.9853	1.15069	1.65161	1.89323
347	1.91406	1.01801	0.945591	1.13967	1.21663	1.16031	1.96105	1.95245	0.89342	4.34836	2.62524	4.94273	2.29004	2.09929	1.95509	1.13121	1.60715	1.84941
347.5	1.92561	1.0319	0.957089	1.14771	1.2244	1.14977	1.95608	1.92565	0.890765	4.31024	2.6196	4.92047	2.26329	2.0719	1.9458	1.10292	1.59015	1.86306
348	1.92743	1.03316	0.945591	1.15231	1.23996	1.15809	1.94469	1.91474	0.900058	4.28209	2.61678	4.91421	2.25414	2.05211	1.93535	1.09287	1.5653	1.84438
348.5	1.91528	1.00034	0.949952	1.12473	1.21733	1.13589	1.92905	1.89884	0.881915	4.25394	2.58858	4.88291	2.23796	2.03892	1.92373	1.08156	1.54961	1.82426
349	1.91041	0.988349	0.945987	1.11784	1.20744	1.14033	1.90913	1.88748	0.87926	4.23283	2.58388	4.83838	2.24922	2.02471	1.9156	1.09853	1.55746	1.83216
349.5	1.88792	0.995923	0.936472	1.11842	1.20532	1.14699	1.9326	1.89111	0.872622	4.22052	2.56791	4.79247	2.23022	2.01102	1.91211	1.1067	1.57053	1.83575
350	1.86665	0.989611	0.922992	1.11956	1.22228	1.12757	1.90984	1.87657	0.878375	4.19295	2.54582	4.75212	2.20066	1.99935	1.8883	1.07464	1.56465	1.8257
350.5	1.85814	1.00539	0.927353	1.13507	1.24066	1.13978	1.94256	1.87385	0.890765	4.17008	2.543	4.74447	2.19503	1.99681	1.88017	1.06459	1.55223	1.79552
351	1.84598	1.01359	0.934093	1.13852	1.24844	1.14533	1.9511	1.87248	0.898288	4.16011	2.52655	4.73125	2.22036	1.99326	1.87726	1.07276	1.55026	1.7754
351.5	1.86847	1.02685	0.945987	1.13163	1.25056	1.15976	1.98168	1.88657	0.897403	4.11379	2.53031	4.70481	2.22599	2.00341	1.89469	1.11298	1.56792	1.77828
352	1.87212	1.02811	0.94678	1.13795	1.25339	1.13201	1.96177	1.86658	0.884128	4.09326	2.51621	4.66238	2.19151	2.00138	1.87378	1.12932	1.57511	1.79408
352.5	1.86726	0.996554	0.930921	1.10808	1.22582	1.11148	1.91411	1.83704	0.85979	4.01703	2.47109	4.62064	2.15773	1.9755	1.85287	1.09161	1.547	1.74666
353	1.8472	0.959317	0.921406	1.09084	1.19895	1.08651	1.88495	1.80933	0.843417	3.98301	2.44336	4.60116	2.13169	1.9476	1.82499	1.07025	1.50188	1.73085
353.5	1.79432	0.917663	0.907529	1.0581	1.17916	1.09317	1.86574	1.78979	0.833682	3.94372	2.42081	4.57333	2.11621	1.92071	1.82324	1.04385	1.46396	1.68487
354	1.78581	0.925236	0.89167	1.02823	1.18764	1.06709	1.84298	1.77843	0.820849	3.92437	2.40624	4.55107	2.10424	1.91209	1.82208	1.04699	1.45415	1.68631
354.5	1.76453	0.939752	0.882948	1.05293	1.18269	1.07929	1.85009	1.77752	0.837664	3.91909	2.39637	4.49959	2.09017	1.91412	1.82905	1.07842	1.45219	1.68631
355	1.74508	0.947957	0.877001	1.03685	1.15442	1.05432	1.80955	1.75934	0.827929	3.87218	2.36018	4.43698	2.06694	1.88977	1.7942	1.03631	1.41884	1.66619
355.5	1.74022	0.937228	0.871054	1.03283	1.11695	1.03268	1.80955	1.7339	0.833239	3.84931	2.34514	4.39455	2.06413	1.871	1.79362	1.0118	1.40446	1.62955
356	1.75481	0.959948	0.879776	1.04604	1.13745	1.05599	1.8067	1.73435	0.848284	3.8411	2.34984	4.41611	2.07961	1.86694	1.79478	1.01557	1.43126	1.6432
356.5	1.75177	0.923974	0.87145	1.03225	1.12614	1.05377	1.80243	1.71981	0.811556	3.81354	2.33104	4.37785	2.06272	1.83345	1.78317	1.00991	1.45088	1.63529
357	1.75602	0.922712	0.868675	1.04948	1.12967	1.05987	1.79959	1.7239	0.808459	3.79888	2.33574	4.37089	2.05005	1.84005	1.78084	1.02374	1.44761	1.64176
357.5	1.72442	0.88295	0.859556	1.01444	1.11129	1.03879	1.7626	1.6821	0.785006	3.76076	2.30143	4.29437	2.01064	1.8091	1.74309	1.00049	1.38288	1.59434
358	1.72016	0.883582	0.840922	1.00238	1.10705	1.03379	1.75122	1.66938	0.792086	3.73965	2.28968	4.26793	1.98742	1.81722	1.73844	1.00614	1.36261	1.56919
358.5	1.68552	0.894942	0.844093	1.00238	1.10705	1.0399	1.73202	1.65029	0.792529	3.70563	2.26901	4.22132	1.97897	1.78627	1.7216	0.979121	1.3345	1.55051
359	1.68126	0.887368	0.83775	1.00123	1.10705	1.03657	1.7434	1.66983	0.795184	3.68921	2.26854	4.20671	1.95153	1.78171	1.71463	0.989176	1.35673	1.55554
359.5	1.67154	0.884213	0.845283	1.00812	1.09221	1.02436	1.75264	1.66165	0.804919	3.65637	2.25726	4.18167	1.95223	1.77562	1.68965	0.984148	1.37634	1.55482
360	1.65756	0.867803	0.828631	0.971936	1.06746	0.999387	1.75264	1.64211	0.784564	3.62764	2.22154	4.14619	1.93745	1.76903	1.66526	0.981635	1.35803	1.52968
360.5	1.6533	0.877901	0.827441	0.968489	1.07948	0.998833	1.74909	1.6144	0.779254	3.6077	2.20556	4.11489	1.9466	1.75228	1.67687	0.975979	1.35084	1.54261
361	1.61622	0.849501	0.807221	0.950107	1.07736	0.978301	1.69147	1.59213	0.764651	3.57251	2.18958	4.08567	1.91141	1.71728	1.67397	0.950841	1.33646	1.51315
361.5	1.59191	0.849501	0.808411	0.947235	1.09362	0.958879	1.67227	1.58305	0.755801	3.55492	2.18723	4.06132	1.89452	1.71626	1.66119	0.959639	1.309	1.51459
362	1.56699	0.822993	0.787398	0.927704	1.06181	0.935573	1.62745	1.57032	0.742968	3.51915	2.16279	4.03628	1.8713	1.70104	1.63505	0.928845	1.27827	1.47291
362.5	1.58462	0.838771	0.797706	0.917365	1.02858	0.944452	1.62603	1.5626	0.745623	3.491	2.15339	4.00706	1.88608	1.70257	1.61414	0.940785	1.24557	1.44274
363	1.60103	0.83814	0.793741	0.919088	1.03495	0.950556	1.61181	1.55624	0.738543	3.47341	2.15386	3.98827	1.88749	1.70307	1.61298	0.946442	1.2508	1.43771
363.5	1.60042	0.83246	0.786208	0.92713	1.04626	0.972197	1.62034	1.57759	0.7381	3.47517	2.13413	3.96671	1.891	1.70054	1.61995	0.961524	1.26519	1.44777
364	1.59556	0.838771	0.783433	0.924832	1.05615	0.958324	1.62105	1.57896	0.729693	3.46813	2.13647	3.94166	1.87623	1.70257	1.62518	0.95524	1.26519	1.43843
364.5	1.57246	0.810371	0.779468	0.923683	1.03919	0.938348	1.61607	1.54442	0.721728	3.42298	2.10922	3.91245	1.83752	1.66147	1.60253	0.939529	1.23969	1.42621
365	1.55909	0.795855	0.773521	0.917939	1.02222	0.919481	1.60754	1.51852	0.712878	3.39307	2.09559	3.86792	1.8157	1.64727	1.57813	0.905592	1.21223	1.3867
365.5	1.5287	0.789543	0.761627	0.923109	1.04838	0.927804	1.58549	1.5058	0.714205	3.33208	2.07162	3.82201	1.81641	1.62342	1.56419	0.916276	1.19	1.38957
366	1.52444	0.80469	0.761627	0.926556	1.04696	0.943342	1.56771	1.51762	0.720843	3.3356	2.07162	3.79975	1.82133	1.62698	1.56071	0.915019	1.18542	1.40466
366.5	1.51593	0.819206	0.75449	0.930002	1.05969	0.940567	1.53641	1.49671	0.736773	3.31273	2.05799	3.78931	1.80163	1.61176	1.56419	0.917533	1.20569	1.39172
367	1.51289	0.818575	0.763213	0.909897	1.04696	0.950001	1.54708	1.48217	0.726595	3.3356	2.06457	3.77888	1.77348	1.60465	1.55955	0.911877	1.20503	1.36586
367.5	1.47885	0.790806	0.754094	0.895536	1.02576	0.913932	1.54708	1.454	0.714205	3.29689	2.04624	3.73922	1.76433	1.58588	1.53283	0.900565	1.19915	1.34215
368	1.47885	0.779445	0.751318	0.894962	1.00808	0.902279	1.54708	1.45082	0.701372	3.27695	2.03167	3.70027	1.76081	1.57574	1.51656	0.901822	1.1828	1.33568
368.5	1.45332	0.769978	0.736649	0.86624	0.97415	0.873979	1.51578	1.44174	0.68854	3.206	2.00018	3.64392	1.74181	1.56255	1.49043	0.89051	1.14488	1.31269
369	1.46487	0.771872	0.73427	0.88692	0.984754	0.876753	1.50511	1.43174	0.70624	3.20131	1.98937	3.64183	1.73195	1.56863	1.48229	0.893652	1.1645	1.3091
369.5	1.47034	0.786388	0.712464	0.874857	0.977685	0.886741	1.48875	1.42038	0.728365	3.1843	1.98092	3.6154	1.7038	1.54175	1.47823	0.880455	1.18019	1.29042
370	1.47825	0.811633	0.720393	0.885197	0.999599	0.890626	1.50013	1.42129	0.735003	3.19544	1.99642	3.60844	1.69747	1.56305	1.48171	0.889253	1.19784	1.31485
370.5	1.41138	0.74852	0.705724	0.819712	0.950821	0.827921	1.44252	1.37403	0.655794	3.10689	1.91982	3.51313	1.62569	1.49203	1.43931	0.819495	1.10304	1.23294
371	1.41503	0.764929	0.717222	0.836944	0.977685	0.842349	1.4475	1.38221	0.665529	3.10924	1.92499	3.51105	1.63624	1.49558	1.45558	0.822009	1.11415	1.24659
371.5	1.39497	0.762405	0.709689	0.830626	0.97415	0.83791	1.4475	1.36449	0.664202	3.07874	1.91136	3.48391	1.62006	1.48594	1.44686	0.816981	1.10369	1.24012
372	1.39315	0.768085	0.705724	0.834072	0.972029	0.827921	1.44678	1.35858	0.669954	3.06877	1.90713	3.47278	1.61865	1.47985	1.43931	0.814468	1.10304	1.22503
372.5	1.38707	0.759249	0.69938	0.821435	0.959304	0.812384	1.44181	1.34995	0.660662	3.02831	1.8841	3.44287	1.60528	1.47174	1.43873	0.805041	1.08407	1.21066
373	1.39254	0.75988	0.691847	0.815116	0.964253	0.810719	1.4226	1.35177	0.660219	3.02362	1.87705	3.42965	1.59965	1.46768	1.4306	0.806298	1.08015	1.19917
373.5	1.37127	0.749782	0.682332	0.809372	0.963546	0.809609	1.40411	1.34041	0.647829	2.98843	1.85731	3.39139	1.57924	1.46362	1.41782	0.804412	1.06184	1.17474
374	1.35607	0.738422	0.667266	0.79099	0.938803	0.797401	1.38917	1.31496	0.642077	2.97025	1.85073	3.35243	1.56516	1.44992	1.39285	0.800013	1.0468	1.15318
374.5	1.33176	0.711283	0.656165	0.773183	0.917596	0.772431	1.36001	1.29861	0.622164	2.9251	1.82959	3.31834	1.53772	1.42658	1.36903	0.775504	1.02261	1.1266
375	1.32811	0.714439	0.663301	0.767438	0.916889	0.764107	1.3536	1.2927	0.619509	2.90633	1.82348	3.29887	1.52434	1.41492	1.36148	0.764192	1.02392	1.1187
375.5	1.32629	0.72643	0.663301	0.776055	0.925372	0.763552	1.34791	1.29134	0.620836	2.89695	1.82019	3.28147	1.5152	1.40325	1.35741	0.767334	1.03765	1.12373
376	1.32021	0.730848	0.666077	0.781225	0.923251	0.763552	1.35503	1.28861	0.625704	2.8817	1.8075	3.26617	1.51942	1.40832	1.3638	0.759164	1.04157	1.11726
376.5	1.29164	0.708128	0.651803	0.772034	0.899215	0.759113	1.34293	1.2618	0.624819	2.85942	1.78588	3.23626	1.50745	1.39817	1.34522	0.748481	1.03242	1.1151
377	1.27948	0.703078	0.645063	0.76629	0.883663	0.74635	1.33155	1.25862	0.615526	2.83713	1.77648	3.20982	1.50464	1.38498	1.34115	0.747852	1.00888	1.10361
377.5	1.26672	0.691718	0.633962	0.751354	0.870231	0.740801	1.31306	1.23817	0.608889	2.80899	1.76097	3.17851	1.48282	1.36469	1.3185	0.750366	0.98992	1.08349
378	1.2655	0.693612	0.635548	0.754227	0.866697	0.740246	1.30808	1.23454	0.611986	2.80019	1.75815	3.17086	1.47016	1.35962	1.32198	0.743453	0.983382	1.0799
378.5	1.26307	0.686669	0.627619	0.739291	0.864576	0.731367	1.30595	1.22727	0.604906	2.77908	1.73653	3.14443	1.45608	1.36165	1.30746	0.735283	0.982074	1.05691
379	1.26003	0.679727	0.626429	0.743887	0.867403	0.736916	1.29883	1.22273	0.602251	2.77497	1.72666	3.13121	1.45256	1.3586	1.3063	0.740311	0.980766	1.04613
379.5	1.24605	0.672153	0.614138	0.732398	0.87518	0.722489	1.28532	1.21273	0.585436	2.74741	1.71773	3.1159	1.43356	1.34693	1.30049	0.737169	0.950689	1.03391
380	1.23086	0.654481	0.607795	0.716889	0.856093	0.717495	1.25758	1.19955	0.576586	2.72454	1.69987	3.09503	1.41597	1.31954	1.28771	0.720829	0.935651	1.01451
380.5	1.22174	0.645646	0.611363	0.724931	0.852558	0.709171	1.26327	1.1891	0.576143	2.70284	1.69189	3.07416	1.42019	1.31599	1.28074	0.710145	0.935651	1.00661
381	1.21931	0.64817	0.607002	0.718612	0.841954	0.713055	1.26896	1.17911	0.574816	2.68818	1.68249	3.04495	1.41667	1.30635	1.27261	0.710774	0.935651	0.998708
381.5	1.20655	0.643121	0.598279	0.707698	0.844782	0.698073	1.25331	1.15866	0.564195	2.66473	1.67215	3.00668	1.404	1.3028	1.25461	0.699462	0.912766	0.977153
382	1.20776	0.638072	0.595108	0.693911	0.844782	0.700293	1.25118	1.15548	0.568621	2.6442	1.66369	2.9879	1.39133	1.29011	1.24822	0.69632	0.898382	0.974279
382.5	1.20472	0.635548	0.590746	0.687593	0.851851	0.68864	1.21846	1.15184	0.568178	2.6313	1.64865	2.96216	1.37585	1.27185	1.24531	0.69192	0.894459	0.960628
383	1.20655	0.633023	0.587971	0.698507	0.85892	0.689194	1.21988	1.14775	0.564638	2.62016	1.64301	2.9559	1.37022	1.27388	1.24473	0.689407	0.90492	0.962783
383.5	1.20594	0.651957	0.589161	0.708847	0.864576	0.686975	1.22699	1.14185	0.566851	2.61722	1.64395	2.94129	1.37444	1.2754	1.24996	0.707632	0.905574	0.965657
384	1.19804	0.658268	0.590746	0.71574	0.865283	0.682536	1.24051	1.14048	0.56331	2.6008	1.64395	2.9392	1.37374	1.27692	1.24764	0.706375	0.90492	0.961346
384.5	1.16947	0.650064	0.588368	0.693911	0.851851	0.676432	1.22344	1.12185	0.563753	2.57148	1.62327	2.90999	1.35122	1.25562	1.21859	0.707632	0.889228	0.929733
385	1.15245	0.637441	0.586782	0.684721	0.824281	0.666998	1.19783	1.1114	0.551805	2.54685	1.60917	2.8912	1.33433	1.24141	1.20582	0.686893	0.880728	0.923266
385.5	1.15123	0.623556	0.577266	0.660594	0.803073	0.660894	1.18929	1.09959	0.546938	2.53219	1.5899	2.86199	1.32448	1.2333	1.19188	0.673695	0.873536	0.905304
386	1.15002	0.62545	0.573302	0.657148	0.801659	0.6559	1.17934	1.0955	0.538088	2.5234	1.58802	2.84459	1.32729	1.22974	1.19536	0.672439	0.86569	0.914644
386.5	1.1488	0.619138	0.564579	0.65485	0.805901	0.6559	1.1772	1.0855	0.541185	2.49114	1.57768	2.81468	1.31814	1.22112	1.19013	0.670553	0.849344	0.88806
387	1.13968	0.617876	0.560614	0.663467	0.805901	0.650351	1.17365	1.07778	0.538088	2.47062	1.56969	2.80077	1.31181	1.21148	1.17561	0.665526	0.846074	0.888778
387.5	1.13482	0.611565	0.552288	0.66002	0.801659	0.648131	1.15231	1.07551	0.533663	2.44657	1.5476	2.77433	1.29492	1.20336	1.17271	0.659241	0.832997	0.88303
388	1.13482	0.610934	0.54991	0.660594	0.799538	0.650351	1.15444	1.06869	0.535875	2.43954	1.54197	2.75207	1.2914	1.19626	1.16632	0.663012	0.84019	0.890934
388.5	1.12449	0.600204	0.547531	0.642787	0.79671	0.640363	1.14093	1.06597	0.53499	2.42429	1.53774	2.72424	1.27944	1.19068	1.164	0.658613	0.829728	0.872253
389	1.12084	0.594524	0.545548	0.634745	0.798124	0.637033	1.14021	1.05279	0.536318	2.40728	1.53304	2.70616	1.27099	1.17546	1.15412	0.66364	0.824497	0.870816
389.5	1.09167	0.588844	0.537222	0.621533	0.7854	0.620941	1.10536	1.04188	0.525697	2.38265	1.50719	2.6825	1.25692	1.16176	1.13902	0.650443	0.811421	0.847824
390	1.08437	0.586951	0.538412	0.620959	0.786813	0.613727	1.10252	1.03143	0.52083	2.36741	1.49168	2.66511	1.24706	1.15618	1.13321	0.644158	0.800305	0.853572
390.5	1.0947	0.596418	0.54198	0.633022	0.788934	0.619276	1.11888	1.03052	0.521272	2.35568	1.49262	2.65955	1.25269	1.16075	1.1396	0.65547	0.814036	0.854291
391	1.08923	0.595155	0.540394	0.627852	0.798124	0.608733	1.1203	1.02325	0.512422	2.33984	1.48416	2.64494	1.24143	1.15365	1.1367	0.65547	0.802921	0.84495
391.5	1.08012	0.590106	0.533654	0.614066	0.789641	0.609288	1.12172	1.01644	0.51729	2.30759	1.4804	2.63102	1.2344	1.13944	1.12624	0.646044	0.79769	0.824832
392	1.06249	0.578746	0.531672	0.603726	0.770554	0.596525	1.09754	1.00599	0.51375	2.28589	1.46489	2.61015	1.22595	1.12777	1.11346	0.622163	0.781998	0.803277
392.5	1.05823	0.580008	0.526518	0.612342	0.765605	0.607623	1.09611	0.995538	0.519945	2.27241	1.45784	2.5872	1.22102	1.12777	1.09836	0.620906	0.796382	0.791782
393	1.06431	0.587582	0.525328	0.622682	0.776209	0.615392	1.09256	0.994629	0.519945	2.27006	1.4522	2.58372	1.22947	1.13234	1.0943	0.619021	0.796382	0.7925
393.5	1.04729	0.586951	0.52176	0.614066	0.772675	0.615947	1.09113	0.985996	0.518175	2.25188	1.4334	2.56911	1.20836	1.11915	1.09139	0.625305	0.792459	0.782441
394	1.04912	0.579377	0.52176	0.612342	0.779037	0.610953	1.08331	0.982361	0.521272	2.24836	1.42776	2.56006	1.21047	1.11661	1.09604	0.629704	0.796382	0.78316
394.5	1.02541	0.559812	0.512641	0.600854	0.754295	0.590421	1.05913	0.963731	0.506227	2.20966	1.4005	2.51415	1.17458	1.09581	1.08442	0.611479	0.766305	0.753701
395	1.02055	0.541509	0.505901	0.595684	0.749346	0.582097	1.04561	0.947828	0.497377	2.19265	1.39487	2.48493	1.15909	1.08922	1.06642	0.606452	0.749305	0.741487
395.5	1.00961	0.549083	0.502333	0.593386	0.749346	0.578213	1.03992	0.946011	0.488084	2.17095	1.38594	2.47171	1.1422	1.07653	1.05538	0.580685	0.739498	0.736457
396	1.00231	0.547189	0.497972	0.575579	0.739449	0.563786	1.0449	0.936469	0.487642	2.15101	1.38312	2.45641	1.13587	1.06334	1.05131	0.572515	0.732959	0.727117
396.5	0.989549	0.547189	0.500747	0.569835	0.726724	0.573774	1.02569	0.940104	0.488969	2.14163	1.37466	2.44319	1.1422	1.06081	1.0426	0.573144	0.732305	0.719214
397	0.984079	0.540878	0.4948	0.563516	0.711172	0.56545	1.01716	0.923292	0.481889	2.12873	1.36244	2.41676	1.13868	1.0532	1.02866	0.571259	0.71269	0.709873
397.5	0.982863	0.528256	0.489249	0.56409	0.718948	0.563786	1.01929	0.915113	0.473039	2.11524	1.34458	2.39728	1.13517	1.05421	1.02343	0.583199	0.716613	0.709873
398	0.991981	0.540878	0.494007	0.572132	0.731673	0.566005	1.01503	0.920566	0.475694	2.10469	1.34364	2.40563	1.13024	1.05624	1.02285	0.586341	0.712036	0.719214
398.5	0.978608	0.522575	0.48806	0.55892	0.726724	0.559901	1.01218	0.914659	0.467287	2.08182	1.33095	2.37432	1.11124	1.03595	1.01356	0.580057	0.714652	0.712029
399	0.965236	0.520682	0.482113	0.560644	0.717534	0.566005	0.991552	0.914659	0.466844	2.07361	1.33424	2.36876	1.11124	1.03595	0.999619	0.564346	0.707459	0.717058
399.5	0.955511	0.507428	0.472994	0.553176	0.698447	0.556572	0.985862	0.898756	0.457551	2.05308	1.30792	2.33397	1.09083	1.01718	0.985679	0.559318	0.70419	0.70197
400	0.949433	0.506166	0.464271	0.556623	0.699154	0.551023	0.970925	0.887396	0.453569	2.04018	1.29899	2.31936	1.08661	1.01464	0.982775	0.555547	0.698306	0.694785
400.5	0.956727	0.528887	0.466254	0.552027	0.711172	0.543809	0.988707	0.883761	0.462419	2.03197	1.29805	2.3138	1.08098	1.00906	0.989745	0.567488	0.690459	0.684726
401	0.952472	0.528887	0.465064	0.548006	0.730259	0.542144	0.982306	0.881035	0.457109	2.022	1.30275	2.29432	1.07886	1.00754	0.992068	0.563717	0.682613	0.67323
401.5	0.933629	0.510584	0.464668	0.545134	0.710465	0.531601	0.960255	0.869221	0.454011	1.99385	1.29147	2.27275	1.06268	0.998406	0.977547	0.546749	0.678036	0.662452
402	0.929982	0.496068	0.460306	0.538815	0.708344	0.523277	0.941761	0.856044	0.448259	1.97978	1.28301	2.25814	1.05775	0.995362	0.963607	0.539208	0.662998	0.650238
402.5	0.926335	0.494175	0.451188	0.536518	0.693499	0.518838	0.931803	0.851046	0.442949	1.96219	1.27126	2.23936	1.04508	0.98623	0.96535	0.551148	0.658421	0.655267
403	0.939099	0.508691	0.458721	0.537092	0.704103	0.521613	0.941761	0.859679	0.449586	1.96101	1.27126	2.23449	1.05705	0.986738	0.971739	0.565603	0.65646	0.654549
403.5	0.928158	0.506797	0.457135	0.531922	0.698447	0.533821	0.94105	0.860588	0.446489	1.94342	1.26327	2.21571	1.04649	0.978113	0.971739	0.570002	0.655152	0.650238
404	0.926335	0.50301	0.461892	0.519859	0.693499	0.531046	0.931092	0.851501	0.447374	1.93228	1.25106	2.20179	1.04368	0.974055	0.959541	0.563089	0.655806	0.645209
404.5	0.911139	0.484708	0.449602	0.514115	0.680067	0.527162	0.926824	0.839687	0.438524	1.91293	1.24495	2.1851	1.03945	0.963401	0.95199	0.553034	0.646652	0.641616
405	0.911139	0.486601	0.44524	0.515264	0.677946	0.521058	0.926824	0.837415	0.439851	1.89944	1.23508	2.17675	1.03242	0.958328	0.945601	0.548634	0.640767	0.633713
405.5	0.900198	0.475872	0.433346	0.511817	0.674411	0.50885	0.927535	0.822875	0.432771	1.88302	1.22568	2.15518	1.0296	0.955284	0.935727	0.536694	0.630306	0.617906
406	0.886218	0.468298	0.428589	0.505498	0.653911	0.504965	0.911887	0.813787	0.430116	1.86601	1.21393	2.14058	1.00638	0.943108	0.919464	0.533552	0.617229	0.608565
406.5	0.869199	0.456307	0.422245	0.496307	0.634116	0.492202	0.899795	0.79743	0.413301	1.8537	1.19795	2.10301	0.99934	0.936006	0.908428	0.518469	0.608075	0.596351
407	0.86616	0.451889	0.421056	0.498031	0.639772	0.493867	0.904062	0.799702	0.410646	1.84607	1.19748	2.09536	0.987376	0.930425	0.920625	0.525382	0.606767	0.603536
407.5	0.876493	0.466405	0.422245	0.495159	0.646841	0.489983	0.901929	0.791523	0.411973	1.832	1.18902	2.08423	0.990191	0.91622	0.907847	0.52224	0.613306	0.593477
408	0.869807	0.465143	0.423434	0.491712	0.646841	0.496087	0.90264	0.78607	0.413301	1.82613	1.19137	2.08631	0.990895	0.91622	0.909009	0.528524	0.621152	0.595632
408.5	0.867983	0.473978	0.431364	0.496882	0.63553	0.501636	0.883435	0.779255	0.419053	1.82086	1.18009	2.07379	0.988783	0.912162	0.892164	0.520354	0.62246	0.57767
409	0.861297	0.459462	0.42621	0.494584	0.637651	0.499416	0.877744	0.779255	0.411088	1.81382	1.17633	2.05292	0.978931	0.911147	0.88926	0.520983	0.61396	0.57767
409.5	0.855219	0.4582	0.417884	0.48884	0.639065	0.488873	0.864941	0.780164	0.404893	1.79153	1.15659	2.03275	0.955003	0.904044	0.879967	0.512813	0.595652	0.574796
410	0.861297	0.460094	0.420659	0.486542	0.648255	0.483324	0.879167	0.787888	0.415071	1.78157	1.16129	2.03136	0.96767	0.904044	0.884033	0.519097	0.600883	0.59204
410.5	0.84914	0.456938	0.415108	0.490563	0.637651	0.480549	0.863518	0.777437	0.419496	1.77922	1.14907	2.02162	0.95641	0.898464	0.872416	0.513441	0.600883	0.588447
411	0.845493	0.460725	0.416298	0.487691	0.641186	0.481104	0.859251	0.76835	0.420381	1.77042	1.15001	2.0077	0.962744	0.897449	0.871835	0.515955	0.608075	0.579825
411.5	0.830905	0.458831	0.405197	0.474479	0.636237	0.472781	0.845736	0.751992	0.399141	1.74931	1.13544	1.98196	0.938113	0.878171	0.856152	0.502758	0.591729	0.576233
412	0.832121	0.45252	0.402421	0.471033	0.639772	0.469451	0.834355	0.749266	0.393388	1.72116	1.12886	1.97918	0.936705	0.87462	0.856152	0.498359	0.587806	0.574796
412.5	0.832729	0.448102	0.407179	0.472756	0.634823	0.458353	0.835066	0.743359	0.38675	1.70064	1.1251	1.96179	0.929667	0.863966	0.853829	0.49773	0.57146	0.574078
413	0.825435	0.451258	0.41154	0.480798	0.638358	0.471116	0.827953	0.736998	0.393388	1.69477	1.11946	1.95553	0.937409	0.872591	0.855572	0.497102	0.572767	0.581262
413.5	0.816317	0.438635	0.404007	0.468735	0.622099	0.457243	0.826531	0.722003	0.385865	1.68187	1.10536	1.91587	0.920519	0.854327	0.839308	0.47762	0.559691	0.55396
414	0.813278	0.435479	0.399646	0.468735	0.623513	0.458353	0.820129	0.726547	0.389406	1.6766	1.09926	1.91031	0.902221	0.851283	0.834662	0.480762	0.559691	0.552523
414.5	0.80173	0.426644	0.385373	0.456672	0.602305	0.44448	0.811593	0.717005	0.38498	1.65842	1.0861	1.88526	0.90574	0.834034	0.816656	0.472592	0.543998	0.528812
415	0.794436	0.431693	0.382201	0.454949	0.595235	0.441706	0.808037	0.719732	0.389848	1.65255	1.08751	1.87831	0.900813	0.834542	0.817817	0.478877	0.549229	0.527375
415.5	0.782279	0.444315	0.384976	0.453225	0.598063	0.450584	0.803769	0.710644	0.38852	1.63203	1.08328	1.863	0.906443	0.835049	0.816656	0.465679	0.551844	0.53456
416	0.77924	0.44116	0.381805	0.451502	0.605132	0.443926	0.805192	0.711553	0.3779	1.63144	1.08093	1.85118	0.888146	0.828454	0.817817	0.451225	0.545306	0.523783
416.5	0.776201	0.429168	0.380219	0.454949	0.619271	0.443926	0.796656	0.704283	0.36905	1.61092	1.06354	1.84074	0.876885	0.8178	0.816075	0.445569	0.528306	0.523064
417	0.770122	0.42475	0.37665	0.442886	0.610081	0.428943	0.786698	0.699285	0.366838	1.60212	1.0532	1.83239	0.874774	0.814249	0.809686	0.446826	0.523729	0.503665
417.5	0.77924	0.429799	0.385373	0.452651	0.615736	0.443926	0.787409	0.702011	0.375688	1.60036	1.04897	1.83935	0.883219	0.821351	0.813751	0.465679	0.547921	0.530249
418	0.784102	0.444946	0.388148	0.4538	0.602305	0.445035	0.788832	0.690652	0.377015	1.59801	1.04474	1.82961	0.886738	0.813234	0.813171	0.463166	0.55446	0.525938
418.5	0.786534	0.42475	0.375065	0.446907	0.593821	0.440596	0.781008	0.685199	0.363298	1.58511	1.03863	1.80735	0.866329	0.795985	0.79865	0.45311	0.543344	0.514442
419	0.768299	0.410234	0.3711	0.426227	0.576855	0.427278	0.772472	0.672931	0.354448	1.56517	1.02641	1.78439	0.852254	0.78178	0.781225	0.443055	0.526998	0.494325
419.5	0.741554	0.396349	0.360395	0.416462	0.569786	0.41507	0.755401	0.672022	0.353563	1.54524	1.01607	1.75726	0.838882	0.78178	0.763219	0.438656	0.516537	0.478518
420	0.730613	0.396349	0.363567	0.423355	0.56413	0.41507	0.747576	0.664298	0.35489	1.53409	1.00385	1.75796	0.840994	0.783302	0.753925	0.439285	0.519806	0.485703
420.5	0.764044	0.403292	0.364756	0.423355	0.57332	0.421729	0.762514	0.670205	0.361528	1.53878	1.01372	1.74683	0.827622	0.786346	0.799811	0.443055	0.509345	0.490732
421	0.762828	0.408972	0.366739	0.426801	0.576855	0.424504	0.761802	0.668387	0.359315	1.52412	1.00244	1.73639	0.833956	0.785331	0.800973	0.446198	0.506075	0.491451
421.5	0.757358	0.412128	0.370703	0.433695	0.588166	0.424504	0.750422	0.66975	0.369493	1.5165	0.996802	1.72943	0.838882	0.78381	0.800392	0.451854	0.517845	0.495043
422	0.749456	0.411497	0.371893	0.42795	0.575441	0.422839	0.751133	0.668387	0.36728	1.49891	0.991163	1.72109	0.83466	0.778736	0.789356	0.441798	0.513268	0.490732
422.5	0.747025	0.412759	0.36436	0.42278	0.575441	0.421729	0.748999	0.657936	0.359315	1.49422	0.990693	1.71483	0.824103	0.773663	0.78529	0.443684	0.507383	0.484984
423	0.726966	0.390038	0.348501	0.408994	0.55494	0.411741	0.726949	0.643396	0.346925	1.48131	0.978474	1.68213	0.799472	0.757936	0.760895	0.431743	0.48646	0.457681
423.5	0.717849	0.389407	0.349294	0.415313	0.554233	0.409521	0.720547	0.627948	0.340287	1.46724	0.968134	1.66543	0.804398	0.760473	0.759153	0.436771	0.487114	0.456244
424	0.720888	0.3913	0.346518	0.415313	0.557768	0.412851	0.720547	0.627948	0.346482	1.45844	0.968604	1.65987	0.800879	0.752863	0.753925	0.429858	0.485152	0.451215
424.5	0.719064	0.393194	0.34969	0.416462	0.552819	0.413961	0.724815	0.629311	0.344712	1.44144	0.961555	1.65152	0.810732	0.748297	0.75741	0.426716	0.483191	0.460555
425	0.728182	0.400136	0.348104	0.41359	0.56201	0.413406	0.728371	0.631128	0.350465	1.43733	0.962495	1.655	0.805806	0.748297	0.756249	0.431115	0.488422	0.464866
425.5	0.725143	0.389407	0.345725	0.410143	0.556354	0.410076	0.728371	0.626584	0.346482	1.42912	0.943696	1.63761	0.802287	0.748297	0.759734	0.428601	0.490383	0.461992
426	0.725143	0.3913	0.34969	0.413015	0.563423	0.411186	0.724815	0.622495	0.350907	1.42736	0.944166	1.63691	0.795953	0.749312	0.763219	0.440542	0.501498	0.463429
426.5	0.725143	0.390669	0.34969	0.407845	0.55494	0.408412	0.725526	0.616134	0.34427	1.4215	0.931477	1.61674	0.789619	0.739673	0.759153	0.426087	0.491691	0.461274
427	0.720888	0.388145	0.346518	0.405548	0.555647	0.406747	0.707744	0.611136	0.342942	1.41564	0.925837	1.61187	0.781878	0.737136	0.753344	0.417917	0.483845	0.454089
427.5	0.715417	0.380571	0.335814	0.394633	0.548578	0.398423	0.697074	0.606592	0.341172	1.40215	0.915968	1.58474	0.76358	0.72699	0.7365	0.418546	0.470768	0.449059
428	0.706908	0.373629	0.339382	0.402675	0.553526	0.400643	0.687116	0.602048	0.338075	1.39511	0.920667	1.5743	0.76921	0.722931	0.738243	0.413518	0.481883	0.445467
428.5	0.70083	0.381202	0.339382	0.402675	0.558475	0.397313	0.688539	0.600685	0.341615	1.38573	0.926777	1.56943	0.76358	0.713799	0.72953	0.422945	0.484499	0.441874
429	0.700222	0.387514	0.342554	0.408994	0.547871	0.398423	0.695652	0.602503	0.338075	1.37517	0.927717	1.56804	0.772025	0.709741	0.733015	0.411004	0.480575	0.442593
429.5	0.68381	0.379309	0.334624	0.386591	0.535146	0.3901	0.677158	0.595687	0.33719	1.35406	0.913618	1.54995	0.744578	0.699087	0.712105	0.411004	0.458345	0.442593
430	0.680163	0.376153	0.327884	0.387166	0.522421	0.388435	0.675024	0.594778	0.330995	1.3523	0.899989	1.53813	0.748097	0.69858	0.712686	0.407862	0.454422	0.444748
430.5	0.663752	0.361006	0.325902	0.384294	0.530905	0.380666	0.66222	0.577058	0.327455	1.33764	0.88965	1.52213	0.736133	0.685389	0.70862	0.400321	0.440691	0.430379
[truncated: 139 more rows]

## Sheet: HP-WSOM_MAE
Wavelength	TMK-A-009	TMK-A-011	TMK-A-013	TMK-A-016	TMK-A-018	TMK-A-021	TMK-A-023	TMK-A-025	TMK-A-026	TMK-A-029	TMK-A-030	TMK-A-033	TMK-A-035	TMK-A-038	TMK-A-039	TMK-A-041	TMK-A-042	TMK-A-044
[truncated: 502 more rows]

[truncated: 8 more sheets: HP-WSOM_abs, CORR_COEF, WISOM_imRI, HULIS_abs, EC_abs, HULIS_imRI, HP_imRI, Readme]
