# Supplementary material for: Abundance, chemical structure, and light absorption properties of humic-like substances (HULIS) and other organic fractions of forest aerosols in Hokkaido
Source: Sci Rep. 2022 Aug 23;12:14379. doi: 10.1038/s41598-022-18201-z (PMC9399238; doi:10.1038/s41598-022-18201-z)
Supplement: Supplementary file 5 — Supplementary Information 5. [file 41598_2022_18201_MOESM5_ESM.xlsx]

## Sheet: TMK-A-009
	Latitude									Longitude
	Date	DD/MM/YYYY
Hours	22/6/2012	23/6/2012	24/6/2012	25/6/2012	26/6/2012	27/6/2012	28/6/2012	29/6/2012		22/6/2012	23/6/2012	24/6/2012	25/6/2012	26/6/2012	27/6/2012	28/6/2012	29/6/2012
0	42.7	42.7	42.7	42.7	42.7	42.7	42.7	42.7		141.57	141.57	141.57	141.57	141.57	141.57	141.57	141.57
-1	42.62	42.76	42.7	42.72	42.7	42.74	42.7	42.62		141.56	141.48	141.59	141.58	141.51	141.48	141.51	141.56
-2	42.54	42.81	42.69	42.73	42.68	42.77	42.69	42.54		141.54	141.39	141.63	141.58	141.45	141.39	141.45	141.57
-3	42.47	42.85	42.71	42.75	42.66	42.78	42.66	42.45		141.51	141.3	141.66	141.59	141.41	141.31	141.39	141.59
-4	42.41	42.88	42.77	42.78	42.65	42.8	42.65	42.36		141.48	141.22	141.67	141.59	141.37	141.24	141.34	141.63
-5	42.35	42.91	42.86	42.84	42.66	42.81	42.63	42.27		141.45	141.13	141.67	141.6	141.35	141.18	141.3	141.7
-6	42.3	42.94	42.97	42.9	42.66	42.82	42.62	42.19		141.41	141.06	141.68	141.61	141.34	141.12	141.26	141.79
-7	42.23	42.98	43.06	42.98	42.67	42.83	42.61	42.11		141.35	140.98	141.69	141.62	141.34	141.05	141.25	141.88
-8	42.16	43.04	43.13	43.05	42.69	42.84	42.59	42.04		141.27	140.91	141.71	141.65	141.33	140.98	141.24	141.98
-9	42.09	43.11	43.2	43.1	42.71	42.87	42.58	41.98		141.19	140.85	141.74	141.67	141.32	140.9	141.24	142.06
-10	42.02	43.17	43.26	43.15	42.74	42.88	42.58	41.92		141.13	140.81	141.78	141.68	141.31	140.83	141.24	142.13
-11	41.95	43.24	43.32	43.19	42.77	42.88	42.59	41.88		141.1	140.76	141.82	141.68	141.28	140.75	141.23	142.17
-12	41.87	43.32	43.39	43.21	42.8	42.88	42.62	41.82		141.09	140.73	141.85	141.68	141.24	140.68	141.21	142.19
-13	41.78	43.39	43.46	43.22	42.83	42.88	42.65	41.76		141.12	140.71	141.88	141.67	141.21	140.62	141.18	142.2
-14	41.69	43.45	43.53	43.22	42.85	42.88	42.69	41.67		141.16	140.69	141.9	141.66	141.17	140.56	141.13	142.19
-15	41.58	43.52	43.61	43.21	42.9	42.88	42.74	41.56		141.21	140.69	141.91	141.64	141.13	140.52	141.07	142.19
-16	41.48	43.58	43.69	43.21	42.98	42.9	42.78	41.46		141.28	140.7	141.92	141.63	141.12	140.49	141	142.2
-17	41.38	43.63	43.77	43.19	43.09	42.93	42.84	41.35		141.38	140.73	141.93	141.61	141.11	140.47	140.91	142.22
-18	41.28	43.69	43.84	43.18	43.2	42.98	42.88	41.24		141.5	140.76	141.94	141.59	141.11	140.46	140.82	142.25
-19	41.19	43.75	43.91	43.17	43.3	43.02	42.92	41.12		141.68	140.8	141.95	141.56	141.12	140.43	140.72	142.29
-20	41.08	43.83	43.96	43.18	43.4	43.08	42.94	40.99		141.94	140.84	141.95	141.53	141.14	140.39	140.64	142.33
-21	40.99	43.91	44.01	43.18	43.52	43.13	42.95	40.88		142.26	140.89	141.95	141.5	141.16	140.36	140.56	142.35
-22	40.98	44	44.06	43.19	43.65	43.17	42.97	40.78		142.58	140.95	141.95	141.46	141.18	140.33	140.48	142.37
-23	41.06	44.09	44.1	43.2	43.79	43.21	42.99	40.7		142.85	141.02	141.94	141.42	141.17	140.31	140.41	142.37
-24	41.21	44.17	44.13	43.22	43.92	43.26	43.01	40.64		143.06	141.12	141.92	141.38	141.16	140.31	140.33	142.36
-25	41.41	44.24	44.14	43.26	44.03	43.31	43.03	40.58		143.22	141.21	141.89	141.34	141.2	140.33	140.26	142.36
-26	41.64	44.3	44.13	43.32	44.11	43.38	43.03	40.53		143.33	141.3	141.84	141.32	141.32	140.38	140.19	142.36
-27	41.93	44.36	44.11	43.38	44.16	43.47	43.04	40.48		143.41	141.39	141.78	141.3	141.49	140.45	140.12	142.36
-28	42.21	44.41	44.08	43.46	44.21	43.56	43.04	40.43		143.47	141.49	141.71	141.28	141.68	140.53	140.04	142.36
-29	42.45	44.47	44.04	43.54	44.23	43.67	43.05	40.37		143.56	141.6	141.63	141.27	141.89	140.64	139.95	142.35
-30	42.62	44.52	44.01	43.62	44.27	43.79	43.06	40.32		143.77	141.71	141.55	141.27	142.11	140.78	139.87	142.36
-31	42.77	44.55	44	43.67	44.32	43.94	43.09	40.28		144.18	141.83	141.48	141.29	142.33	140.93	139.79	142.37
-32	42.81	44.58	44.01	43.71	44.4	44.11	43.12	40.25		144.82	141.94	141.42	141.32	142.54	141.11	139.71	142.39
-33	42.74	44.6	44.02	43.73	44.48	44.29	43.14	40.22		145.6	142.06	141.37	141.36	142.75	141.3	139.64	142.41
-34	42.52	44.63	44.04	43.76	44.56	44.45	43.16	40.21		146.56	142.18	141.32	141.39	142.94	141.47	139.57	142.41
-35	42.25	44.66	44.06	43.79	44.63	44.61	43.18	40.21		147.57	142.3	141.26	141.41	143.12	141.64	139.5	142.41
-36	41.98	44.69	44.09	43.81	44.71	44.76	43.19	40.21		148.48	142.44	141.21	141.43	143.28	141.82	139.43	142.41
-37	41.72	44.71	44.1	43.84	44.78	44.9	43.19	40.22		149.26	142.57	141.17	141.44	143.44	142.03	139.36	142.41
-38	41.47	44.73	44.11	43.86	44.87	45.04	43.2	40.23		149.97	142.72	141.14	141.44	143.6	142.25	139.3	142.41
-39	41.25	44.75	44.12	43.88	44.97	45.17	43.2	40.25		150.59	142.87	141.12	141.42	143.76	142.51	139.24	142.4
-40	41.05	44.77	44.11	43.91	45.09	45.33	43.22	40.27		151.12	143.05	141.14	141.4	143.92	142.78	139.2	142.39
-41	40.88	44.8	44.09	43.95	45.23	45.5	43.25	40.3		151.59	143.25	141.18	141.36	144.09	143.08	139.17	142.37
-42	40.75	44.84	44.07	43.99	45.38	45.68	43.29	40.33		152.01	143.49	141.24	141.31	144.26	143.38	139.15	142.35
-43	40.64	44.88	44.05	44.03	45.51	45.87	43.34	40.37		152.37	143.77	141.29	141.27	144.43	143.63	139.12	142.32
-44	40.54	44.92	44.04	44.06	45.63	46.07	43.4	40.41		152.68	144.11	141.34	141.23	144.57	143.85	139.08	142.29
-45	40.46	44.95	44.03	44.1	45.75	46.28	43.46	40.46		152.93	144.48	141.4	141.2	144.7	144.03	139.03	142.24
-46	40.41	44.98	44.02	44.14	45.86	46.47	43.52	40.5		153.15	144.89	141.47	141.17	144.83	144.2	138.99	142.19
-47	40.37	45.01	44	44.18	45.97	46.65	43.58	40.53		153.34	145.33	141.54	141.14	144.97	144.34	138.94	142.13
-48	40.35	45.04	43.97	44.21	46.08	46.83	43.63	40.56		153.54	145.78	141.59	141.12	145.12	144.48	138.91	142.09
-49	40.37	45.08	43.94	44.24	46.18	47	43.68	40.59		153.76	146.21	141.62	141.11	145.29	144.61	138.9	142.06
-50	40.42	45.12	43.9	44.26	46.27	47.17	43.74	40.61		154	146.6	141.63	141.09	145.46	144.74	138.91	142.06
-51	40.5	45.14	43.87	44.28	46.36	47.34	43.8	40.63		154.25	146.97	141.64	141.08	145.65	144.87	138.94	142.08
-52	40.62	45.16	43.84	44.3	46.44	47.48	43.87	40.68		154.49	147.3	141.66	141.06	145.84	145	138.99	142.08
-53	40.76	45.16	43.82	44.33	46.5	47.6	43.94	40.75		154.73	147.6	141.7	141.05	146.04	145.13	139.06	142.08
-54	40.94	45.15	43.81	44.38	46.57	47.72	44.03	40.83		154.97	147.89	141.76	141.05	146.25	145.28	139.15	142.07
-55	41.14	45.12	43.77	44.44	46.64	47.84	44.13	40.89		155.22	148.18	141.82	141.08	146.46	145.47	139.25	142.05
-56	41.37	45.06	43.73	44.52	46.72	47.98	44.25	40.95		155.48	148.51	141.89	141.14	146.68	145.68	139.37	142.03
-57	41.62	44.99	43.68	44.6	46.8	48.12	44.37	41		155.76	148.89	141.97	141.22	146.9	145.91	139.48	142
-58	41.88	44.91	43.62	44.7	46.87	48.25	44.48	41.05		156.04	149.31	142.03	141.31	147.12	146.14	139.59	141.98
-59	42.15	44.84	43.57	44.79	46.92	48.38	44.57	41.1		156.35	149.73	142.08	141.39	147.33	146.36	139.69	141.96
-60	42.43	44.77	43.52	44.88	46.97	48.5	44.66	41.14		156.68	150.13	142.12	141.49	147.56	146.58	139.78	141.96
-61	42.7	44.71	43.48	44.96	47	48.61	44.73	41.17		157.02	150.51	142.15	141.63	147.8	146.81	139.89	141.97
-62	42.96	44.64	43.45	45.02	47.02	48.71	44.8	41.2		157.37	150.87	142.17	141.81	148.06	147.05	140	142
-63	43.2	44.58	43.41	45.06	47.02	48.81	44.86	41.22		157.73	151.21	142.19	142.02	148.35	147.31	140.12	142.06
-64	43.43	44.51	43.38	45.08	47.01	48.92	44.92	41.27		158.1	151.53	142.2	142.24	148.65	147.57	140.27	142.14
-65	43.63	44.46	43.34	45.09	47	49.02	44.98	41.34		158.49	151.84	142.2	142.46	148.97	147.83	140.44	142.23
-66	43.81	44.4	43.3	45.1	46.99	49.13	45.04	41.42		158.9	152.14	142.19	142.67	149.3	148.08	140.63	142.32
-67	43.95	44.34	43.26	45.12	46.99	49.23	45.09	41.52		159.33	152.44	142.17	142.87	149.62	148.32	140.84	142.4
-68	44.06	44.27	43.21	45.14	47	49.33	45.14	41.63		159.77	152.73	142.14	143.04	149.92	148.55	141.05	142.45
-69	44.14	44.21	43.17	45.17	46.99	49.43	45.19	41.75		160.22	153.02	142.11	143.22	150.19	148.77	141.28	142.5
-70	44.19	44.17	43.12	45.2	46.97	49.52	45.24	41.86		160.66	153.31	142.07	143.43	150.42	148.98	141.51	142.54
-71	44.22	44.15	43.06	45.23	46.94	49.61	45.28	41.97		161.1	153.61	142.02	143.66	150.62	149.18	141.75	142.57
-72	44.23	44.15	43	45.24	46.88	49.7	45.32	42.08		161.54	153.9	141.97	143.9	150.82	149.37	141.99	142.6
-73	44.21	44.15	42.93	45.24	46.8	49.77	45.37	42.18		161.98	154.19	141.94	144.13	151.05	149.56	142.25	142.66
-74	44.18	44.16	42.85	45.2	46.7	49.84	45.42	42.28		162.42	154.47	141.92	144.36	151.31	149.75	142.52	142.75
-75	44.11	44.19	42.77	45.13	46.59	49.9	45.49	42.39		162.85	154.75	141.9	144.62	151.57	149.93	142.8	142.87
-76	44.03	44.24	42.7	45.06	46.5	49.95	45.56	42.5		163.27	155.03	141.9	144.93	151.82	150.1	143.1	143
-77	43.94	44.31	42.65	44.98	46.42	49.99	45.63	42.61		163.67	155.3	141.9	145.28	152.06	150.28	143.41	143.14
-78	43.83	44.39	42.62	44.91	46.34	50.03	45.72	42.74		164.04	155.56	141.92	145.66	152.3	150.45	143.73	143.3
-79	43.72	44.49	42.6	44.84	46.27	50.05	45.84	42.88		164.39	155.8	141.99	146.03	152.52	150.63	144.05	143.47
-80	43.6	44.6	42.62	44.79	46.21	50.07	45.98	43.04		164.7	156.03	142.12	146.39	152.72	150.82	144.38	143.65
-81	43.48	44.71	42.67	44.73	46.15	50.08	46.12	43.21		164.99	156.27	142.27	146.77	152.89	151.02	144.71	143.84
-82	43.36	44.83	42.73	44.62	46.09	50.08	46.26	43.37		165.26	156.5	142.44	147.16	153.04	151.22	145.04	144.04
-83	43.23	44.96	42.79	44.48	46.02	50.08	46.39	43.53		165.53	156.75	142.62	147.55	153.16	151.41	145.38	144.25
-84	43.1	45.08	42.85	44.33	45.94	50.08	46.51	43.68		165.78	156.98	142.8	147.95	153.27	151.6	145.71	144.48
-85	42.97	45.18	42.91	44.18	45.84	50.07	46.62	43.82		166	157.19	142.97	148.38	153.4	151.77	146.05	144.72
-86	42.84	45.27	42.97	44.03	45.72	50.05	46.73	43.96		166.2	157.37	143.14	148.87	153.55	151.93	146.4	145
-87	42.72	45.36	43.03	43.87	45.59	50.04	46.84	44.12		166.38	157.56	143.32	149.38	153.7	152.09	146.76	145.29
-88	42.61	45.44	43.1	43.71	45.47	50.02	46.95	44.29		166.53	157.75	143.47	149.87	153.84	152.25	147.13	145.61
-89	42.51	45.52	43.16	43.56	45.35	50.01	47.07	44.48		166.68	157.94	143.61	150.34	153.98	152.42	147.51	145.94
-90	42.41	45.6	43.23	43.43	45.24	50	47.19	44.69		166.81	158.15	143.75	150.8	154.12	152.59	147.88	146.28
-91	42.33	45.67	43.29	43.31	45.12	50.01	47.31	44.93		166.92	158.34	143.91	151.25	154.26	152.75	148.22	146.58
-92	42.26	45.74	43.35	43.22	45.01	50.03	47.44	45.18		167.02	158.53	144.08	151.73	154.42	152.91	148.55	146.87
-93	42.2	45.81	43.39	43.13	44.89	50.05	47.56	45.43		167.11	158.72	144.26	152.21	154.56	153.05	148.86	147.15
-94	42.16	45.86	43.41	43.05	44.79	50.05	47.69	45.67		167.2	158.89	144.43	152.67	154.69	153.19	149.16	147.43
-95	42.13	45.91	43.41	42.99	44.69	50.05	47.81	45.89		167.29	159.05	144.6	153.1	154.79	153.31	149.44	147.72
-96	42.11	45.94	43.39	42.93	44.59	50.04	47.93	46.1		167.35	159.22	144.78	153.52	154.88	153.44	149.71	148.02
-97	42.11	45.97	43.35	42.87	44.48	50.02	48.02	46.28		167.38	159.4	145	153.93	154.97	153.57	150	148.36
-98	42.12	45.98	43.3	42.79	44.37	50	48.11	46.45		167.38	159.59	145.26	154.33	155.05	153.69	150.31	148.73
-99	42.15	46	43.23	42.72	44.25	49.97	48.18	46.61		167.35	159.78	145.58	154.73	155.13	153.81	150.62	149.12
-100	42.17	46.03	43.14	42.66	44.14	49.94	48.25	46.76		167.3	159.97	145.94	155.13	155.22	153.91	150.92	149.51
-101	42.21	46.05	43.04	42.64	44.04	49.89	48.3	46.91		167.24	160.16	146.33	155.53	155.32	153.99	151.21	149.9
-102	42.26	46.08	42.93	42.63	43.95	49.83	48.34	47.06		167.17	160.33	146.71	155.93	155.4	154.07	151.49	150.28
-103	42.29	46.09	42.81	42.65	43.88	49.75	48.36	47.19		167.09	160.47	147.07	156.3	155.47	154.18	151.78	150.66
-104	42.33	46.11	42.68	42.68	43.81	49.67	48.36	47.31		167	160.59	147.41	156.66	155.53	154.31	152.07	151.02
-105	42.37	46.12	42.56	42.75	43.77	49.58	48.35	47.43		166.91	160.69	147.73	157.02	155.59	154.44	152.37	151.38
-106	42.43	46.12	42.45	42.83	43.72	49.49	48.33	47.55		166.83	160.79	148.03	157.38	155.66	154.58	152.66	151.74
-107	42.5	46.11	42.35	42.94	43.68	49.41	48.31	47.65		166.77	160.9	148.33	157.75	155.71	154.72	152.94	152.09
-108	42.59	46.09	42.27	43.06	43.63	49.33	48.28	47.75		166.71	161	148.61	158.12	155.78	154.84	153.22	152.43
-109	42.69	46.09	42.2	43.18	43.56	49.26	48.23	47.84		166.65	161.07	148.9	158.49	155.86	154.93	153.48	152.75
-110	42.81	46.08	42.15	43.3	43.47	49.21	48.17	47.91		166.59	161.12	149.18	158.84	155.95	154.99	153.74	153.06
-111	42.94	46.08	42.11	43.43	43.38	49.15	48.09	47.99		166.54	161.16	149.46	159.18	156.05	155.04	154	153.35
-112	43.08	46.07	42.1	43.57	43.28	49.09	48.02	48.07		166.48	161.2	149.72	159.52	156.17	155.1	154.27	153.63
-113	43.24	46.05	42.12	43.71	43.2	49.01	47.93	48.15		166.43	161.24	149.96	159.86	156.29	155.15	154.54	153.89
-114	43.42	46.04	42.15	43.86	43.11	48.93	47.85	48.22		166.37	161.28	150.18	160.2	156.42	155.2	154.8	154.14
-115	43.62	46.02	42.2	44	43.02	48.87	47.76	48.3		166.29	161.32	150.37	160.55	156.57	155.23	155.03	154.37
-116	43.85	46	42.24	44.13	42.93	48.82	47.66	48.37		166.18	161.36	150.55	160.9	156.74	155.25	155.24	154.59
-117	44.08	45.99	42.3	44.27	42.85	48.78	47.55	48.44		166.08	161.4	150.71	161.24	156.91	155.25	155.42	154.79
-118	44.31	45.99	42.35	44.4	42.77	48.74	47.44	48.51		165.99	161.43	150.87	161.58	157.08	155.27	155.6	154.97
-119	44.53	46	42.41	44.54	42.7	48.7	47.32	48.58		165.91	161.44	151.03	161.93	157.24	155.29	155.78	155.13
-120	44.77	46.01	42.47	44.67	42.64	48.66	47.2	48.64		165.86	161.45	151.2	162.27	157.39	155.33	155.95	155.3

## Sheet: TMK-A-011
	Latitude									Longitude
	Date	DD/MM/YYYY
Hours	2012-06-07	2012-07-07	2012-08-07	2012-09-07	2012-10-07	2012-11-07	2012-12-07	13/7/2012		2012-06-07	2012-07-07	2012-08-07	2012-09-07	2012-10-07	2012-11-07	2012-12-07	13/7/2012
0	42.7	42.7	42.7	42.7	42.7	42.7	42.7	42.7		141.57	141.57	141.57	141.57	141.57	141.57	141.57	141.57
-1	42.76	42.72	42.69	42.62	42.75	42.57	42.4	42.49		141.5	141.59	141.49	141.4	141.46	141.64	141.8	141.23
-2	42.8	42.74	42.69	42.52	42.78	42.42	41.99	42.29		141.44	141.62	141.4	141.21	141.34	141.74	142.03	140.75
-3	42.84	42.75	42.7	42.44	42.8	42.27	41.52	42.13		141.38	141.65	141.31	141	141.24	141.87	142.29	140.21
-4	42.89	42.77	42.7	42.35	42.82	42.1	41	42.04		141.34	141.67	141.25	140.75	141.14	142.02	142.41	139.7
-5	42.94	42.79	42.7	42.27	42.84	41.95	40.43	42.04		141.31	141.7	141.21	140.48	141.06	142.18	142.39	139.22
-6	43	42.8	42.7	42.17	42.87	41.8	39.87	42.15		141.28	141.74	141.17	140.18	140.98	142.31	142.3	138.75
-7	43.05	42.79	42.7	42.03	42.95	41.66	39.33	42.35		141.26	141.78	141.12	139.88	140.9	142.4	142.13	138.34
-8	43.1	42.78	42.69	41.87	43.08	41.53	38.85	42.66		141.24	141.84	141.07	139.55	140.82	142.48	141.97	138.05
-9	43.14	42.75	42.7	41.7	43.23	41.4	38.44	43.06		141.22	141.9	141.01	139.19	140.74	142.54	141.83	137.91
-10	43.18	42.71	42.72	41.54	43.38	41.28	38.02	43.49		141.19	141.97	140.96	138.86	140.64	142.59	141.7	137.97
-11	43.21	42.67	42.76	41.39	43.54	41.17	37.62	43.92		141.17	142.03	140.92	138.55	140.54	142.62	141.53	138.24
-12	43.24	42.63	42.8	41.25	43.7	41.05	37.27	44.26		141.14	142.1	140.88	138.26	140.44	142.63	141.33	138.65
-13	43.28	42.59	42.85	41.12	43.88	40.92	36.93	44.52		141.12	142.18	140.86	137.99	140.35	142.64	141.11	139.19
-14	43.33	42.55	42.89	41	44.08	40.78	36.57	44.73		141.1	142.26	140.84	137.74	140.28	142.62	140.91	139.86
-15	43.37	42.53	42.95	40.89	44.3	40.64	36.22	44.9		141.08	142.34	140.84	137.52	140.22	142.59	140.76	140.67
-16	43.41	42.52	43.02	40.79	44.53	40.52	35.88	45.06		141.06	142.4	140.85	137.32	140.21	142.56	140.62	141.61
-17	43.45	42.52	43.1	40.72	44.78	40.42	35.58	45.12		141.03	142.46	140.86	137.14	140.23	142.54	140.49	142.58
-18	43.49	42.52	43.2	40.66	45.02	40.33	35.3	45.1		140.99	142.5	140.88	136.99	140.27	142.51	140.38	143.53
-19	43.53	42.5	43.3	40.62	45.27	40.24	35.05	45.09		140.93	142.51	140.91	136.84	140.34	142.49	140.27	144.53
-20	43.57	42.47	43.39	40.61	45.5	40.17	34.82	45.04		140.85	142.5	140.94	136.72	140.42	142.47	140.18	145.49
-21	43.6	42.42	43.47	40.61	45.73	40.1	34.59	44.96		140.78	142.47	140.98	136.6	140.53	142.46	140.09	146.29
-22	43.61	42.39	43.55	40.62	45.95	40.04	34.38	44.86		140.7	142.44	141.04	136.5	140.66	142.48	140	146.92
-23	43.61	42.36	43.63	40.62	46.16	39.99	34.18	44.75		140.63	142.4	141.11	136.41	140.82	142.52	139.92	147.43
-24	43.61	42.34	43.71	40.63	46.36	39.94	33.99	44.65		140.57	142.36	141.21	136.33	140.99	142.58	139.84	147.86
-25	43.61	42.3	43.8	40.66	46.52	39.89	33.81	44.58		140.51	142.31	141.32	136.26	141.16	142.63	139.77	148.21
-26	43.61	42.26	43.89	40.71	46.66	39.84	33.62	44.54		140.48	142.25	141.46	136.21	141.34	142.67	139.71	148.53
-27	43.59	42.23	43.98	40.76	46.76	39.81	33.44	44.5		140.45	142.18	141.6	136.17	141.53	142.71	139.65	148.81
-28	43.56	42.22	44.08	40.83	46.84	39.8	33.27	44.48		140.44	142.1	141.75	136.15	141.74	142.73	139.57	149.06
-29	43.52	42.24	44.17	40.91	46.89	39.81	33.11	44.47		140.44	142.01	141.9	136.12	141.97	142.74	139.49	149.26
-30	43.45	42.28	44.27	40.99	46.91	39.83	32.97	44.46		140.46	141.92	142.04	136.11	142.21	142.72	139.42	149.42
-31	43.38	42.33	44.35	41.08	46.89	39.86	32.82	44.46		140.49	141.84	142.14	136.09	142.46	142.67	139.36	149.54
-32	43.3	42.38	44.44	41.18	46.84	39.9	32.67	44.46		140.54	141.78	142.22	136.08	142.68	142.59	139.31	149.61
-33	43.2	42.43	44.52	41.27	46.76	39.94	32.52	44.46		140.59	141.74	142.28	136.08	142.89	142.49	139.27	149.65
-34	43.1	42.47	44.6	41.36	46.65	39.95	32.36	44.46		140.6	141.7	142.34	136.1	143.06	142.39	139.23	149.65
-35	42.98	42.5	44.68	41.45	46.52	39.95	32.21	44.45		140.59	141.67	142.4	136.14	143.22	142.29	139.21	149.61
-36	42.85	42.53	44.77	41.55	46.38	39.95	32.06	44.44		140.55	141.65	142.48	136.2	143.37	142.2	139.18	149.57
-37	42.73	42.55	44.84	41.65	46.25	39.95	31.93	44.41		140.51	141.64	142.58	136.27	143.53	142.13	139.14	149.54
-38	42.62	42.57	44.91	41.76	46.13	39.93	31.81	44.37		140.47	141.63	142.7	136.35	143.72	142.07	139.11	149.52
-39	42.5	42.59	44.98	41.87	46.02	39.92	31.7	44.32		140.43	141.62	142.84	136.44	143.92	142.02	139.07	149.52
-40	42.39	42.59	45.06	41.99	45.93	39.91	31.6	44.26		140.38	141.62	142.99	136.54	144.08	141.99	139.02	149.52
-41	42.28	42.59	45.14	42.11	45.84	39.9	31.51	44.21		140.32	141.61	143.13	136.64	144.2	141.97	138.95	149.52
-42	42.18	42.57	45.23	42.24	45.77	39.89	31.42	44.16		140.24	141.6	143.26	136.76	144.26	141.97	138.89	149.52
-43	42.1	42.53	45.32	42.37	45.7	39.85	31.3	44.11		140.15	141.59	143.35	136.9	144.28	141.99	138.84	149.49
-44	42.04	42.49	45.42	42.5	45.64	39.79	31.17	44.07		140.05	141.58	143.41	137.07	144.25	142.02	138.8	149.44
-45	41.99	42.43	45.51	42.62	45.57	39.7	31.02	44.03		139.93	141.57	143.46	137.26	144.21	142.06	138.75	149.38
-46	41.95	42.36	45.59	42.75	45.5	39.6	30.87	44		139.82	141.56	143.49	137.46	144.18	142.1	138.69	149.3
-47	41.89	42.28	45.67	42.86	45.42	39.49	30.72	43.96		139.7	141.56	143.51	137.68	144.17	142.14	138.63	149.21
-48	41.84	42.19	45.73	42.97	45.34	39.36	30.57	43.92		139.59	141.58	143.53	137.91	144.17	142.17	138.57	149.11
-49	41.77	42.07	45.79	43.1	45.28	39.21	30.4	43.87		139.5	141.62	143.54	138.14	144.17	142.19	138.51	149.01
-50	41.71	41.94	45.84	43.22	45.22	39.04	30.23	43.82		139.43	141.69	143.57	138.37	144.17	142.18	138.46	148.92
-51	41.64	41.8	45.87	43.34	45.18	38.87	30.05	43.78		139.37	141.78	143.6	138.58	144.18	142.16	138.4	148.83
-52	41.57	41.67	45.9	43.44	45.14	38.71	29.87	43.75		139.31	141.87	143.62	138.78	144.22	142.12	138.33	148.73
-53	41.52	41.56	45.92	43.53	45.11	38.58	29.68	43.74		139.27	141.95	143.64	138.96	144.27	142.09	138.27	148.63
-54	41.46	41.44	45.93	43.61	45.08	38.47	29.48	43.72		139.23	142.03	143.65	139.14	144.32	142.04	138.22	148.51
-55	41.41	41.33	45.95	43.67	45.06	38.4	29.28	43.7		139.22	142.1	143.65	139.31	144.37	141.98	138.16	148.38
-56	41.35	41.21	45.97	43.72	45.05	38.35	29.05	43.66		139.22	142.15	143.62	139.47	144.39	141.91	138.11	148.23
-57	41.3	41.09	45.99	43.76	45.04	38.31	28.83	43.61		139.23	142.19	143.58	139.62	144.4	141.83	138.05	148.08
-58	41.26	40.99	46	43.8	45.02	38.29	28.61	43.58		139.26	142.2	143.52	139.76	144.42	141.76	137.99	147.93
-59	41.24	40.89	46	43.82	45	38.26	28.39	43.55		139.3	142.19	143.44	139.9	144.43	141.69	137.91	147.78
-60	41.22	40.79	45.98	43.86	44.98	38.23	28.2	43.52		139.35	142.15	143.34	140.04	144.45	141.62	137.83	147.62
-61	41.2	40.69	45.95	43.91	44.95	38.19	28.03	43.49		139.39	142.11	143.22	140.17	144.47	141.58	137.72	147.45
-62	41.2	40.59	45.9	43.98	44.92	38.13	27.88	43.45		139.44	142.08	143.1	140.3	144.49	141.55	137.59	147.26
-63	41.19	40.49	45.83	44.06	44.89	38.08	27.73	43.4		139.47	142.06	142.97	140.43	144.5	141.55	137.45	147.08
-64	41.18	40.39	45.77	44.13	44.87	38.03	27.58	43.35		139.47	142.04	142.84	140.54	144.49	141.57	137.29	146.91
-65	41.16	40.29	45.71	44.18	44.86	38	27.43	43.29		139.47	142.04	142.72	140.64	144.46	141.63	137.13	146.76
-66	41.14	40.21	45.65	44.24	44.86	37.98	27.26	43.23		139.45	142.06	142.59	140.73	144.43	141.71	136.97	146.61
-67	41.09	40.15	45.58	44.3	44.88	37.98	27.08	43.14		139.42	142.09	142.44	140.81	144.38	141.81	136.8	146.47
-68	41.03	40.11	45.51	44.36	44.91	38.01	26.88	43.04		139.38	142.15	142.25	140.87	144.33	141.93	136.63	146.34
-69	40.95	40.08	45.41	44.42	44.94	38.06	26.69	42.94		139.34	142.2	142.06	140.93	144.28	142.07	136.48	146.22
-70	40.86	40.05	45.3	44.48	44.98	38.15	26.51	42.84		139.29	142.26	141.86	140.98	144.22	142.22	136.32	146.11
-71	40.76	40.03	45.16	44.54	45.02	38.25	26.34	42.75		139.24	142.31	141.67	141.02	144.16	142.37	136.17	146.01
-72	40.66	40.02	45.02	44.59	45.06	38.38	26.17	42.67		139.19	142.35	141.48	141.05	144.11	142.53	136.03	145.9
-73	40.55	40.01	44.88	44.62	45.13	38.52	26	42.58		139.12	142.41	141.31	141.07	144.06	142.67	135.89	145.76
-74	40.45	40.01	44.75	44.64	45.2	38.69	25.83	42.49		139.05	142.47	141.15	141.1	144.02	142.79	135.75	145.6
-75	40.36	40.01	44.64	44.65	45.29	38.87	25.68	42.39		138.96	142.52	140.99	141.12	143.99	142.91	135.61	145.43
-76	40.28	40.02	44.53	44.68	45.39	39.07	25.55	42.29		138.86	142.57	140.82	141.16	143.97	143.02	135.47	145.26
-77	40.22	40.04	44.41	44.71	45.5	39.27	25.44	42.18		138.73	142.61	140.64	141.21	143.96	143.13	135.35	145.08
-78	40.17	40.04	44.28	44.75	45.61	39.46	25.34	42.07		138.56	142.63	140.45	141.26	143.96	143.25	135.22	144.88
-79	40.12	40.01	44.15	44.8	45.72	39.61	25.26	41.97		138.33	142.64	140.26	141.29	143.96	143.37	135.07	144.66
-80	40.09	39.96	44	44.87	45.82	39.74	25.2	41.9		138.02	142.63	140.07	141.31	143.98	143.51	134.88	144.43
-81	40.06	39.88	43.84	44.94	45.92	39.84	25.14	41.84		137.66	142.6	139.86	141.32	144	143.68	134.67	144.19
-82	40	39.81	43.67	45	46.03	39.94	25.06	41.77		137.26	142.56	139.65	141.32	144.01	143.87	134.47	143.93
-83	39.93	39.73	43.48	45.06	46.14	40.02	24.94	41.7		136.84	142.53	139.42	141.31	144.02	144.1	134.26	143.67
-84	39.84	39.66	43.26	45.1	46.25	40.12	24.81	41.64		136.45	142.5	139.19	141.28	144.02	144.34	134.07	143.42
-85	39.74	39.58	43.02	45.12	46.35	40.22	24.69	41.58		136.1	142.49	138.99	141.26	144.01	144.56	133.89	143.21
-86	39.63	39.51	42.76	45.11	46.45	40.34	24.58	41.52		135.79	142.49	138.8	141.22	144.01	144.77	133.72	143.02
-87	39.51	39.43	42.48	45.09	46.53	40.45	24.48	41.46		135.52	142.5	138.62	141.18	144	144.98	133.57	142.85
-88	39.4	39.35	42.2	45.06	46.62	40.54	24.39	41.39		135.29	142.49	138.43	141.15	143.98	145.19	133.42	142.72
-89	39.31	39.29	41.91	45.02	46.71	40.62	24.3	41.3		135.08	142.47	138.22	141.12	143.95	145.4	133.28	142.62
-90	39.24	39.22	41.62	44.97	46.8	40.69	24.23	41.21		134.88	142.45	138.01	141.08	143.93	145.61	133.14	142.55
-91	39.19	39.15	41.34	44.9	46.9	40.75	24.17	41.13		134.67	142.44	137.79	141.01	143.9	145.82	132.99	142.51
-92	39.17	39.08	41.06	44.82	47.01	40.8	24.13	41.06		134.47	142.45	137.56	140.91	143.87	146.02	132.84	142.51
-93	39.16	39.02	40.79	44.73	47.11	40.84	24.09	41		134.25	142.47	137.33	140.8	143.82	146.21	132.68	142.53
-94	39.14	38.97	40.51	44.63	47.2	40.87	24.04	40.95		134.02	142.49	137.08	140.69	143.77	146.38	132.54	142.56
-95	39.12	38.93	40.22	44.52	47.29	40.88	23.96	40.92		133.78	142.51	136.83	140.56	143.71	146.54	132.42	142.58
-96	39.1	38.91	39.92	44.41	47.37	40.87	23.88	40.89		133.55	142.53	136.57	140.43	143.64	146.7	132.3	142.6
-97	39.06	38.89	39.62	44.3	47.44	40.84	23.82	40.85		133.33	142.55	136.34	140.29	143.59	146.86	132.19	142.6
-98	39.02	38.88	39.32	44.19	47.49	40.78	23.79	40.81		133.13	142.57	136.12	140.17	143.53	147.03	132.09	142.58
-99	38.97	38.87	39.02	44.06	47.54	40.72	23.77	40.77		132.94	142.59	135.92	140.04	143.48	147.2	131.98	142.55
-100	38.94	38.86	38.73	43.93	47.59	40.65	23.74	40.72		132.77	142.59	135.74	139.9	143.44	147.36	131.87	142.51
-101	38.91	38.85	38.47	43.78	47.64	40.58	23.71	40.67		132.62	142.59	135.57	139.77	143.42	147.51	131.74	142.46
-102	38.91	38.85	38.23	43.64	47.69	40.51	23.68	40.62		132.46	142.57	135.42	139.64	143.41	147.65	131.62	142.4
-103	38.92	38.85	38.01	43.49	47.74	40.44	23.61	40.56		132.3	142.56	135.25	139.51	143.41	147.78	131.48	142.34
-104	38.94	38.87	37.82	43.32	47.8	40.36	23.52	40.49		132.14	142.53	135.06	139.39	143.41	147.91	131.35	142.28
-105	38.98	38.88	37.65	43.13	47.86	40.29	23.42	40.42		131.97	142.49	134.83	139.26	143.43	148.03	131.22	142.22
-106	39.02	38.9	37.49	42.92	47.92	40.24	23.32	40.35		131.78	142.45	134.59	139.12	143.45	148.13	131.11	142.15
-107	39.07	38.91	37.35	42.67	47.98	40.2	23.21	40.28		131.59	142.4	134.35	138.97	143.47	148.22	131.02	142.09
-108	39.12	38.92	37.21	42.41	48.03	40.15	23.11	40.21		131.38	142.36	134.1	138.83	143.48	148.31	130.94	142.03
-109	39.16	38.92	37.08	42.15	48.09	40.1	23.03	40.12		131.15	142.33	133.84	138.72	143.44	148.4	130.86	141.98
-110	39.21	38.91	36.97	41.88	48.14	40.03	22.97	40.01		130.89	142.33	133.59	138.63	143.38	148.5	130.79	141.93
-111	39.25	38.9	36.87	41.6	48.2	39.95	22.91	39.89		130.61	142.33	133.35	138.53	143.29	148.59	130.72	141.87
-112	39.28	38.88	36.79	41.32	48.25	39.89	22.85	39.79		130.33	142.35	133.09	138.42	143.21	148.69	130.66	141.81
-113	39.3	38.85	36.72	41.05	48.31	39.84	22.79	39.69		130.05	142.38	132.82	138.29	143.13	148.78	130.6	141.74
-114	39.31	38.82	36.67	40.78	48.38	39.79	22.72	39.61		129.77	142.42	132.55	138.15	143.06	148.87	130.56	141.69
-115	39.31	38.78	36.62	40.52	48.45	39.76	22.65	39.55		129.47	142.49	132.28	137.99	142.98	148.95	130.53	141.66
-116	39.29	38.73	36.57	40.26	48.52	39.74	22.58	39.49		129.17	142.58	132.02	137.82	142.91	149.02	130.52	141.66
-117	39.26	38.67	36.52	40.01	48.6	39.73	22.51	39.45		128.86	142.68	131.76	137.63	142.84	149.09	130.52	141.69
-118	39.23	38.62	36.46	39.76	48.67	39.74	22.45	39.41		128.54	142.78	131.52	137.43	142.77	149.16	130.53	141.75
-119	39.19	38.55	36.39	39.5	48.73	39.77	22.39	39.4		128.24	142.88	131.28	137.2	142.7	149.24	130.54	141.85
-120	39.17	38.5	36.32	39.21	48.8	39.8	22.32	39.4		127.93	142.99	131.07	136.97	142.62	149.32	130.56	141.99

## Sheet: TMK-A-013
	Latitude													Longitude
	Date	DD/MM/YYYY
Hours	20/7/2012	21/7/2012	22/7/2012	23/7/2012	24/7/2012	25/7/2012	26/7/2012	27/7/2012	28/7/2012	29/7/2012	30/7/2012	31/7/2012		20/7/2012	21/7/2012	22/7/2012	23/7/2012	24/7/2012	25/7/2012	26/7/2012	27/7/2012	28/7/2012	29/7/2012	30/7/2012	31/7/2012
0	42.7	42.7	42.7	42.7	42.7	42.7	42.7	42.7	42.7	42.7	42.7	42.7		141.57	141.57	141.57	141.57	141.57	141.57	141.57	141.57	141.57	141.57	141.57	141.57
-1	42.61	42.63	42.63	42.61	42.56	42.6	42.69	42.53	42.59	42.67	42.56	42.59		141.61	141.59	141.58	141.54	141.49	141.51	141.48	141.34	141.19	141.43	141.44	141.34
-2	42.52	42.55	42.55	42.52	42.43	42.5	42.67	42.37	42.46	42.65	42.42	42.49		141.66	141.62	141.6	141.52	141.39	141.45	141.39	141.04	140.77	141.28	141.3	141.09
-3	42.44	42.47	42.46	42.41	42.31	42.38	42.66	42.21	42.31	42.62	42.27	42.36		141.72	141.67	141.62	141.51	141.28	141.38	141.31	140.64	140.3	141.15	141.14	140.84
-4	42.37	42.41	42.37	42.31	42.21	42.27	42.67	42.05	42.16	42.58	42.12	42.21		141.8	141.72	141.65	141.49	141.15	141.33	141.23	140.22	139.85	141.01	140.95	140.55
-5	42.32	42.36	42.28	42.19	42.13	42.15	42.7	41.89	42.02	42.54	41.96	42.02		141.91	141.79	141.68	141.47	141	141.3	141.16	139.82	139.44	140.88	140.75	140.25
-6	42.28	42.32	42.2	42.07	42.06	42.02	42.73	41.72	41.91	42.49	41.79	41.82		142.02	141.87	141.72	141.46	140.84	141.29	141.08	139.45	139	140.72	140.53	139.99
-7	42.26	42.29	42.12	41.95	41.98	41.9	42.75	41.54	41.84	42.45	41.61	41.58		142.15	141.96	141.76	141.47	140.65	141.28	140.99	139.08	138.51	140.52	140.31	139.73
-8	42.25	42.26	42.05	41.82	41.9	41.77	42.77	41.35	41.81	42.42	41.42	41.33		142.29	142.08	141.81	141.51	140.46	141.25	140.87	138.7	137.97	140.29	140.08	139.43
-9	42.28	42.25	41.99	41.7	41.81	41.63	42.79	41.17	41.82	42.38	41.22	41.06		142.43	142.22	141.86	141.54	140.26	141.18	140.74	138.29	137.41	140.05	139.84	139.12
-10	42.33	42.26	41.93	41.59	41.72	41.49	42.8	40.99	41.84	42.33	41.02	40.82		142.56	142.39	141.93	141.56	140.07	141.09	140.6	137.87	136.85	139.8	139.6	138.82
-11	42.4	42.3	41.87	41.47	41.62	41.34	42.81	40.82	41.89	42.29	40.83	40.58		142.7	142.57	142.01	141.56	139.9	140.97	140.46	137.46	136.26	139.57	139.36	138.54
-12	42.51	42.35	41.81	41.36	41.51	41.18	42.82	40.66	41.95	42.26	40.64	40.35		142.87	142.76	142.1	141.56	139.74	140.84	140.32	137.06	135.67	139.33	139.15	138.28
-13	42.66	42.41	41.76	41.23	41.39	41.02	42.82	40.5	42.02	42.23	40.44	40.13		143.06	142.95	142.21	141.56	139.6	140.71	140.19	136.7	135.07	139.09	138.97	138.02
-14	42.85	42.5	41.71	41.08	41.26	40.84	42.82	40.36	42.1	42.21	40.23	39.91		143.28	143.15	142.33	141.58	139.5	140.6	140.05	136.35	134.46	138.85	138.83	137.78
-15	43.08	42.59	41.68	40.94	41.14	40.66	42.82	40.23	42.19	42.2	40.02	39.69		143.51	143.35	142.46	141.59	139.41	140.52	139.91	136.01	133.87	138.6	138.7	137.54
-16	43.37	42.7	41.68	40.82	41.04	40.47	42.82	40.1	42.29	42.2	39.85	39.48		143.74	143.57	142.62	141.59	139.35	140.45	139.78	135.69	133.32	138.34	138.59	137.31
-17	43.67	42.84	41.7	40.72	40.96	40.27	42.82	39.99	42.36	42.21	39.7	39.27		143.95	143.83	142.8	141.57	139.29	140.39	139.64	135.37	132.8	138.06	138.49	137.09
-18	43.95	43.01	41.77	40.64	40.9	40.09	42.82	39.88	42.41	42.23	39.57	39.08		144.1	144.1	142.99	141.54	139.23	140.34	139.5	135.05	132.32	137.78	138.38	136.86
-19	44.22	43.17	41.86	40.57	40.84	39.91	42.82	39.78	42.43	42.24	39.46	38.88		144.2	144.35	143.18	141.5	139.15	140.3	139.34	134.74	131.88	137.48	138.25	136.61
-20	44.47	43.32	41.99	40.5	40.8	39.75	42.84	39.68	42.42	42.27	39.37	38.69		144.34	144.61	143.38	141.45	139.03	140.27	139.16	134.44	131.46	137.19	138.09	136.34
-21	44.74	43.44	42.15	40.44	40.76	39.62	42.86	39.6	42.41	42.3	39.28	38.5		144.56	144.87	143.6	141.4	138.9	140.24	138.96	134.16	131.06	136.9	137.91	136.05
-22	45.04	43.56	42.3	40.37	40.72	39.51	42.89	39.52	42.41	42.33	39.19	38.3		144.89	145.14	143.81	141.34	138.73	140.21	138.75	133.89	130.65	136.57	137.71	135.74
-23	45.36	43.66	42.46	40.31	40.67	39.42	42.92	39.46	42.41	42.37	39.09	38.08		145.3	145.42	144	141.28	138.55	140.18	138.53	133.64	130.24	136.23	137.5	135.41
-24	45.67	43.76	42.61	40.25	40.61	39.35	42.96	39.4	42.4	42.42	38.98	37.84		145.78	145.71	144.18	141.23	138.37	140.13	138.29	133.4	129.84	135.89	137.27	135.1
-25	45.97	43.86	42.75	40.18	40.54	39.29	43	39.34	42.37	42.47	38.87	37.61		146.33	146.03	144.36	141.19	138.19	140.06	138.03	133.14	129.4	135.57	137.04	134.82
-26	46.27	43.96	42.9	40.1	40.47	39.23	43.05	39.26	42.29	42.52	38.77	37.37		146.9	146.37	144.56	141.16	138.03	139.98	137.77	132.89	128.85	135.26	136.83	134.56
-27	46.54	44.06	43.06	40.01	40.4	39.19	43.11	39.18	42.18	42.59	38.67	37.14		147.49	146.72	144.8	141.13	137.87	139.9	137.52	132.63	128.19	134.96	136.62	134.33
-28	46.77	44.15	43.22	39.91	40.34	39.15	43.18	39.11	42.04	42.7	38.57	36.92		148.13	147.08	145.06	141.13	137.72	139.82	137.27	132.38	127.51	134.66	136.43	134.12
-29	46.97	44.25	43.38	39.8	40.28	39.12	43.26	39.05	41.88	42.86	38.47	36.72		148.83	147.45	145.33	141.17	137.57	139.76	137.03	132.14	126.87	134.34	136.26	133.92
-30	47.14	44.33	43.53	39.68	40.22	39.09	43.34	38.99	41.72	43.06	38.38	36.52		149.59	147.84	145.6	141.22	137.43	139.7	136.8	131.9	126.29	133.94	136.08	133.73
-31	47.31	44.4	43.68	39.58	40.16	39.06	43.42	38.94	41.57	43.25	38.3	36.34		150.38	148.29	145.87	141.28	137.29	139.68	136.58	131.66	125.75	133.46	135.88	133.55
-32	47.48	44.45	43.83	39.49	40.1	39.05	43.48	38.89	41.43	43.43	38.25	36.18		151.16	148.77	146.15	141.34	137.15	139.68	136.36	131.4	125.27	132.93	135.67	133.38
-33	47.63	44.5	43.97	39.41	40.03	39.02	43.55	38.82	41.27	43.61	38.2	36.02		151.96	149.27	146.44	141.39	137.01	139.7	136.16	131.14	124.83	132.42	135.46	133.23
-34	47.75	44.54	44.1	39.34	39.97	39	43.62	38.75	41.1	43.81	38.14	35.88		152.79	149.78	146.74	141.44	136.89	139.72	135.98	130.89	124.45	131.97	135.25	133.07
-35	47.82	44.58	44.22	39.28	39.9	38.97	43.68	38.67	40.92	44.02	38.08	35.73		153.65	150.3	147.04	141.48	136.77	139.75	135.83	130.66	124.15	131.5	135.05	132.93
-36	47.85	44.61	44.33	39.24	39.83	38.93	43.76	38.6	40.72	44.24	38.02	35.58		154.54	150.82	147.33	141.52	136.67	139.78	135.69	130.46	123.88	130.96	134.84	132.8
-37	47.84	44.62	44.43	39.2	39.77	38.9	43.84	38.51	40.5	44.44	37.96	35.42		155.45	151.33	147.64	141.57	136.58	139.82	135.56	130.29	123.66	130.39	134.62	132.71
-38	47.81	44.62	44.53	39.18	39.72	38.87	43.95	38.42	40.28	44.63	37.9	35.27		156.36	151.84	147.95	141.63	136.51	139.87	135.44	130.13	123.49	129.82	134.39	132.63
-39	47.76	44.6	44.61	39.17	39.69	38.85	44.07	38.33	40.07	44.81	37.86	35.13		157.25	152.34	148.28	141.71	136.46	139.92	135.31	130	123.37	129.25	134.15	132.58
-40	47.69	44.57	44.69	39.17	39.67	38.83	44.21	38.25	39.88	45	37.84	35.01		158.13	152.84	148.62	141.79	136.42	139.97	135.16	129.88	123.3	128.68	133.91	132.54
-41	47.6	44.51	44.77	39.19	39.67	38.82	44.37	38.19	39.7	45.18	37.83	34.91		159	153.34	148.98	141.9	136.38	140.01	134.99	129.78	123.24	128.13	133.65	132.51
-42	47.48	44.45	44.84	39.24	39.69	38.82	44.54	38.15	39.51	45.35	37.84	34.83		159.85	153.84	149.38	142.02	136.34	140.03	134.82	129.67	123.17	127.62	133.4	132.47
-43	47.36	44.38	44.91	39.31	39.69	38.84	44.69	38.11	39.27	45.52	37.88	34.77		160.65	154.33	149.82	142.15	136.28	140.03	134.65	129.53	123.1	127.16	133.14	132.41
-44	47.24	44.32	44.98	39.4	39.7	38.88	44.83	38.09	39	45.71	37.93	34.73		161.42	154.82	150.31	142.3	136.21	140	134.49	129.35	123.02	126.72	132.86	132.32
-45	47.11	44.25	45.04	39.51	39.69	38.93	44.96	38.06	38.69	45.92	38	34.7		162.17	155.3	150.81	142.44	136.13	139.95	134.34	129.15	122.93	126.29	132.56	132.22
-46	46.98	44.18	45.1	39.63	39.68	38.98	45.08	38.03	38.39	46.14	38.07	34.67		162.89	155.75	151.3	142.57	136.05	139.88	134.22	128.94	122.87	125.86	132.26	132.1
-47	46.83	44.09	45.14	39.76	39.65	39.02	45.2	38.03	38.08	46.36	38.15	34.65		163.6	156.18	151.78	142.68	135.97	139.81	134.11	128.73	122.83	125.44	131.96	131.98
-48	46.67	44.01	45.17	39.9	39.62	39.04	45.32	38.03	37.77	46.59	38.23	34.64		164.29	156.62	152.27	142.79	135.89	139.72	134	128.5	122.8	125.02	131.69	131.85
-49	46.52	43.95	45.18	40.03	39.6	39.04	45.45	38.04	37.49	46.81	38.31	34.61		164.99	157.08	152.76	142.91	135.83	139.62	133.89	128.25	122.73	124.66	131.43	131.73
-50	46.38	43.9	45.18	40.16	39.59	39.02	45.59	38.06	37.23	47.04	38.38	34.58		165.66	157.56	153.25	143.04	135.78	139.51	133.76	127.95	122.63	124.34	131.19	131.62
-51	46.24	43.84	45.17	40.31	39.58	38.99	45.74	38.06	37.01	47.26	38.46	34.53		166.33	158.07	153.73	143.21	135.74	139.4	133.61	127.63	122.52	124.08	130.96	131.5
-52	46.12	43.77	45.16	40.48	39.58	38.94	45.88	38.04	36.8	47.49	38.54	34.49		167.01	158.62	154.22	143.41	135.68	139.31	133.43	127.31	122.41	123.86	130.74	131.4
-53	46.01	43.7	45.14	40.66	39.6	38.88	46.03	37.99	36.6	47.71	38.62	34.43		167.69	159.22	154.69	143.64	135.62	139.24	133.22	127.02	122.32	123.69	130.52	131.29
-54	45.91	43.62	45.12	40.84	39.61	38.82	46.16	37.92	36.4	47.94	38.69	34.38		168.34	159.89	155.18	143.9	135.56	139.19	132.97	126.75	122.25	123.56	130.29	131.19
-55	45.83	43.52	45.11	41.04	39.62	38.74	46.24	37.82	36.18	48.2	38.76	34.34		168.96	160.61	155.67	144.16	135.48	139.14	132.7	126.48	122.2	123.47	130.05	131.1
-56	45.77	43.4	45.1	41.24	39.62	38.65	46.28	37.7	35.94	48.48	38.83	34.31		169.55	161.36	156.18	144.42	135.4	139.12	132.41	126.23	122.18	123.42	129.8	131.01
-57	45.73	43.27	45.1	41.45	39.61	38.56	46.29	37.56	35.68	48.78	38.93	34.27		170.15	162.16	156.69	144.67	135.31	139.1	132.12	125.99	122.18	123.38	129.52	130.93
-58	45.71	43.13	45.09	41.67	39.59	38.48	46.29	37.39	35.43	49.08	39.06	34.24		170.76	163	157.19	144.9	135.22	139.1	131.85	125.76	122.2	123.36	129.2	130.84
-59	45.72	43	45.09	41.9	39.58	38.4	46.26	37.21	35.17	49.38	39.22	34.21		171.36	163.87	157.68	145.12	135.14	139.1	131.58	125.55	122.23	123.37	128.87	130.75
-60	45.74	42.85	45.07	42.13	39.57	38.33	46.23	37.01	34.92	49.67	39.34	34.18		171.97	164.69	158.16	145.34	135.07	139.11	131.31	125.36	122.28	123.41	128.54	130.65
-61	45.77	42.67	45.03	42.36	39.55	38.27	46.19	36.8	34.68	49.92	39.44	34.15		172.58	165.45	158.67	145.54	135.01	139.12	131.04	125.22	122.36	123.5	128.21	130.54
-62	45.81	42.48	44.98	42.59	39.54	38.21	46.16	36.59	34.43	50.13	39.53	34.12		173.19	166.15	159.2	145.74	134.98	139.13	130.78	125.12	122.46	123.6	127.89	130.42
-63	45.87	42.3	44.91	42.82	39.52	38.16	46.13	36.38	34.19	50.31	39.63	34.09		173.8	166.82	159.74	145.95	134.96	139.14	130.5	125.04	122.59	123.73	127.61	130.28
-64	45.95	42.12	44.83	43.05	39.51	38.12	46.12	36.18	33.96	50.48	39.76	34.07		174.41	167.46	160.29	146.19	134.94	139.14	130.2	124.97	122.74	123.87	127.34	130.12
-65	46.04	41.95	44.75	43.26	39.49	38.09	46.12	35.99	33.75	50.64	39.92	34.05		175	168.06	160.85	146.44	134.91	139.14	129.87	124.92	122.9	124.02	127	129.94
-66	46.14	41.81	44.66	43.45	39.49	38.07	46.13	35.8	33.56	50.79	40.07	34.03		175.56	168.62	161.41	146.71	134.88	139.13	129.52	124.88	123.07	124.2	126.61	129.75
-67	46.26	41.7	44.56	43.62	39.48	38.06	46.16	35.62	33.4	50.93	40.17	34		176.08	169.16	161.96	147.03	134.84	139.11	129.15	124.83	123.23	124.42	126.2	129.55
-68	46.38	41.64	44.46	43.8	39.48	38.06	46.2	35.44	33.25	51.04	40.22	33.97		176.56	169.68	162.52	147.4	134.78	139.1	128.77	124.77	123.4	124.67	125.8	129.35
-69	46.52	41.62	44.36	44	39.48	38.06	46.26	35.26	33.13	51.13	40.23	33.94		177.02	170.17	163.09	147.8	134.72	139.08	128.39	124.73	123.56	124.95	125.39	129.15
-70	46.65	41.63	44.26	44.2	39.47	38.05	46.33	35.07	33.02	51.22	40.21	33.9		177.47	170.65	163.65	148.19	134.66	139.07	128.01	124.69	123.72	125.23	124.97	128.96
-71	46.78	41.68	44.17	44.4	39.45	38.02	46.41	34.88	32.92	51.29	40.16	33.87		177.91	171.12	164.21	148.53	134.6	139.07	127.63	124.67	123.87	125.54	124.56	128.78
-72	46.91	41.77	44.07	44.59	39.42	37.98	46.48	34.7	32.83	51.35	40.09	33.83		178.31	171.58	164.75	148.85	134.55	139.06	127.26	124.65	124.02	125.85	124.18	128.61
-73	47.04	41.87	43.97	44.76	39.4	37.96	46.54	34.52	32.73	51.4	40.01	33.79		178.66	172.04	165.26	149.21	134.51	139.02	126.92	124.62	124.16	126.15	123.83	128.46
-74	47.17	42	43.86	44.93	39.38	37.94	46.6	34.36	32.63	51.41	39.92	33.75		178.96	172.51	165.75	149.6	134.48	138.97	126.63	124.59	124.3	126.44	123.52	128.31
-75	47.3	42.15	43.73	45.1	39.36	37.92	46.67	34.21	32.53	51.4	39.83	33.72		179.23	173.01	166.22	150.02	134.45	138.91	126.39	124.55	124.44	126.69	123.22	128.18
-76	47.44	42.33	43.58	45.28	39.34	37.88	46.74	34.06	32.44	51.35	39.74	33.7		179.51	173.54	166.68	150.45	134.42	138.88	126.18	124.5	124.59	126.86	122.92	128.04
-77	47.59	42.52	43.41	45.43	39.33	37.82	46.84	33.91	32.34	51.3	39.67	33.69		179.79	174.11	167.12	150.89	134.38	138.87	126.01	124.44	124.74	126.93	122.62	127.91
-78	47.75	42.72	43.24	45.58	39.32	37.76	46.95	33.75	32.26	51.23	39.6	33.69		-179.93	174.69	167.54	151.33	134.34	138.88	125.86	124.37	124.89	126.95	122.33	127.78
-79	47.88	42.92	43.1	45.72	39.3	37.69	47.07	33.58	32.17	51.14	39.55	33.69		-179.66	175.3	167.94	151.79	134.3	138.91	125.7	124.32	125.03	126.96	122.06	127.67
-80	48	43.12	42.97	45.86	39.26	37.61	47.19	33.38	32.09	51.04	39.51	33.7		-179.39	175.93	168.33	152.25	134.24	138.96	125.53	124.29	125.15	126.98	121.8	127.56
-81	48.11	43.32	42.85	45.99	39.22	37.52	47.27	33.17	32.02	50.93	39.48	33.7		-179.13	176.58	168.7	152.71	134.19	139.01	125.34	124.26	125.27	127	121.53	127.46
-82	48.2	43.52	42.75	46.11	39.19	37.45	47.31	32.93	31.94	50.81	39.46	33.68		-178.88	177.23	169.06	153.18	134.14	139.04	125.17	124.25	125.4	127.02	121.24	127.35
-83	48.29	43.71	42.66	46.22	39.17	37.4	47.35	32.67	31.84	50.7	39.44	33.65		-178.66	177.87	169.38	153.65	134.09	139.06	125.02	124.25	125.53	127.03	120.95	127.23
-84	48.37	43.9	42.59	46.32	39.15	37.35	47.34	32.4	31.75	50.58	39.41	33.59		-178.46	178.49	169.66	154.1	134.04	139.06	124.89	124.28	125.67	126.96	120.63	127.12
-85	48.44	44.08	42.51	46.43	39.11	37.29	47.3	32.14	31.65	50.48	39.38	33.53		-178.26	179.09	169.92	154.55	133.99	139.06	124.76	124.34	125.82	126.8	120.28	127.01
-86	48.49	44.27	42.45	46.53	39.06	37.24	47.21	31.89	31.54	50.39	39.35	33.45		-178.08	179.65	170.16	155	133.94	139.05	124.65	124.42	125.99	126.55	119.91	126.91
-87	48.53	44.44	42.38	46.63	39	37.2	47.1	31.66	31.45	50.29	39.3	33.35		-177.92	-179.84	170.4	155.44	133.89	139.02	124.57	124.52	126.17	126.26	119.53	126.83
-88	48.56	44.59	42.31	46.73	38.93	37.18	46.92	31.44	31.36	50.13	39.23	33.25		-177.78	-179.38	170.64	155.9	133.83	138.98	124.52	124.64	126.36	125.98	119.16	126.78
-89	48.56	44.72	42.24	46.82	38.87	37.16	46.66	31.24	31.29	49.94	39.13	33.14		-177.67	-178.97	170.9	156.37	133.77	138.95	124.5	124.77	126.56	125.72	118.8	126.75
-90	48.54	44.82	42.19	46.9	38.8	37.15	46.36	31.05	31.22	49.73	39.02	33.02		-177.56	-178.62	171.16	156.84	133.71	138.92	124.52	124.91	126.76	125.5	118.45	126.73
-91	48.52	44.88	42.16	46.97	38.76	37.14	46.06	30.86	31.16	49.53	38.91	32.89		-177.43	-178.29	171.43	157.32	133.65	138.89	124.63	125.05	126.95	125.32	118.12	126.71
-92	48.49	44.91	42.16	47.05	38.73	37.13	45.76	30.68	31.11	49.36	38.8	32.76		-177.29	-177.99	171.72	157.8	133.58	138.87	124.8	125.19	127.13	125.18	117.8	126.69
-93	48.45	44.93	42.19	47.11	38.7	37.13	45.45	30.5	31.05	49.19	38.68	32.63		-177.15	-177.73	172.01	158.28	133.49	138.86	124.97	125.34	127.31	125.04	117.5	126.68
-94	48.42	44.93	42.23	47.16	38.66	37.12	45.12	30.33	31	49.02	38.58	32.5		-177.05	-177.51	172.32	158.75	133.37	138.87	125.09	125.48	127.48	124.87	117.23	126.7
-95	48.38	44.93	42.31	47.2	38.6	37.13	44.8	30.16	30.95	48.85	38.5	32.36		-176.98	-177.33	172.65	159.23	133.21	138.89	125.17	125.62	127.64	124.69	116.98	126.73
-96	48.34	44.93	42.4	47.24	38.53	37.13	44.49	30.01	30.9	48.69	38.44	32.24		-176.93	-177.17	173	159.71	133.05	138.91	125.2	125.76	127.79	124.51	116.71	126.78
-97	48.28	44.94	42.51	47.28	38.45	37.13	44.17	29.86	30.86	48.52	38.37	32.12		-176.86	-177	173.39	160.22	132.89	138.93	125.19	125.91	127.94	124.33	116.43	126.84
-98	48.2	44.95	42.64	47.32	38.37	37.14	43.88	29.72	30.83	48.37	38.31	32.02		-176.78	-176.81	173.81	160.74	132.75	138.93	125.13	126.05	128.1	124.16	116.14	126.91
-99	48.1	44.99	42.8	47.36	38.3	37.16	43.61	29.58	30.79	48.22	38.24	31.93		-176.71	-176.61	174.25	161.26	132.62	138.92	125.04	126.19	128.25	123.98	115.82	126.98
-100	48.01	45.06	42.96	47.39	38.22	37.2	43.33	29.42	30.75	48.07	38.17	31.86		-176.65	-176.37	174.69	161.78	132.5	138.91	124.93	126.33	128.39	123.79	115.46	127.03
-101	47.91	45.16	43.14	47.42	38.15	37.24	43.03	29.26	30.7	47.91	38.11	31.8		-176.6	-176.12	175.14	162.3	132.37	138.91	124.8	126.47	128.53	123.61	115.05	127.06
-102	47.8	45.26	43.32	47.44	38.07	37.27	42.7	29.1	30.64	47.76	38.03	31.74		-176.55	-175.88	175.59	162.82	132.23	138.89	124.65	126.61	128.66	123.43	114.61	127.08
-103	47.69	45.34	43.46	47.44	37.98	37.3	42.33	28.93	30.56	47.64	37.95	31.67		-176.49	-175.67	176.05	163.36	132.03	138.84	124.51	126.75	128.8	123.25	114.15	127.08
-104	47.57	45.4	43.57	47.43	37.88	37.31	41.92	28.77	30.46	47.54	37.84	31.58		-176.43	-175.49	176.5	163.9	131.79	138.75	124.4	126.9	128.94	123.09	113.69	127.07
-105	47.45	45.44	43.66	47.41	37.79	37.32	41.49	28.61	30.36	47.45	37.7	31.47		-176.38	-175.32	176.95	164.44	131.53	138.63	124.36	127.04	129.09	122.92	113.26	127.06
-106	47.34	45.47	43.74	47.38	37.68	37.32	41.07	28.46	30.25	47.36	37.53	31.35		-176.34	-175.17	177.38	164.99	131.26	138.52	124.35	127.2	129.24	122.74	112.88	127.05
-107	47.24	45.47	43.83	47.36	37.57	37.32	40.67	28.32	30.15	47.26	37.35	31.2		-176.32	-175.04	177.79	165.54	130.96	138.4	124.4	127.37	129.4	122.54	112.52	127.05
-108	47.15	45.46	43.91	47.32	37.45	37.31	40.32	28.19	30.04	47.16	37.15	31.04		-176.34	-174.91	178.18	166.09	130.66	138.3	124.51	127.54	129.57	122.35	112.18	127.05
-109	47.05	45.44	43.99	47.28	37.34	37.28	40.03	28.06	29.93	47.02	36.94	30.88		-176.39	-174.8	178.54	166.65	130.36	138.2	124.67	127.69	129.75	122.17	111.83	127.05
-110	46.96	45.39	44.07	47.23	37.25	37.24	39.81	27.94	29.81	46.85	36.73	30.71		-176.48	-174.69	178.89	167.2	130.06	138.12	124.85	127.84	129.94	121.99	111.51	127.06
-111	46.86	45.32	44.14	47.19	37.16	37.22	39.63	27.83	29.69	46.65	36.53	30.53		-176.58	-174.6	179.22	167.76	129.75	138.04	125.02	127.98	130.13	121.82	111.23	127.09
-112	46.74	45.23	44.2	47.15	37.06	37.21	39.48	27.74	29.58	46.41	36.32	30.34		-176.65	-174.53	179.51	168.33	129.38	137.97	125.17	128.12	130.32	121.7	110.97	127.13
-113	46.61	45.12	44.25	47.12	36.93	37.22	39.37	27.65	29.49	46.12	36.09	30.16		-176.68	-174.48	179.76	168.91	128.91	137.91	125.31	128.27	130.49	121.58	110.73	127.19
-114	46.47	45.01	44.27	47.11	36.78	37.24	39.27	27.57	29.4	45.8	35.86	29.98		-176.71	-174.42	179.98	169.49	128.42	137.85	125.42	128.41	130.67	121.51	110.5	127.28
-115	46.35	44.89	44.28	47.12	36.63	37.24	39.17	27.48	29.32	45.5	35.65	29.82		-176.72	-174.34	-179.84	170.05	127.96	137.79	125.48	128.54	130.84	121.51	110.28	127.4
-116	46.25	44.76	44.26	47.15	36.49	37.23	39.05	27.38	29.26	45.21	35.45	29.67		-176.71	-174.24	-179.69	170.6	127.53	137.72	125.5	128.66	131	121.56	110.1	127.55
-117	46.16	44.63	44.23	47.18	36.34	37.21	38.94	27.28	29.19	44.92	35.26	29.55		-176.7	-174.13	-179.57	171.16	127.12	137.65	125.48	128.79	131.16	121.61	109.93	127.71
-118	46.08	44.52	44.2	47.23	36.21	37.19	38.84	27.19	29.13	44.65	35.06	29.43		-176.71	-174.04	-179.45	171.72	126.71	137.56	125.46	128.91	131.31	121.66	109.75	127.88
-119	46.01	44.4	44.16	47.28	36.11	37.16	38.73	27.11	29.06	44.39	34.86	29.34		-176.73	-173.96	-179.35	172.29	126.31	137.46	125.44	129.02	131.45	121.7	109.55	128.05
-120	45.94	44.27	44.12	47.35	36.02	37.12	38.63	27.03	28.99	44.14	34.65	29.26		-176.76	-173.87	-179.27	172.85	125.9	137.35	125.45	129.15	131.58	121.75	109.34	128.22

## Sheet: TMK-A-016
	Latitude										Longitude
	Date	DD/MM/YYYY
Hours	2012-08-08	2012-09-08	2012-10-08	2012-11-08	2012-12-08	13/8/2012	14/8/2012	15/8/2012	16/8/2012		2012-08-08	2012-09-08	2012-10-08	2012-11-08	2012-12-08	13/8/2012	14/8/2012	15/8/2012	16/8/2012
0	42.7	42.7	42.7	42.7	42.7	42.7	42.7	42.7	42.7		141.57	141.57	141.57	141.57	141.57	141.57	141.57	141.57	141.57
-1	42.75	42.6	42.73	42.61	42.53	42.53	42.78	42.48	42.7		141.53	141.66	141.55	141.45	141.53	141.62	141.36	141.66	141.33
-2	42.79	42.49	42.74	42.51	42.38	42.39	42.84	42.28	42.7		141.5	141.75	141.57	141.33	141.49	141.68	141.14	141.77	141.09
-3	42.84	42.38	42.74	42.41	42.25	42.26	42.89	42.09	42.72		141.48	141.87	141.62	141.22	141.46	141.74	140.92	141.89	140.88
-4	42.93	42.26	42.75	42.33	42.13	42.12	42.92	41.93	42.76		141.47	141.99	141.67	141.11	141.47	141.75	140.71	141.99	140.71
-5	43.05	42.16	42.75	42.28	42.01	42	42.93	41.79	42.8		141.46	142.12	141.73	140.99	141.51	141.72	140.53	142.08	140.57
-6	43.18	42.06	42.75	42.23	41.91	41.87	42.93	41.67	42.83		141.48	142.25	141.8	140.86	141.56	141.66	140.36	142.13	140.42
-7	43.29	41.97	42.76	42.19	41.79	41.74	42.91	41.58	42.8		141.53	142.39	141.88	140.71	141.61	141.6	140.21	142.15	140.27
-8	43.37	41.87	42.77	42.16	41.67	41.62	42.88	41.5	42.71		141.59	142.51	141.97	140.53	141.64	141.54	140.09	142.13	140.08
-9	43.45	41.78	42.78	42.12	41.54	41.51	42.85	41.45	42.58		141.66	142.62	142.08	140.33	141.66	141.51	139.98	142.09	139.88
-10	43.53	41.69	42.78	42.07	41.42	41.39	42.86	41.4	42.4		141.72	142.72	142.2	140.12	141.69	141.52	139.86	142.03	139.69
-11	43.6	41.61	42.77	42.02	41.3	41.27	42.91	41.37	42.17		141.77	142.82	142.34	139.9	141.72	141.57	139.73	141.94	139.47
-12	43.67	41.55	42.75	41.97	41.19	41.13	42.98	41.36	41.87		141.81	142.91	142.51	139.69	141.76	141.62	139.58	141.84	139.22
-13	43.72	41.49	42.75	41.92	41.08	41	43.08	41.38	41.52		141.86	142.98	142.69	139.51	141.81	141.66	139.42	141.72	138.96
-14	43.76	41.45	42.77	41.88	40.97	40.85	43.2	41.43	41.15		141.9	143.03	142.88	139.36	141.87	141.69	139.23	141.58	138.7
-15	43.79	41.41	42.8	41.84	40.87	40.72	43.32	41.5	40.78		141.95	143.05	143.06	139.24	141.92	141.7	139.03	141.42	138.47
-16	43.84	41.4	42.84	41.82	40.78	40.59	43.43	41.57	40.44		141.98	143.07	143.19	139.13	141.93	141.71	138.85	141.23	138.27
-17	43.91	41.4	42.88	41.8	40.69	40.47	43.52	41.64	40.11		142.01	143.07	143.29	139.03	141.91	141.72	138.69	141.03	138.1
-18	43.98	41.42	42.91	41.8	40.61	40.36	43.59	41.71	39.8		142.04	143.06	143.39	138.95	141.88	141.72	138.55	140.82	137.95
-19	44.07	41.46	42.93	41.83	40.55	40.23	43.65	41.75	39.5		142.07	143.01	143.5	138.86	141.85	141.7	138.46	140.6	137.78
-20	44.17	41.5	42.95	41.88	40.52	40.1	43.7	41.78	39.22		142.09	142.94	143.64	138.78	141.85	141.66	138.41	140.38	137.59
-21	44.27	41.57	42.97	41.93	40.5	39.97	43.75	41.8	38.95		142.12	142.87	143.77	138.7	141.85	141.62	138.4	140.13	137.38
-22	44.37	41.65	42.99	41.97	40.49	39.84	43.8	41.82	38.7		142.16	142.8	143.9	138.59	141.84	141.61	138.43	139.88	137.15
-23	44.48	41.77	43.03	42	40.48	39.69	43.85	41.84	38.45		142.21	142.75	144.04	138.48	141.83	141.61	138.51	139.63	136.89
-24	44.58	41.9	43.03	42.02	40.47	39.55	43.9	41.86	38.2		142.26	142.71	144.21	138.37	141.81	141.64	138.63	139.37	136.65
-25	44.68	42.03	43	42.01	40.42	39.41	43.95	41.9	37.92		142.33	142.68	144.42	138.31	141.79	141.67	138.77	139.11	136.46
-26	44.79	42.15	42.94	41.99	40.35	39.27	43.99	41.96	37.63		142.38	142.67	144.68	138.28	141.78	141.72	138.94	138.85	136.31
-27	44.91	42.26	42.87	41.96	40.28	39.12	44.03	42.04	37.33		142.43	142.67	144.97	138.29	141.79	141.76	139.13	138.58	136.19
-28	45.04	42.38	42.81	41.94	40.23	38.98	44.07	42.11	37.01		142.46	142.67	145.25	138.31	141.82	141.8	139.31	138.31	136.08
-29	45.19	42.49	42.75	41.92	40.2	38.84	44.1	42.2	36.7		142.47	142.67	145.55	138.37	141.87	141.83	139.49	138.03	135.99
-30	45.35	42.61	42.67	41.91	40.18	38.71	44.14	42.29	36.43		142.47	142.69	145.84	138.44	141.9	141.85	139.65	137.73	135.96
-31	45.51	42.7	42.58	41.9	40.17	38.57	44.18	42.4	36.18		142.46	142.72	146.1	138.54	141.89	141.87	139.73	137.41	136
-32	45.68	42.78	42.49	41.88	40.16	38.43	44.23	42.51	35.98		142.45	142.77	146.32	138.67	141.84	141.88	139.75	137.08	136.09
-33	45.86	42.84	42.4	41.85	40.14	38.27	44.27	42.63	35.82		142.43	142.82	146.5	138.81	141.77	141.9	139.69	136.75	136.2
-34	46.06	42.91	42.3	41.81	40.11	38.1	44.31	42.76	35.69		142.43	142.85	146.67	138.96	141.69	141.93	139.57	136.42	136.3
-35	46.28	42.98	42.19	41.77	40.07	37.91	44.32	42.88	35.58		142.46	142.86	146.81	139.12	141.61	141.96	139.41	136.1	136.4
-36	46.49	43.05	42.07	41.72	40.02	37.71	44.29	42.99	35.49		142.51	142.86	146.94	139.3	141.53	142	139.19	135.81	136.49
-37	46.69	43.11	41.92	41.66	39.96	37.52	44.21	43.11	35.41		142.58	142.87	147.07	139.5	141.46	142.03	138.91	135.54	136.57
-38	46.88	43.15	41.76	41.58	39.89	37.33	44.08	43.23	35.34		142.66	142.88	147.2	139.71	141.4	142.05	138.6	135.29	136.64
-39	47.05	43.2	41.59	41.48	39.82	37.14	43.93	43.36	35.27		142.76	142.89	147.32	139.94	141.34	142.06	138.31	135.05	136.71
-40	47.21	43.26	41.41	41.38	39.76	36.96	43.8	43.51	35.21		142.88	142.91	147.43	140.18	141.31	142.06	138.04	134.81	136.76
-41	47.37	43.31	41.24	41.29	39.7	36.8	43.7	43.68	35.15		143.03	142.94	147.53	140.43	141.28	142.04	137.76	134.54	136.8
-42	47.54	43.36	41.06	41.21	39.65	36.62	43.6	43.87	35.08		143.21	142.95	147.6	140.68	141.24	142.02	137.46	134.26	136.84
-43	47.71	43.42	40.87	41.13	39.61	36.41	43.48	44.05	35		143.41	142.95	147.65	140.94	141.2	141.98	137.14	133.97	136.88
-44	47.88	43.49	40.68	41.07	39.6	36.18	43.35	44.23	34.91		143.64	142.93	147.67	141.19	141.14	141.93	136.78	133.7	136.91
-45	48.03	43.56	40.48	41.02	39.6	35.94	43.23	44.42	34.8		143.89	142.9	147.68	141.41	141.09	141.9	136.4	133.42	136.91
-46	48.16	43.63	40.3	40.97	39.6	35.69	43.12	44.61	34.7		144.19	142.85	147.66	141.6	141.02	141.9	136.04	133.13	136.87
-47	48.28	43.71	40.13	40.92	39.6	35.44	42.98	44.81	34.6		144.5	142.8	147.62	141.76	140.96	141.93	135.71	132.81	136.8
-48	48.36	43.78	39.98	40.87	39.59	35.2	42.85	45.01	34.5		144.84	142.75	147.54	141.92	140.88	141.97	135.4	132.47	136.69
-49	48.42	43.85	39.83	40.82	39.59	34.98	42.75	45.2	34.4		145.17	142.73	147.45	142.09	140.82	142.01	135.12	132.13	136.56
-50	48.44	43.91	39.69	40.76	39.58	34.78	42.69	45.37	34.3		145.49	142.74	147.34	142.29	140.76	142.06	134.88	131.76	136.43
-51	48.43	43.96	39.58	40.7	39.57	34.61	42.66	45.53	34.2		145.83	142.75	147.21	142.5	140.71	142.12	134.63	131.38	136.28
-52	48.42	44.01	39.49	40.63	39.56	34.44	42.66	45.7	34.1		146.2	142.76	147.07	142.71	140.67	142.18	134.36	130.98	136.13
-53	48.39	44.09	39.43	40.58	39.54	34.28	42.69	45.88	34		146.61	142.78	146.91	142.93	140.65	142.23	134.06	130.58	135.98
-54	48.35	44.2	39.42	40.54	39.52	34.13	42.74	46.06	33.89		147.03	142.82	146.73	143.14	140.63	142.27	133.73	130.17	135.84
-55	48.3	44.33	39.48	40.48	39.5	33.99	42.8	46.25	33.77		147.43	142.85	146.53	143.33	140.63	142.31	133.37	129.75	135.69
-56	48.26	44.5	39.62	40.41	39.48	33.86	42.85	46.45	33.63		147.81	142.88	146.31	143.5	140.65	142.34	132.98	129.29	135.54
-57	48.19	44.71	39.82	40.34	39.46	33.73	42.89	46.64	33.47		148.16	142.91	146.09	143.66	140.67	142.37	132.59	128.79	135.39
-58	48.11	44.93	40.13	40.28	39.44	33.61	42.93	46.82	33.27		148.46	142.98	145.87	143.82	140.69	142.38	132.25	128.28	135.21
-59	48.01	45.16	40.52	40.22	39.43	33.49	42.98	46.99	33.03		148.7	143.07	145.73	143.99	140.73	142.38	131.94	127.76	134.99
-60	47.89	45.41	40.96	40.16	39.41	33.36	43.05	47.15	32.78		148.92	143.21	145.7	144.12	140.77	142.37	131.62	127.28	134.76
-61	47.76	45.67	41.41	40.09	39.4	33.24	43.1	47.33	32.52		149.15	143.38	145.82	144.22	140.81	142.36	131.26	126.88	134.55
-62	47.6	45.94	41.81	40.02	39.38	33.12	43.16	47.51	32.27		149.4	143.61	146.08	144.26	140.84	142.34	130.85	126.52	134.36
-63	47.44	46.21	42.14	39.96	39.36	32.99	43.22	47.72	32		149.65	143.9	146.46	144.28	140.88	142.32	130.44	126.18	134.2
-64	47.27	46.45	42.39	39.92	39.34	32.86	43.27	47.96	31.73		149.88	144.21	146.87	144.28	140.91	142.3	130.03	125.83	134.06
-65	47.12	46.66	42.55	39.88	39.33	32.73	43.32	48.24	31.49		150.08	144.54	147.28	144.25	140.93	142.28	129.64	125.45	133.95
-66	46.97	46.85	42.63	39.86	39.31	32.6	43.35	48.56	31.26		150.22	144.86	147.66	144.18	140.95	142.26	129.25	125.06	133.85
-67	46.82	47.02	42.63	39.84	39.27	32.47	43.37	48.9	31.04		150.29	145.17	147.99	144.06	140.99	142.24	128.86	124.65	133.77
-68	46.7	47.16	42.55	39.84	39.23	32.34	43.34	49.25	30.84		150.29	145.48	148.27	143.88	141.05	142.23	128.43	124.23	133.69
-69	46.58	47.27	42.41	39.84	39.2	32.22	43.3	49.6	30.65		150.26	145.8	148.51	143.69	141.13	142.22	127.96	123.82	133.62
-70	46.46	47.34	42.25	39.85	39.19	32.1	43.28	49.95	30.47		150.23	146.11	148.74	143.51	141.21	142.21	127.51	123.43	133.56
-71	46.34	47.39	42.02	39.87	39.2	31.98	43.3	50.31	30.29		150.2	146.42	148.98	143.32	141.3	142.2	127.12	123.07	133.51
-72	46.21	47.41	41.76	39.9	39.22	31.89	43.33	50.68	30.12		150.17	146.72	149.25	143.14	141.4	142.2	126.78	122.73	133.46
-73	46.07	47.41	41.52	39.94	39.26	31.83	43.38	51.02	29.96		150.17	147.01	149.53	142.98	141.51	142.2	126.44	122.42	133.41
-74	45.92	47.39	41.31	39.97	39.31	31.79	43.47	51.34	29.8		150.2	147.31	149.78	142.83	141.64	142.21	126.13	122.14	133.38
-75	45.77	47.36	41.1	40.01	39.37	31.77	43.59	51.66	29.65		150.24	147.6	149.98	142.69	141.76	142.21	125.83	121.88	133.35
-76	45.61	47.31	40.9	40.06	39.43	31.77	43.72	51.97	29.5		150.26	147.86	150.13	142.57	141.89	142.2	125.54	121.65	133.33
-77	45.46	47.25	40.7	40.09	39.48	31.78	43.88	52.28	29.35		150.26	148.09	150.24	142.47	142	142.19	125.25	121.43	133.32
-78	45.31	47.18	40.51	40.13	39.51	31.82	44.05	52.59	29.2		150.23	148.26	150.32	142.38	142.12	142.15	124.97	121.25	133.31
-79	45.16	47.1	40.28	40.17	39.55	31.87	44.21	52.9	29.06		150.2	148.38	150.36	142.3	142.23	142.08	124.7	121.08	133.29
-80	45.02	47	40.03	40.21	39.57	31.94	44.37	53.22	28.92		150.16	148.42	150.37	142.21	142.35	142	124.44	120.92	133.27
-81	44.87	46.9	39.75	40.25	39.58	32.04	44.53	53.54	28.78		150.12	148.41	150.36	142.12	142.47	141.89	124.2	120.79	133.25
-82	44.73	46.78	39.47	40.29	39.59	32.13	44.69	53.86	28.64		150.07	148.39	150.37	142.03	142.6	141.78	124.01	120.66	133.25
-83	44.6	46.66	39.19	40.33	39.59	32.24	44.88	54.18	28.51		150.03	148.36	150.39	141.94	142.76	141.66	123.88	120.51	133.28
-84	44.48	46.53	38.9	40.37	39.58	32.34	45.08	54.5	28.39		149.97	148.31	150.41	141.88	142.92	141.53	123.78	120.35	133.32
-85	44.34	46.39	38.6	40.43	39.55	32.41	45.32	54.79	28.28		149.9	148.25	150.41	141.85	143.08	141.41	123.64	120.2	133.38
-86	44.19	46.24	38.3	40.49	39.52	32.47	45.59	55.05	28.18		149.81	148.15	150.39	141.85	143.21	141.28	123.49	120.03	133.46
-87	44.04	46.09	37.99	40.56	39.48	32.52	45.87	55.29	28.1		149.73	148.04	150.38	141.88	143.35	141.18	123.34	119.89	133.56
-88	43.91	45.94	37.7	40.63	39.46	32.58	46.16	55.53	28.03		149.67	147.96	150.41	141.91	143.5	141.08	123.17	119.8	133.67
-89	43.78	45.8	37.42	40.69	39.46	32.66	46.47	55.78	27.99		149.63	147.89	150.46	141.93	143.67	141.01	122.99	119.72	133.79
-90	43.66	45.67	37.15	40.75	39.48	32.74	46.79	56.03	27.95		149.6	147.8	150.52	141.95	143.84	140.93	122.77	119.59	133.9
-91	43.54	45.57	36.9	40.78	39.51	32.81	47.09	56.27	27.91		149.59	147.69	150.57	141.95	143.97	140.85	122.5	119.4	133.99
-92	43.43	45.49	36.67	40.79	39.55	32.88	47.36	56.5	27.88		149.59	147.57	150.61	141.94	144.06	140.76	122.19	119.17	134.06
-93	43.33	45.4	36.47	40.78	39.61	32.96	47.6	56.71	27.84		149.59	147.41	150.65	141.91	144.13	140.67	121.84	118.94	134.11
-94	43.24	45.29	36.27	40.77	39.69	33.05	47.82	56.91	27.8		149.61	147.19	150.7	141.86	144.17	140.6	121.5	118.73	134.16
-95	43.15	45.16	36.1	40.77	39.79	33.16	48.04	57.09	27.76		149.64	146.91	150.76	141.8	144.18	140.56	121.17	118.52	134.22
-96	43.08	45	35.94	40.78	39.91	33.28	48.26	57.27	27.72		149.67	146.59	150.83	141.73	144.17	140.51	120.84	118.33	134.27
-97	43.02	44.83	35.79	40.81	40.06	33.43	48.47	57.45	27.69		149.7	146.26	150.89	141.65	144.14	140.48	120.52	118.18	134.31
-98	42.97	44.6	35.66	40.86	40.24	33.61	48.68	57.64	27.66		149.73	145.95	150.94	141.55	144.09	140.46	120.19	118.05	134.35
-99	42.93	44.34	35.54	40.94	40.44	33.8	48.9	57.84	27.64		149.76	145.66	150.98	141.44	144.03	140.44	119.87	117.92	134.39
-100	42.89	44.09	35.43	41.04	40.66	34	49.12	58.06	27.61		149.8	145.33	151.03	141.31	143.96	140.44	119.57	117.78	134.41
-101	42.86	43.87	35.32	41.19	40.9	34.21	49.35	58.31	27.58		149.84	144.94	151.09	141.19	143.88	140.44	119.27	117.65	134.44
-102	42.84	43.65	35.23	41.37	41.15	34.44	49.58	58.56	27.54		149.89	144.54	151.17	141.05	143.84	140.47	118.98	117.52	134.45
-103	42.82	43.41	35.15	41.56	41.38	34.7	49.8	58.81	27.51		149.93	144.19	151.28	140.87	143.84	140.51	118.66	117.36	134.43
-104	42.83	43.14	35.09	41.78	41.63	34.97	50.02	59.06	27.47		149.96	143.91	151.41	140.66	143.9	140.56	118.3	117.16	134.39
-105	42.84	42.86	35.04	42.03	41.88	35.24	50.23	59.29	27.43		149.99	143.77	151.57	140.44	143.97	140.63	117.96	116.94	134.35
-106	42.86	42.62	35.01	42.29	42.12	35.51	50.46	59.5	27.37		150.01	143.78	151.76	140.26	144.05	140.71	117.67	116.71	134.31
-107	42.9	42.41	34.99	42.56	42.36	35.76	50.69	59.7	27.29		150.03	143.88	151.98	140.11	144.14	140.8	117.39	116.47	134.28
-108	42.94	42.21	34.97	42.86	42.57	36.02	50.95	59.88	27.2		150.06	144.04	152.2	140	144.23	140.93	117.1	116.25	134.27
-109	42.99	42	34.97	43.18	42.76	36.26	51.25	60.05	27.1		150.08	144.22	152.42	139.93	144.34	141.08	116.8	116.08	134.28
-110	43.05	41.78	34.98	43.56	42.94	36.47	51.58	60.23	27		150.11	144.42	152.62	139.91	144.47	141.22	116.53	115.97	134.3
-111	43.1	41.57	34.98	43.99	43.1	36.64	51.94	60.4	26.9		150.13	144.63	152.84	139.94	144.61	141.38	116.29	115.91	134.34
-112	43.16	41.38	34.97	44.45	43.24	36.8	52.29	60.58	26.82		150.17	144.86	153.06	140	144.76	141.55	116.06	115.85	134.4
-113	43.21	41.22	34.97	44.97	43.36	36.95	52.66	60.76	26.75		150.21	145.1	153.28	140.13	144.89	141.74	115.87	115.81	134.47
-114	43.27	41.07	34.97	45.51	43.46	37.1	53.04	60.97	26.7		150.26	145.35	153.5	140.32	145	141.98	115.73	115.77	134.54
-115	43.34	40.94	34.99	46.03	43.54	37.23	53.45	61.18	26.66		150.32	145.6	153.71	140.56	145.07	142.24	115.63	115.73	134.59
-116	43.41	40.82	35.03	46.56	43.61	37.34	53.88	61.4	26.64		150.39	145.84	153.91	140.84	145.12	142.51	115.58	115.67	134.62
-117	43.48	40.7	35.08	47.08	43.66	37.45	54.33	61.62	26.63		150.46	146.1	154.12	141.18	145.15	142.78	115.58	115.61	134.65
-118	43.56	40.61	35.14	47.56	43.72	37.57	54.77	61.84	26.62		150.52	146.35	154.32	141.58	145.12	143.03	115.62	115.54	134.65
-119	43.66	40.53	35.2	47.99	43.77	37.69	55.23	62.07	26.61		150.59	146.6	154.53	142.04	145.07	143.28	115.74	115.47	134.65
-120	43.76	40.46	35.27	48.36	43.81	37.81	55.7	62.29	26.59		150.65	146.84	154.74	142.56	144.98	143.52	115.94	115.4	134.64

## Sheet: TMK-A-018
	Latitude									Longitude
	Date	DD/MM/YYYY
Hours	24/8/2012	25/8/2012	26/8/2012	27/8/2012	28/8/2012	29/8/2012	30/8/2012	31/8/2012		24/8/2012	25/8/2012	26/8/2012	27/8/2012	28/8/2012	29/8/2012	30/8/2012	31/8/2012
0	42.7	42.7	42.7	42.7	42.7	42.7	42.7	42.7		141.57	141.57	141.57	141.57	141.57	141.57	141.57	141.57
-1	42.66	42.6	42.61	42.78	42.66	42.45	42.58	42.71		141.5	141.49	141.38	141.42	141.55	141.51	141.21	141.52
-2	42.63	42.52	42.55	42.85	42.62	42.23	42.44	42.73		141.42	141.42	141.14	141.25	141.51	141.47	140.8	141.44
-3	42.6	42.45	42.51	42.9	42.58	42.04	42.31	42.75		141.31	141.34	140.86	141.06	141.47	141.46	140.35	141.32
-4	42.57	42.4	42.49	42.95	42.54	41.87	42.18	42.75		141.15	141.27	140.59	140.87	141.4	141.45	139.88	141.15
-5	42.55	42.35	42.47	43	42.5	41.72	42.08	42.74		140.95	141.19	140.31	140.66	141.32	141.44	139.44	140.95
-6	42.52	42.32	42.45	43.04	42.46	41.59	42.01	42.72		140.74	141.11	140.02	140.43	141.23	141.41	138.99	140.74
-7	42.51	42.29	42.4	43.08	42.44	41.46	41.98	42.7		140.55	141.02	139.69	140.18	141.16	141.39	138.48	140.53
-8	42.5	42.26	42.33	43.11	42.43	41.33	42.04	42.66		140.37	140.93	139.33	139.91	141.09	141.37	137.89	140.34
-9	42.48	42.22	42.24	43.12	42.43	41.2	42.14	42.61		140.2	140.84	138.97	139.63	141.03	141.35	137.24	140.14
-10	42.44	42.17	42.14	43.13	42.42	41.08	42.24	42.55		140.03	140.74	138.62	139.33	140.94	141.33	136.53	139.93
-11	42.37	42.11	42.03	43.13	42.41	40.97	42.38	42.49		139.85	140.63	138.26	139.04	140.83	141.29	135.76	139.7
-12	42.28	42.05	41.92	43.14	42.4	40.87	42.61	42.42		139.68	140.52	137.92	138.75	140.71	141.26	134.9	139.46
-13	42.19	41.99	41.79	43.16	42.38	40.77	42.95	42.35		139.52	140.41	137.63	138.46	140.58	141.22	133.91	139.22
-14	42.1	41.93	41.66	43.21	42.35	40.66	43.34	42.29		139.35	140.3	137.38	138.19	140.43	141.2	132.73	138.96
-15	42	41.88	41.53	43.28	42.32	40.56	43.77	42.22		139.18	140.19	137.16	137.93	140.27	141.17	131.61	138.68
-16	41.92	41.82	41.41	43.36	42.29	40.47	44.23	42.13		139.03	140.09	136.95	137.65	140.12	141.15	130.32	138.35
-17	41.83	41.77	41.31	43.45	42.26	40.38	44.76	42.03		138.87	140.01	136.75	137.37	139.96	141.14	129.05	137.96
-18	41.74	41.72	41.22	43.56	42.23	40.3	45.3	41.94		138.72	139.93	136.54	137.12	139.81	141.12	127.99	137.54
-19	41.66	41.68	41.14	43.71	42.23	40.23	45.87	41.86		138.56	139.85	136.3	136.88	139.65	141.1	127.16	137.12
-20	41.58	41.65	41.09	43.89	42.24	40.17	46.44	41.82		138.4	139.76	136.02	136.68	139.5	141.06	126.44	136.68
-21	41.52	41.62	41.04	44.09	42.27	40.13	46.93	41.8		138.22	139.65	135.72	136.48	139.33	141.02	125.92	136.21
-22	41.45	41.58	40.97	44.27	42.29	40.09	47.45	41.81		138.03	139.53	135.4	136.27	139.14	140.96	125.51	135.73
-23	41.37	41.55	40.91	44.45	42.31	40.06	47.92	41.83		137.83	139.39	135.06	136.06	138.94	140.9	125.1	135.22
-24	41.29	41.5	40.83	44.62	42.33	40.03	48.28	41.88		137.62	139.24	134.73	135.86	138.7	140.84	124.75	134.71
-25	41.19	41.44	40.76	44.75	42.33	40.02	48.55	41.95		137.42	139.09	134.42	135.67	138.43	140.78	124.56	134.21
-26	41.07	41.37	40.69	44.84	42.31	40.01	48.75	42.02		137.2	138.92	134.13	135.49	138.13	140.73	124.52	133.71
-27	40.94	41.3	40.62	44.91	42.28	40.01	48.91	42.09		136.99	138.74	133.85	135.33	137.81	140.68	124.56	133.19
-28	40.81	41.22	40.54	44.94	42.24	40.02	49.04	42.2		136.76	138.54	133.58	135.21	137.48	140.61	124.66	132.66
-29	40.67	41.13	40.45	44.95	42.2	40.03	49.13	42.34		136.51	138.31	133.3	135.11	137.15	140.54	124.79	132.14
-30	40.53	41.03	40.36	44.92	42.16	40.06	49.2	42.52		136.24	138.07	133.01	135	136.81	140.45	124.94	131.63
-31	40.38	40.91	40.26	44.84	42.11	40.09	49.26	42.69		135.91	137.79	132.71	134.91	136.45	140.35	125.04	131.1
-32	40.22	40.78	40.15	44.72	42.06	40.12	49.31	42.85		135.52	137.5	132.41	134.84	136.08	140.25	125.11	130.54
-33	40.06	40.64	40.02	44.55	42.01	40.16	49.34	43.05		135.12	137.2	132.11	134.76	135.69	140.13	125.11	129.9
-34	39.88	40.48	39.88	44.37	41.96	40.18	49.35	43.25		134.71	136.9	131.81	134.65	135.3	140.01	125.04	129.2
-35	39.69	40.3	39.71	44.16	41.91	40.2	49.35	43.45		134.3	136.61	131.54	134.53	134.93	139.88	124.89	128.46
-36	39.5	40.1	39.54	43.95	41.85	40.19	49.33	43.63		133.9	136.32	131.3	134.43	134.57	139.74	124.68	127.69
-37	39.32	39.88	39.36	43.75	41.78	40.16	49.28	43.82		133.53	136.04	131.11	134.33	134.23	139.61	124.42	126.98
-38	39.15	39.64	39.18	43.55	41.71	40.11	49.19	44.01		133.21	135.79	130.96	134.22	133.9	139.49	124.13	126.35
-39	38.99	39.41	39.01	43.36	41.63	40.03	49.07	44.22		132.93	135.59	130.8	134.11	133.59	139.4	123.81	125.75
-40	38.84	39.18	38.83	43.17	41.56	39.96	48.97	44.44		132.68	135.44	130.65	134.01	133.29	139.32	123.45	125.18
-41	38.7	38.94	38.64	42.98	41.51	39.88	48.87	44.69		132.43	135.34	130.51	133.96	132.98	139.28	123.05	124.64
-42	38.57	38.7	38.44	42.78	41.46	39.82	48.78	44.96		132.17	135.24	130.4	133.88	132.66	139.25	122.58	124.12
-43	38.45	38.49	38.23	42.58	41.41	39.79	48.71	45.23		131.9	135.14	130.33	133.71	132.35	139.22	122.07	123.63
-44	38.31	38.3	38.01	42.36	41.37	39.8	48.66	45.52		131.6	135.07	130.3	133.5	132.03	139.2	121.51	123.17
-45	38.16	38.13	37.79	42.14	41.33	39.83	48.61	45.81		131.28	135.03	130.3	133.26	131.7	139.16	120.91	122.74
-46	37.99	37.98	37.59	41.92	41.27	39.87	48.57	46.1		130.95	135.01	130.29	133.03	131.37	139.09	120.29	122.33
-47	37.8	37.84	37.38	41.69	41.2	39.92	48.55	46.39		130.64	135	130.32	132.78	131.02	138.97	119.64	121.94
-48	37.59	37.71	37.18	41.46	41.12	39.96	48.54	46.68		130.36	134.99	130.36	132.53	130.67	138.81	118.97	121.58
-49	37.35	37.59	36.97	41.23	41.02	39.99	48.55	46.97		130.12	134.96	130.41	132.28	130.34	138.63	118.3	121.23
-50	37.07	37.49	36.77	41	40.93	40.01	48.58	47.25		129.89	134.93	130.46	132.06	130.03	138.43	117.61	120.89
-51	36.78	37.38	36.57	40.77	40.83	40.02	48.64	47.51		129.67	134.88	130.5	131.83	129.74	138.22	116.9	120.58
-52	36.54	37.28	36.37	40.55	40.74	40.02	48.72	47.77		129.43	134.81	130.56	131.6	129.42	138	116.16	120.27
-53	36.34	37.16	36.18	40.33	40.66	40.01	48.85	48.02		129.21	134.74	130.67	131.4	129.07	137.77	115.42	119.97
-54	36.17	37.05	36	40.09	40.58	39.99	48.99	48.25		128.98	134.66	130.78	131.22	128.69	137.53	114.67	119.67
-55	35.95	36.92	35.8	39.85	40.49	39.98	49.12	48.49		128.74	134.57	130.88	131.03	128.3	137.28	113.92	119.35
-56	35.71	36.8	35.6	39.59	40.4	39.97	49.27	48.72		128.48	134.48	130.94	130.85	127.89	137.01	113.17	119.03
-57	35.46	36.67	35.4	39.32	40.31	39.95	49.44	48.92		128.22	134.4	131	130.69	127.48	136.74	112.42	118.71
-58	35.2	36.53	35.18	39.02	40.2	39.92	49.63	49.1		127.98	134.33	131.05	130.55	127.08	136.47	111.67	118.38
-59	34.92	36.38	34.95	38.69	40.08	39.86	49.86	49.26		127.76	134.29	131.12	130.43	126.67	136.2	110.91	118.05
-60	34.62	36.24	34.68	38.38	39.96	39.79	50.11	49.38		127.59	134.26	131.21	130.34	126.29	135.94	110.18	117.69
-61	34.31	36.09	34.39	38.09	39.83	39.71	50.38	49.47		127.49	134.23	131.34	130.29	125.95	135.69	109.52	117.34
-62	33.97	35.96	34.1	37.84	39.71	39.61	50.69	49.52		127.43	134.19	131.52	130.27	125.64	135.44	108.93	116.98
-63	33.63	35.84	33.82	37.62	39.59	39.5	51.04	49.55		127.42	134.16	131.73	130.28	125.36	135.21	108.39	116.63
-64	33.31	35.71	33.54	37.41	39.48	39.38	51.42	49.59		127.45	134.13	131.96	130.29	125.1	134.99	107.86	116.29
-65	33.02	35.58	33.27	37.21	39.38	39.25	51.84	49.62		127.51	134.11	132.24	130.32	124.86	134.79	107.35	115.97
-66	32.75	35.46	33.04	37.03	39.28	39.11	52.27	49.68		127.58	134.12	132.54	130.35	124.61	134.62	106.83	115.64
-67	32.5	35.35	32.84	36.84	39.19	38.97	52.7	49.75		127.63	134.15	132.86	130.38	124.36	134.47	106.26	115.28
-68	32.26	35.25	32.7	36.65	39.09	38.83	53.13	49.84		127.67	134.19	133.18	130.39	124.09	134.36	105.66	114.9
-69	32.02	35.15	32.57	36.43	39.01	38.69	53.52	49.93		127.7	134.24	133.5	130.39	123.83	134.28	105	114.48
-70	31.79	35.04	32.43	36.21	38.93	38.55	53.88	50.01		127.73	134.27	133.82	130.42	123.59	134.21	104.3	114.03
-71	31.55	34.93	32.26	35.96	38.85	38.41	54.23	50.08		127.75	134.29	134.17	130.48	123.37	134.16	103.58	113.55
-72	31.33	34.82	32.08	35.7	38.79	38.27	54.56	50.14		127.79	134.3	134.52	130.54	123.16	134.11	102.83	113.07
-73	31.12	34.71	31.9	35.45	38.76	38.12	54.89	50.18		127.83	134.33	134.88	130.62	122.95	134.07	102.08	112.59
-74	30.91	34.59	31.72	35.2	38.74	37.98	55.21	50.21		127.89	134.36	135.22	130.71	122.76	134.02	101.32	112.14
-75	30.72	34.47	31.54	34.95	38.74	37.83	55.5	50.22		127.97	134.4	135.56	130.83	122.57	133.98	100.51	111.7
-76	30.54	34.36	31.36	34.68	38.75	37.69	55.77	50.23		128.06	134.43	135.9	130.98	122.37	133.96	99.64	111.26
-77	30.37	34.25	31.2	34.39	38.76	37.53	56.03	50.26		128.14	134.47	136.24	131.19	122.16	133.95	98.71	110.83
-78	30.2	34.15	31.04	34.09	38.75	37.37	56.24	50.31		128.24	134.51	136.58	131.43	121.94	133.97	97.76	110.41
-79	30.05	34.05	30.9	33.79	38.72	37.21	56.42	50.37		128.35	134.54	136.93	131.67	121.74	134.01	96.81	109.97
-80	29.9	33.94	30.78	33.5	38.66	37.04	56.59	50.46		128.49	134.58	137.28	131.91	121.55	134.06	95.89	109.5
-81	29.75	33.82	30.67	33.22	38.6	36.88	56.72	50.57		128.64	134.61	137.63	132.16	121.37	134.12	94.96	109.02
-82	29.6	33.71	30.57	32.97	38.52	36.72	56.82	50.69		128.81	134.65	137.99	132.43	121.19	134.18	94.02	108.52
-83	29.45	33.58	30.48	32.75	38.44	36.56	56.89	50.82		128.98	134.7	138.34	132.73	121.03	134.24	93.07	108.02
-84	29.3	33.44	30.4	32.57	38.35	36.4	56.92	50.96		129.15	134.78	138.66	133.05	120.88	134.32	92.12	107.54
-85	29.18	33.29	30.3	32.41	38.25	36.23	56.89	51.09		129.32	134.88	138.96	133.38	120.75	134.43	91.18	107.08
-86	29.06	33.15	30.17	32.26	38.15	36.07	56.8	51.22		129.49	135.04	139.25	133.71	120.65	134.56	90.23	106.65
-87	28.96	33.01	30.03	32.1	38.05	35.91	56.64	51.36		129.64	135.21	139.55	134.06	120.56	134.71	89.32	106.21
-88	28.87	32.88	29.89	31.95	37.95	35.75	56.45	51.5		129.79	135.39	139.86	134.43	120.49	134.88	88.45	105.76
-89	28.8	32.78	29.75	31.79	37.85	35.6	56.21	51.63		129.94	135.56	140.18	134.81	120.43	135.06	87.65	105.3
-90	28.73	32.68	29.61	31.64	37.75	35.46	55.91	51.74		130.08	135.73	140.5	135.21	120.38	135.26	86.96	104.86
-91	28.66	32.58	29.5	31.51	37.66	35.34	55.57	51.86		130.22	135.88	140.82	135.6	120.32	135.47	86.3	104.43
-92	28.59	32.49	29.39	31.41	37.56	35.23	55.19	51.99		130.36	136.04	141.14	136	120.24	135.69	85.71	104
-93	28.52	32.39	29.29	31.33	37.46	35.13	54.82	52.14		130.5	136.18	141.47	136.38	120.17	135.92	85.16	103.58
-94	28.46	32.27	29.2	31.25	37.36	35.04	54.44	52.3		130.62	136.33	141.8	136.74	120.1	136.15	84.59	103.14
-95	28.39	32.14	29.12	31.18	37.26	34.96	54.06	52.47		130.74	136.47	142.12	137.09	120.04	136.38	84.01	102.67
-96	28.32	31.98	29.06	31.11	37.16	34.89	53.68	52.63		130.86	136.62	142.45	137.44	119.98	136.59	83.4	102.18
-97	28.26	31.79	28.99	31.03	37.07	34.84	53.3	52.8		130.98	136.76	142.76	137.78	119.92	136.8	82.71	101.67
-98	28.19	31.59	28.93	30.93	36.99	34.81	52.93	52.95		131.12	136.9	143.06	138.13	119.88	137	82.01	101.16
-99	28.13	31.39	28.87	30.84	36.91	34.78	52.55	53.11		131.26	137.05	143.34	138.48	119.84	137.19	81.27	100.65
-100	28.07	31.21	28.82	30.76	36.85	34.74	52.15	53.26		131.39	137.22	143.63	138.84	119.81	137.37	80.46	100.14
-101	28.03	31.05	28.79	30.7	36.81	34.69	51.73	53.41		131.51	137.4	143.91	139.19	119.76	137.55	79.58	99.61
-102	27.98	30.9	28.77	30.65	36.76	34.64	51.32	53.55		131.62	137.6	144.18	139.53	119.72	137.73	78.65	99.08
-103	27.91	30.77	28.74	30.62	36.7	34.58	50.93	53.67		131.72	137.81	144.44	139.86	119.69	137.91	77.66	98.55
-104	27.8	30.65	28.72	30.61	36.63	34.52	50.54	53.78		131.82	138.03	144.7	140.18	119.66	138.09	76.62	98.04
-105	27.69	30.53	28.71	30.61	36.56	34.46	50.14	53.88		131.93	138.26	144.95	140.49	119.64	138.28	75.53	97.55
-106	27.58	30.42	28.69	30.6	36.49	34.39	49.75	53.98		132.07	138.49	145.19	140.78	119.63	138.48	74.39	97.05
-107	27.48	30.3	28.66	30.58	36.42	34.33	49.37	54.06		132.23	138.72	145.42	141.07	119.61	138.68	73.28	96.54
-108	27.39	30.19	28.63	30.55	36.36	34.26	49.02	54.14		132.41	138.96	145.65	141.35	119.61	138.88	72.22	96
-109	27.32	30.08	28.6	30.51	36.29	34.22	48.71	54.21		132.61	139.2	145.87	141.64	119.63	139.08	71.11	95.47
-110	27.26	29.97	28.57	30.48	36.23	34.18	48.42	54.27		132.84	139.44	146.09	141.91	119.67	139.26	69.94	94.95
-111	27.22	29.86	28.54	30.44	36.17	34.15	48.18	54.32		133.08	139.68	146.31	142.16	119.73	139.45	68.74	94.43
-112	27.19	29.76	28.52	30.4	36.12	34.13	48	54.35		133.32	139.91	146.54	142.41	119.81	139.63	67.47	93.91
-113	27.18	29.66	28.5	30.37	36.08	34.13	47.85	54.38		133.58	140.15	146.78	142.65	119.9	139.83	66.11	93.39
-114	27.18	29.57	28.49	30.33	36.05	34.15	47.73	54.39		133.83	140.38	147.03	142.9	120	140.01	64.74	92.9
-115	27.19	29.47	28.48	30.28	36.03	34.19	47.63	54.42		134.08	140.6	147.28	143.17	120.08	140.18	63.41	92.45
-116	27.21	29.35	28.45	30.22	36.03	34.25	47.55	54.44		134.32	140.81	147.53	143.45	120.13	140.32	62.06	92.03
-117	27.23	29.22	28.43	30.16	36.04	34.31	47.51	54.47		134.55	141.03	147.78	143.73	120.17	140.46	60.71	91.65
-118	27.25	29.09	28.41	30.1	36.05	34.35	47.51	54.51		134.78	141.24	148.03	144.01	120.17	140.58	59.38	91.28
-119	27.25	28.96	28.41	30.05	36.06	34.38	47.57	54.57		135	141.47	148.26	144.28	120.15	140.69	58.03	90.93
-120	27.25	28.84	28.4	30	36.07	34.4	47.67	54.64		135.23	141.69	148.49	144.56	120.12	140.8	56.69	90.6

## Sheet: TMK-A-021
	Latitude										Longitude
	Date	DD/MM/YYYY
Hour	18/9/2012	19/9/2012	20/9/2012	21/9/2012	22/9/2012	23/9/2012	24/9/2012	25/9/2012	26/9/2012		18/9/2012	19/9/2012	20/9/2012	21/9/2012	22/9/2012	23/9/2012	24/9/2012	25/9/2012	26/9/2012
0	42.7	42.7	42.7	42.7	42.7	42.7	42.7	42.7	42.7		141.57	141.57	141.57	141.57	141.57	141.57	141.57	141.57	141.57
-1	42.5	42.46	42.75	42.77	42.71	42.63	42.72	42.51	42.61		141.56	141.33	141.33	141.47	141.46	141.64	141.61	141.6	141.52
-2	42.33	42.19	42.8	42.83	42.73	42.56	42.74	42.31	42.54		141.56	141.01	141.1	141.38	141.37	141.71	141.69	141.7	141.49
-3	42.18	41.89	42.84	42.89	42.74	42.49	42.77	42.12	42.49		141.55	140.63	140.91	141.27	141.3	141.8	141.79	141.85	141.47
-4	42.04	41.59	42.88	42.94	42.74	42.42	42.82	41.93	42.45		141.54	140.28	140.74	141.17	141.23	141.89	141.93	142.04	141.48
-5	41.88	41.23	42.92	42.98	42.74	42.36	42.89	41.77	42.43		141.52	139.99	140.56	141.07	141.17	141.97	142.12	142.25	141.51
-6	41.71	40.86	42.95	43.01	42.73	42.3	42.96	41.64	42.41		141.46	139.72	140.38	140.98	141.1	142.06	142.37	142.47	141.55
-7	41.56	40.53	42.97	43.01	42.74	42.24	43.02	41.55	42.38		141.39	139.43	140.17	140.91	141.02	142.13	142.67	142.71	141.59
-8	41.43	40.23	42.95	43	42.77	42.18	43.07	41.5	42.36		141.32	139.17	139.94	140.84	140.93	142.2	143.02	142.99	141.64
-9	41.31	39.91	42.94	42.99	42.79	42.11	43.13	41.5	42.32		141.24	138.94	139.69	140.78	140.83	142.26	143.37	143.29	141.7
-10	41.2	39.59	42.92	42.99	42.82	42.04	43.2	41.57	42.26		141.13	138.76	139.41	140.71	140.72	142.33	143.71	143.55	141.77
-11	41.1	39.28	42.91	42.99	42.84	41.96	43.26	41.7	42.19		141.01	138.62	139.09	140.63	140.6	142.4	144.01	143.79	141.87
-12	41	39	42.9	42.99	42.85	41.89	43.29	41.89	42.11		140.89	138.53	138.75	140.54	140.47	142.46	144.28	144	142.01
-13	40.85	38.76	42.88	42.99	42.86	41.81	43.28	42.12	42.04		140.76	138.5	138.42	140.44	140.34	142.52	144.56	144.2	142.17
-14	40.66	38.55	42.84	42.98	42.86	41.73	43.24	42.37	42		140.66	138.54	138.1	140.33	140.21	142.57	144.86	144.37	142.34
-15	40.39	38.37	42.79	42.98	42.86	41.66	43.17	42.64	41.97		140.57	138.62	137.8	140.21	140.07	142.62	145.19	144.52	142.52
-16	40.06	38.19	42.73	42.97	42.86	41.59	43.1	42.91	41.94		140.46	138.71	137.52	140.08	139.9	142.66	145.53	144.65	142.68
-17	39.7	38	42.66	42.95	42.85	41.53	43.03	43.18	41.91		140.33	138.79	137.26	139.95	139.7	142.71	145.88	144.81	142.83
-18	39.36	37.82	42.59	42.94	42.85	41.47	42.95	43.44	41.86		140.21	138.89	137.01	139.81	139.48	142.76	146.23	145	142.98
-19	39.02	37.68	42.53	42.96	42.85	41.42	42.88	43.68	41.8		140.1	139	136.78	139.66	139.25	142.8	146.56	145.24	143.16
-20	38.69	37.55	42.47	42.99	42.85	41.37	42.81	43.9	41.72		139.98	139.13	136.56	139.5	139.02	142.85	146.84	145.54	143.36
-21	38.34	37.37	42.41	43.05	42.84	41.34	42.74	44.11	41.61		139.88	139.25	136.35	139.33	138.79	142.89	147.1	145.9	143.58
-22	37.96	37.13	42.37	43.13	42.81	41.31	42.67	44.31	41.5		139.81	139.33	136.15	139.16	138.55	142.9	147.34	146.33	143.79
-23	37.53	36.82	42.32	43.23	42.77	41.3	42.61	44.49	41.41		139.72	139.37	135.96	139	138.31	142.9	147.58	146.78	144.02
-24	37.04	36.47	42.29	43.34	42.73	41.28	42.56	44.64	41.33		139.61	139.34	135.77	138.81	138.08	142.89	147.8	147.23	144.25
-25	36.55	36.12	42.26	43.46	42.68	41.27	42.51	44.76	41.27		139.53	139.3	135.59	138.61	137.87	142.9	148.01	147.69	144.48
-26	36.08	35.79	42.26	43.57	42.63	41.26	42.48	44.87	41.23		139.5	139.27	135.41	138.37	137.68	142.91	148.22	148.16	144.72
-27	35.65	35.49	42.26	43.7	42.59	41.26	42.46	44.95	41.24		139.51	139.24	135.24	138.11	137.5	142.93	148.41	148.68	144.96
-28	35.26	35.2	42.27	43.83	42.56	41.3	42.47	45.01	41.3		139.56	139.22	135.09	137.82	137.3	142.96	148.59	149.22	145.21
-29	34.92	34.93	42.28	43.96	42.54	41.38	42.5	45.06	41.41		139.63	139.21	134.96	137.51	137.1	142.99	148.77	149.75	145.47
-30	34.61	34.65	42.3	44.08	42.53	41.46	42.56	45.12	41.57		139.72	139.21	134.84	137.19	136.9	143.01	148.92	150.24	145.71
-31	34.32	34.33	42.33	44.17	42.52	41.56	42.64	45.2	41.77		139.84	139.25	134.75	136.9	136.69	143.01	149.04	150.64	145.92
-32	34.03	33.96	42.36	44.26	42.51	41.65	42.73	45.28	41.99		139.99	139.36	134.67	136.63	136.49	143	149.12	150.97	146.1
-33	33.76	33.57	42.4	44.34	42.51	41.74	42.84	45.37	42.25		140.15	139.5	134.61	136.39	136.28	142.98	149.19	151.22	146.27
-34	33.49	33.18	42.42	44.41	42.5	41.84	42.95	45.45	42.54		140.33	139.67	134.54	136.16	136.06	142.94	149.25	151.4	146.47
-35	33.24	32.8	42.43	44.51	42.5	41.94	43.06	45.52	42.86		140.51	139.85	134.48	135.93	135.82	142.87	149.3	151.5	146.7
-36	32.98	32.44	42.43	44.62	42.51	42.05	43.17	45.59	43.2		140.71	140.05	134.41	135.68	135.57	142.8	149.35	151.54	146.96
-37	32.73	32.08	42.43	44.77	42.51	42.16	43.28	45.67	43.53		140.92	140.26	134.32	135.38	135.31	142.72	149.41	151.54	147.25
-38	32.48	31.73	42.41	44.94	42.51	42.27	43.38	45.77	43.87		141.16	140.49	134.21	135.02	135.03	142.64	149.49	151.49	147.6
-39	32.23	31.41	42.39	45.08	42.5	42.4	43.47	45.87	44.23		141.42	140.72	134.09	134.66	134.76	142.55	149.56	151.39	148.01
-40	32.01	31.09	42.37	45.16	42.49	42.53	43.58	45.98	44.57		141.7	140.97	133.94	134.34	134.5	142.45	149.62	151.23	148.44
-41	31.8	30.79	42.33	45.21	42.47	42.68	43.7	46.09	44.89		141.99	141.24	133.76	134.04	134.26	142.34	149.69	151.04	148.89
-42	31.6	30.49	42.29	45.23	42.44	42.83	43.83	46.2	45.19		142.29	141.54	133.56	133.77	134.03	142.22	149.74	150.82	149.39
-43	31.43	30.2	42.24	45.22	42.41	42.95	43.98	46.32	45.45		142.61	141.86	133.31	133.52	133.81	142.12	149.78	150.58	149.91
-44	31.28	29.92	42.17	45.18	42.38	43.06	44.14	46.43	45.69		142.94	142.2	133.04	133.28	133.58	142.02	149.81	150.31	150.44
-45	31.14	29.64	42.1	45.13	42.35	43.15	44.3	46.54	45.88		143.26	142.56	132.72	133.05	133.37	141.92	149.83	150.02	150.96
-46	31	29.39	42.04	45.08	42.32	43.25	44.44	46.66	46.03		143.59	142.94	132.35	132.83	133.17	141.81	149.83	149.72	151.48
-47	30.88	29.16	42	45.03	42.31	43.34	44.59	46.78	46.12		143.89	143.32	131.93	132.62	132.99	141.69	149.83	149.41	152
-48	30.75	28.94	41.99	45.01	42.3	43.42	44.73	46.91	46.19		144.2	143.71	131.49	132.42	132.82	141.56	149.81	149.08	152.49
-49	30.62	28.73	42.03	45.02	42.3	43.5	44.88	47.03	46.26		144.51	144.12	131.07	132.21	132.67	141.41	149.78	148.74	152.97
-50	30.49	28.55	42.13	45.05	42.31	43.57	45.04	47.16	46.33		144.84	144.54	130.66	132	132.54	141.25	149.74	148.39	153.41
-51	30.36	28.39	42.27	45.13	42.32	43.63	45.19	47.28	46.39		145.17	144.97	130.25	131.78	132.43	141.06	149.69	148.07	153.8
-52	30.23	28.24	42.51	45.24	42.36	43.67	45.34	47.41	46.47		145.51	145.41	129.83	131.52	132.34	140.84	149.63	147.76	154.14
-53	30.12	28.12	42.85	45.4	42.41	43.71	45.49	47.56	46.56		145.87	145.86	129.48	131.23	132.26	140.61	149.58	147.45	154.42
-54	30.02	28.01	43.23	45.58	42.48	43.73	45.62	47.71	46.67		146.24	146.31	129.28	130.91	132.19	140.38	149.52	147.14	154.64
-55	29.92	27.9	43.59	45.74	42.54	43.74	45.75	47.86	46.81		146.62	146.75	129.26	130.58	132.1	140.16	149.47	146.84	154.78
-56	29.82	27.8	43.96	45.89	42.59	43.75	45.88	48.01	47		147.01	147.19	129.44	130.24	132.01	139.94	149.42	146.54	154.85
-57	29.74	27.7	44.35	46.01	42.64	43.77	46.02	48.16	47.19		147.4	147.63	129.78	129.89	131.9	139.71	149.37	146.24	154.85
-58	29.66	27.61	44.7	46.11	42.69	43.79	46.15	48.32	47.36		147.76	148.07	130.25	129.56	131.79	139.49	149.27	145.95	154.8
-59	29.57	27.51	45.02	46.2	42.74	43.81	46.28	48.48	47.54		148.12	148.5	130.83	129.29	131.67	139.25	149.12	145.65	154.72
-60	29.48	27.42	45.27	46.31	42.78	43.85	46.4	48.64	47.72		148.47	148.93	131.2	129.08	131.55	138.99	148.93	145.36	154.62
-61	29.39	27.33	45.47	46.44	42.83	43.89	46.5	48.77	47.9		148.83	149.35	131.47	128.94	131.44	138.69	148.73	145.08	154.53
-62	29.29	27.24	45.62	46.61	42.88	43.93	46.59	48.89	48.1		149.2	149.77	131.68	128.88	131.35	138.34	148.51	144.81	154.43
-63	29.19	27.15	45.74	46.82	42.92	43.96	46.67	49.01	48.29		149.59	150.21	131.84	128.87	131.28	137.98	148.3	144.55	154.31
-64	29.09	27.07	45.84	47.09	42.95	43.98	46.74	49.13	48.49		150.01	150.65	132.01	128.93	131.2	137.64	148.08	144.31	154.15
-65	29.01	26.99	45.89	47.38	42.98	44	46.8	49.26	48.7		150.46	151.11	132.17	129.01	131.12	137.31	147.84	144.12	153.97
-66	28.95	26.91	45.93	47.72	43	44.01	46.86	49.39	48.9		150.94	151.58	132.32	129.13	131.05	136.98	147.61	143.93	153.79
-67	28.91	26.85	45.95	48.15	43.03	44.03	46.93	49.53	49.11		151.42	152.05	132.47	129.3	130.98	136.66	147.38	143.75	153.61
-68	28.89	26.8	45.97	48.6	43.06	44.05	47.01	49.67	49.32		151.89	152.54	132.6	129.53	130.91	136.36	147.17	143.55	153.42
-69	28.89	26.77	45.97	48.99	43.09	44.08	47.09	49.82	49.52		152.35	153.03	132.73	129.74	130.83	136.06	146.94	143.34	153.22
-70	28.91	26.76	45.96	49.24	43.12	44.12	47.14	49.99	49.71		152.79	153.52	132.84	129.87	130.74	135.78	146.67	143.11	153.01
-71	28.93	26.77	45.93	49.43	43.17	44.18	47.17	50.17	49.9		153.21	154.01	132.93	130.01	130.62	135.5	146.35	142.86	152.78
-72	28.95	26.79	45.9	49.57	43.23	44.25	47.18	50.35	50.1		153.61	154.5	133.01	130.17	130.49	135.21	146.01	142.58	152.56
-73	28.95	26.83	45.88	49.68	43.3	44.33	47.14	50.52	50.28		153.99	154.98	133.09	130.37	130.36	134.91	145.68	142.3	152.34
-74	28.94	26.87	45.85	49.76	43.37	44.42	47.05	50.69	50.45		154.37	155.44	133.17	130.63	130.23	134.59	145.33	142.02	152.16
-75	28.93	26.93	45.84	49.85	43.46	44.52	46.93	50.86	50.62		154.75	155.9	133.26	130.99	130.1	134.25	144.98	141.74	152
-76	28.92	26.99	45.84	49.93	43.56	44.62	46.8	51.03	50.78		155.14	156.34	133.36	131.51	129.97	133.91	144.66	141.43	151.83
-77	28.91	27.05	45.86	49.97	43.67	44.73	46.68	51.18	50.93		155.54	156.78	133.47	132.08	129.82	133.56	144.36	141.13	151.68
-78	28.91	27.1	45.88	49.99	43.77	44.81	46.55	51.32	51.08		155.94	157.21	133.59	132.56	129.67	133.2	144.06	140.82	151.55
-79	28.93	27.16	45.91	50	43.87	44.87	46.41	51.44	51.19		156.35	157.63	133.69	132.95	129.53	132.85	143.77	140.48	151.44
-80	28.97	27.2	45.92	50.01	43.96	44.92	46.28	51.56	51.29		156.75	158.04	133.77	133.3	129.4	132.52	143.47	140.12	151.37
-81	29.02	27.23	45.94	50.02	44.03	44.97	46.15	51.67	51.39		157.15	158.45	133.85	133.64	129.28	132.2	143.16	139.76	151.34
-82	29.07	27.27	45.95	50.05	44.09	45.04	46.02	51.77	51.49		157.55	158.86	133.93	133.99	129.16	131.9	142.85	139.42	151.33
-83	29.12	27.3	45.95	50.09	44.15	45.13	45.9	51.85	51.59		157.94	159.28	134.01	134.34	129.04	131.59	142.56	139.08	151.34
-84	29.19	27.34	45.95	50.14	44.2	45.23	45.79	51.91	51.69		158.33	159.69	134.1	134.68	128.92	131.25	142.32	138.76	151.37
-85	29.27	27.38	45.96	50.2	44.23	45.34	45.7	51.98	51.81		158.7	160.1	134.16	134.99	128.81	130.91	142.09	138.46	151.4
-86	29.35	27.41	45.96	50.25	44.27	45.45	45.61	52.03	51.94		159.06	160.51	134.22	135.3	128.69	130.57	141.89	138.18	151.44
-87	29.45	27.46	45.97	50.28	44.31	45.56	45.53	52.09	52.09		159.4	160.92	134.27	135.64	128.57	130.23	141.67	137.92	151.47
-88	29.55	27.51	45.99	50.3	44.37	45.68	45.45	52.14	52.25		159.73	161.34	134.32	136	128.44	129.88	141.44	137.68	151.46
-89	29.66	27.57	46.02	50.34	44.46	45.8	45.38	52.21	52.43		160.04	161.76	134.37	136.37	128.32	129.51	141.18	137.44	151.4
-90	29.77	27.64	46.07	50.36	44.56	45.93	45.31	52.28	52.62		160.34	162.19	134.42	136.72	128.21	129.09	140.9	137.22	151.33
-91	29.9	27.73	46.13	50.38	44.67	46.05	45.26	52.35	52.78		160.64	162.62	134.47	137	128.13	128.64	140.62	137.02	151.27
-92	30.02	27.84	46.21	50.4	44.8	46.16	45.23	52.43	52.92		160.94	163.05	134.51	137.24	128.07	128.18	140.34	136.81	151.21
-93	30.15	27.97	46.28	50.41	44.94	46.26	45.21	52.5	53.05		161.23	163.47	134.54	137.43	128.03	127.75	140.06	136.6	151.13
-94	30.29	28.11	46.36	50.42	45.12	46.35	45.21	52.55	53.17		161.51	163.88	134.54	137.59	128.01	127.34	139.77	136.39	151.04
-95	30.43	28.25	46.44	50.43	45.34	46.43	45.21	52.58	53.28		161.79	164.28	134.52	137.72	128	126.95	139.48	136.21	150.94
-96	30.57	28.41	46.51	50.44	45.59	46.51	45.21	52.61	53.37		162.06	164.65	134.48	137.81	128.01	126.6	139.18	136.06	150.84
-97	30.71	28.58	46.57	50.46	45.86	46.62	45.2	52.64	53.46		162.34	165.01	134.42	137.83	128.08	126.29	138.87	135.95	150.73
-98	30.86	28.75	46.62	50.48	46.16	46.75	45.2	52.68	53.55		162.62	165.35	134.35	137.8	128.24	126.01	138.56	135.89	150.64
-99	31	28.92	46.68	50.5	46.49	46.9	45.18	52.73	53.64		162.9	165.68	134.28	137.73	128.53	125.75	138.26	135.86	150.56
-100	31.15	29.09	46.73	50.52	46.83	47.05	45.16	52.8	53.75		163.19	165.99	134.2	137.63	129	125.51	137.97	135.86	150.5
-101	31.3	29.26	46.77	50.53	47.16	47.2	45.17	52.92	53.88		163.48	166.3	134.13	137.51	129.55	125.29	137.68	135.91	150.45
-102	31.47	29.43	46.81	50.54	47.47	47.35	45.19	53.09	54.02		163.77	166.6	134.05	137.37	130.14	125.09	137.41	136.03	150.43
-103	31.65	29.59	46.85	50.54	47.72	47.52	45.25	53.27	54.17		164.07	166.89	133.97	137.24	130.67	124.92	137.15	136.19	150.43
-104	31.85	29.74	46.88	50.54	47.89	47.7	45.36	53.45	54.35		164.37	167.16	133.89	137.1	131.18	124.75	136.84	136.35	150.43
-105	32.06	29.89	46.91	50.54	48.02	47.89	45.57	53.6	54.55		164.66	167.44	133.8	136.96	131.68	124.6	136.41	136.49	150.43
-106	32.3	30.04	46.94	50.55	48.11	48.07	45.84	53.73	54.75		164.93	167.7	133.69	136.79	132.15	124.46	135.87	136.64	150.4
-107	32.54	30.19	46.96	50.57	48.2	48.24	46.05	53.84	54.96		165.2	167.96	133.58	136.61	132.56	124.33	135.33	136.82	150.35
-108	32.79	30.35	46.97	50.6	48.28	48.39	46.15	53.94	55.18		165.44	168.22	133.47	136.42	132.9	124.25	134.84	137.06	150.32
-109	33.04	30.52	46.97	50.64	48.35	48.52	46.2	54	55.41		165.66	168.47	133.34	136.22	133.18	124.21	134.39	137.35	150.29
-110	33.27	30.69	46.95	50.69	48.41	48.64	46.24	54.05	55.66		165.87	168.72	133.22	136	133.4	124.22	133.96	137.7	150.26
-111	33.51	30.86	46.92	50.75	48.47	48.75	46.28	54.08	55.9		166.05	168.97	133.11	135.76	133.61	124.26	133.56	138.13	150.22
-112	33.73	31.05	46.9	50.82	48.52	48.88	46.33	54.07	56.14		166.2	169.22	133.02	135.5	133.81	124.33	133.17	138.66	150.17
-113	33.95	31.23	46.88	50.9	48.56	49.04	46.41	54.03	56.37		166.33	169.46	132.93	135.25	134.02	124.44	132.79	139.24	150.12
-114	34.16	31.43	46.86	51	48.59	49.2	46.51	53.99	56.59		166.44	169.71	132.85	134.94	134.21	124.58	132.41	139.82	150.06
-115	34.35	31.61	46.86	51.13	48.61	49.36	46.6	53.96	56.78		166.55	169.97	132.78	134.55	134.4	124.74	132.01	140.41	149.96
-116	34.52	31.8	46.87	51.29	48.62	49.5	46.71	53.92	56.96		166.66	170.24	132.72	134.09	134.58	124.92	131.6	140.96	149.84
-117	34.69	32	46.89	51.47	48.64	49.64	46.82	53.87	57.11		166.78	170.53	132.64	133.58	134.74	125.12	131.21	141.51	149.71
-118	34.86	32.21	46.91	51.63	48.67	49.76	46.94	53.79	57.24		166.91	170.79	132.55	133.04	134.9	125.33	130.83	142.1	149.58
-119	35.03	32.44	46.92	51.76	48.72	49.88	47.08	53.7	57.35		167.05	171.05	132.43	132.47	135.05	125.55	130.46	142.71	149.44
-120	35.22	32.7	46.93	51.86	48.78	49.97	47.25	53.59	57.44		167.19	171.28	132.3	131.91	135.19	125.82	130.09	143.36	149.26

## Sheet: TMK-A-023
	Latitude									Longitude
	Date	DD/MM/YYYY
Hour	2012-05-10	2012-06-10	2012-07-10	2012-08-10	2012-09-10	2012-10-10	2012-11-10	2012-12-10		2012-05-10	2012-06-10	2012-07-10	2012-08-10	2012-09-10	2012-10-10	2012-11-10	2012-12-10
0	42.7	42.7	42.7	42.7	42.7	42.7	42.7	42.7		141.57	141.57	141.57	141.57	141.57	141.57	141.57	141.57
-1	42.74	42.61	42.87	42.71	42.78	42.49	42.32	42.68		141.39	141.29	141.34	141.44	141.54	141.77	141.65	141.32
-2	42.79	42.55	43.01	42.74	42.86	42.28	41.88	42.66		141.22	141.03	141.12	141.32	141.52	142.05	141.65	141.09
-3	42.84	42.51	43.12	42.79	42.92	42.1	41.44	42.64		141.06	140.78	140.91	141.2	141.5	142.4	141.69	140.86
-4	42.87	42.46	43.23	42.84	42.98	41.99	41.01	42.59		140.91	140.53	140.69	141.09	141.48	142.73	141.76	140.65
-5	42.9	42.43	43.33	42.91	43.03	41.93	40.61	42.54		140.77	140.28	140.47	140.97	141.46	143.03	141.85	140.43
-6	42.93	42.39	43.43	42.99	43.08	41.91	40.24	42.48		140.65	140.04	140.25	140.85	141.43	143.3	141.97	140.19
-7	42.98	42.34	43.54	43.07	43.12	41.92	39.91	42.45		140.54	139.83	140.01	140.74	141.37	143.56	142.14	139.9
-8	43.03	42.29	43.66	43.17	43.18	41.95	39.61	42.43		140.44	139.63	139.76	140.65	141.3	143.81	142.31	139.56
-9	43.1	42.23	43.79	43.27	43.22	42.02	39.34	42.44		140.37	139.41	139.49	140.55	141.21	144.06	142.5	139.15
-10	43.19	42.17	43.93	43.39	43.24	42.11	39.1	42.45		140.32	139.11	139.18	140.43	141.11	144.31	142.71	138.67
-11	43.29	42.12	44.06	43.53	43.26	42.23	38.9	42.48		140.31	138.74	138.82	140.29	141	144.55	142.95	138.13
-12	43.4	42.05	44.22	43.68	43.26	42.36	38.71	42.55		140.34	138.36	138.44	140.12	140.88	144.76	143.23	137.57
-13	43.51	41.96	44.38	43.84	43.25	42.5	38.55	42.67		140.41	137.98	138.06	139.91	140.76	144.93	143.52	137.01
-14	43.61	41.84	44.53	44.02	43.23	42.65	38.41	42.83		140.51	137.6	137.7	139.66	140.63	145.07	143.83	136.49
-15	43.7	41.7	44.67	44.19	43.21	42.79	38.29	43.02		140.66	137.25	137.37	139.36	140.51	145.17	144.14	136
-16	43.78	41.54	44.8	44.35	43.19	42.95	38.2	43.25		140.85	136.95	137.05	139.04	140.4	145.26	144.46	135.54
-17	43.85	41.35	44.93	44.51	43.18	43.1	38.13	43.54		141.07	136.7	136.74	138.71	140.3	145.35	144.79	135.04
-18	43.91	41.16	45.1	44.66	43.18	43.26	38.09	43.96		141.28	136.48	136.41	138.37	140.19	145.44	145.12	134.51
-19	43.98	40.99	45.33	44.79	43.19	43.42	38.08	44.39		141.48	136.29	136.01	138.03	140.04	145.49	145.48	134.02
-20	44.03	40.85	45.54	44.9	43.21	43.59	38.1	44.76		141.65	136.09	135.53	137.7	139.87	145.49	145.83	133.56
-21	44.08	40.74	45.7	45	43.23	43.76	38.15	45.07		141.8	135.9	135.07	137.39	139.68	145.43	146.19	133.16
-22	44.12	40.65	45.82	45.08	43.24	43.92	38.23	45.35		141.92	135.72	134.66	137.11	139.49	145.32	146.53	132.78
-23	44.16	40.58	45.91	45.19	43.25	44.09	38.34	45.61		142.03	135.56	134.28	136.84	139.3	145.16	146.85	132.42
-24	44.19	40.54	45.98	45.34	43.27	44.24	38.47	45.87		142.15	135.41	133.93	136.56	139.12	145	147.13	132.08
-25	44.22	40.53	46.06	45.55	43.31	44.38	38.61	46.13		142.28	135.26	133.56	136.22	138.94	144.85	147.37	131.8
-26	44.25	40.55	46.16	45.78	43.37	44.51	38.76	46.38		142.45	135.15	133.17	135.88	138.75	144.68	147.57	131.54
-27	44.27	40.6	46.28	45.97	43.45	44.64	38.91	46.65		142.63	135.04	132.76	135.58	138.57	144.5	147.75	131.3
-28	44.28	40.66	46.44	46.07	43.55	44.76	39.07	46.91		142.8	134.94	132.33	135.32	138.39	144.28	147.93	131.04
-29	44.27	40.74	46.62	46.11	43.67	44.88	39.22	47.17		142.94	134.84	131.87	135.12	138.2	144.02	148.1	130.81
-30	44.27	40.83	46.82	46.11	43.81	44.97	39.38	47.4		143.06	134.75	131.4	134.95	138.01	143.72	148.26	130.64
-31	44.25	40.9	47.04	46.12	43.97	45.02	39.53	47.59		143.19	134.67	130.94	134.81	137.79	143.43	148.44	130.52
-32	44.24	40.97	47.28	46.13	44.13	45.05	39.67	47.75		143.33	134.6	130.49	134.68	137.55	143.1	148.6	130.42
-33	44.22	41.03	47.6	46.15	44.28	45.07	39.81	47.86		143.46	134.56	130.05	134.55	137.3	142.77	148.75	130.34
-34	44.19	41.08	47.98	46.18	44.41	45.08	39.96	47.91		143.58	134.56	129.65	134.42	137.03	142.45	148.88	130.24
-35	44.16	41.12	48.38	46.22	44.53	45.08	40.12	47.9		143.68	134.6	129.31	134.29	136.76	142.14	149	130.12
-36	44.12	41.15	48.77	46.27	44.66	45.05	40.28	47.85		143.76	134.68	128.98	134.13	136.48	141.83	149.09	129.98
-37	44.06	41.18	49.19	46.33	44.85	45.01	40.44	47.79		143.84	134.8	128.69	133.94	136.13	141.52	149.16	129.83
-38	44	41.2	49.62	46.4	45.19	44.96	40.59	47.71		143.89	134.96	128.42	133.71	135.66	141.2	149.17	129.66
-39	43.93	41.24	50.07	46.48	45.57	44.9	40.72	47.62		143.94	135.14	128.18	133.47	135.16	140.89	149.16	129.47
-40	43.87	41.32	50.55	46.56	45.89	44.83	40.83	47.53		144	135.34	127.97	133.23	134.71	140.59	149.12	129.27
-41	43.81	41.43	51.05	46.64	46.16	44.75	40.92	47.44		144.06	135.56	127.77	132.99	134.31	140.3	149.08	129.06
-42	43.76	41.58	51.57	46.71	46.41	44.69	41	47.34		144.13	135.78	127.58	132.78	133.93	140.02	149.03	128.84
-43	43.72	41.73	52.08	46.78	46.65	44.64	41.06	47.25		144.21	136.03	127.41	132.57	133.53	139.74	148.98	128.61
-44	43.67	41.91	52.57	46.85	46.9	44.62	41.12	47.17		144.32	136.29	127.25	132.37	133.1	139.48	148.91	128.36
-45	43.63	42.1	53.01	46.92	47.15	44.6	41.17	47.1		144.43	136.58	127.11	132.14	132.66	139.22	148.84	128.07
-46	43.6	42.3	53.41	47.02	47.4	44.59	41.21	47.03		144.54	136.87	127.02	131.89	132.22	138.97	148.77	127.73
-47	43.57	42.53	53.83	47.12	47.67	44.57	41.24	46.97		144.66	137.16	127.01	131.62	131.75	138.72	148.69	127.35
-48	43.54	42.75	54.23	47.24	47.96	44.56	41.25	46.92		144.78	137.44	127.07	131.33	131.22	138.47	148.62	126.97
-49	43.51	42.98	54.59	47.38	48.25	44.56	41.23	46.89		144.93	137.72	127.17	131.05	130.62	138.21	148.56	126.61
-50	43.48	43.2	54.92	47.53	48.53	44.59	41.2	46.88		145.09	138.02	127.32	130.76	129.99	137.95	148.53	126.25
-51	43.44	43.42	55.24	47.7	48.8	44.63	41.15	46.9		145.27	138.31	127.54	130.46	129.38	137.69	148.52	125.88
-52	43.41	43.63	55.56	47.9	49.06	44.73	41.12	46.97		145.44	138.6	127.79	130.15	128.81	137.43	148.52	125.51
-53	43.39	43.85	55.86	48.13	49.32	44.89	41.1	47.07		145.61	138.86	128.09	129.82	128.29	137.15	148.54	125.13
-54	43.39	44.06	56.09	48.37	49.57	45.13	41.09	47.18		145.79	139.09	128.36	129.49	127.8	136.81	148.57	124.73
-55	43.41	44.27	56.24	48.62	49.8	45.42	41.1	47.3		145.97	139.31	128.56	129.15	127.3	136.35	148.6	124.33
-56	43.45	44.45	56.34	48.84	50.04	45.7	41.13	47.44		146.15	139.52	128.69	128.81	126.82	135.8	148.65	123.91
-57	43.49	44.6	56.41	49.03	50.28	45.94	41.16	47.58		146.33	139.73	128.78	128.5	126.34	135.23	148.69	123.48
-58	43.53	44.74	56.46	49.21	50.52	46.16	41.18	47.7		146.51	139.94	128.82	128.23	125.84	134.68	148.71	123.08
-59	43.56	44.85	56.48	49.36	50.77	46.37	41.19	47.82		146.69	140.17	128.83	128	125.31	134.17	148.71	122.7
-60	43.59	44.93	56.49	49.51	51	46.56	41.19	47.94		146.89	140.4	128.82	127.8	124.78	133.67	148.72	122.36
-61	43.61	44.98	56.48	49.66	51.21	46.74	41.2	48.09		147.09	140.63	128.81	127.59	124.27	133.17	148.75	122.06
-62	43.64	45.02	56.45	49.84	51.41	46.93	41.23	48.29		147.3	140.86	128.79	127.36	123.75	132.65	148.81	121.75
-63	43.67	45.04	56.41	50.07	51.59	47.1	41.27	48.52		147.51	141.11	128.77	127.11	123.23	132.14	148.87	121.4
-64	43.7	45.05	56.37	50.38	51.77	47.27	41.33	48.75		147.72	141.35	128.74	126.85	122.74	131.65	148.93	120.99
-65	43.74	45.05	56.33	50.74	51.92	47.42	41.4	48.98		147.93	141.57	128.7	126.63	122.29	131.16	148.99	120.53
-66	43.79	45.05	56.3	51.12	52.08	47.57	41.5	49.23		148.14	141.81	128.68	126.42	121.88	130.67	149.02	120.05
-67	43.84	45.02	56.26	51.51	52.24	47.72	41.62	49.48		148.33	142.06	128.67	126.22	121.49	130.16	149.02	119.57
-68	43.91	44.96	56.22	51.91	52.41	47.88	41.77	49.71		148.5	142.31	128.67	125.98	121.11	129.67	148.99	119.11
-69	43.99	44.88	56.15	52.28	52.59	48.04	41.92	49.94		148.67	142.51	128.67	125.74	120.73	129.19	148.94	118.66
-70	44.08	44.79	56.07	52.63	52.77	48.18	42.06	50.16		148.81	142.69	128.67	125.52	120.34	128.73	148.87	118.2
-71	44.16	44.71	55.97	52.95	52.94	48.3	42.2	50.38		148.93	142.85	128.65	125.32	119.94	128.29	148.78	117.72
-72	44.25	44.62	55.87	53.26	53.1	48.41	42.35	50.59		149.04	142.99	128.63	125.13	119.54	127.86	148.68	117.27
-73	44.31	44.53	55.76	53.57	53.27	48.51	42.52	50.8		149.16	143.13	128.65	124.97	119.15	127.46	148.56	116.86
-74	44.37	44.45	55.65	53.9	53.44	48.61	42.71	50.99		149.29	143.27	128.71	124.86	118.76	127.09	148.41	116.47
-75	44.43	44.37	55.55	54.27	53.62	48.71	42.91	51.19		149.41	143.4	128.78	124.84	118.37	126.75	148.24	116.1
-76	44.51	44.29	55.46	54.65	53.81	48.81	43.13	51.41		149.5	143.49	128.85	124.88	117.98	126.45	148.06	115.75
-77	44.61	44.22	55.39	55.02	54.02	48.91	43.37	51.61		149.58	143.55	128.91	124.93	117.59	126.19	147.85	115.4
-78	44.74	44.15	55.32	55.35	54.24	49.02	43.62	51.79		149.62	143.57	128.96	124.93	117.19	125.94	147.61	115.07
-79	44.9	44.08	55.27	55.69	54.45	49.12	43.9	51.97		149.61	143.58	129.02	124.95	116.77	125.64	147.32	114.74
-80	45.08	44.02	55.23	56.04	54.65	49.21	44.2	52.14		149.55	143.57	129.08	125.03	116.35	125.32	147	114.41
-81	45.27	43.96	55.19	56.4	54.83	49.31	44.49	52.3		149.48	143.55	129.14	125.12	115.94	125.01	146.66	114.06
-82	45.44	43.9	55.17	56.72	55	49.4	44.76	52.46		149.41	143.53	129.18	125.21	115.52	124.69	146.3	113.68
-83	45.62	43.84	55.15	56.99	55.18	49.51	45.02	52.61		149.34	143.51	129.2	125.28	115.08	124.37	145.92	113.24
-84	45.8	43.79	55.14	57.24	55.39	49.62	45.28	52.75		149.28	143.49	129.21	125.33	114.61	124.02	145.51	112.73
-85	46	43.73	55.11	57.47	55.61	49.75	45.54	52.86		149.23	143.47	129.22	125.36	114.13	123.64	145.09	112.16
-86	46.23	43.67	55.08	57.68	55.86	49.88	45.78	52.94		149.19	143.47	129.22	125.35	113.63	123.23	144.64	111.51
-87	46.48	43.62	55.04	57.88	56.12	50	46.01	53		149.18	143.49	129.24	125.31	113.11	122.82	144.2	110.88
-88	46.76	43.57	54.98	58.08	56.34	50.12	46.23	53.06		149.19	143.54	129.28	125.22	112.59	122.44	143.77	110.29
-89	47.05	43.54	54.92	58.3	56.53	50.25	46.45	53.11		149.24	143.64	129.35	125.08	112.1	122.06	143.38	109.69
-90	47.35	43.53	54.85	58.52	56.71	50.39	46.66	53.18		149.37	143.76	129.44	124.87	111.61	121.69	143.03	109.09
-91	47.63	43.55	54.8	58.72	56.88	50.55	46.86	53.26		149.6	143.9	129.51	124.62	111.11	121.32	142.65	108.53
-92	47.84	43.58	54.76	58.9	57.02	50.71	47.06	53.33		149.94	144.03	129.58	124.32	110.62	120.94	142.19	107.95
-93	47.99	43.62	54.72	59.07	57.14	50.88	47.26	53.38		150.35	144.13	129.62	123.97	110.16	120.58	141.75	107.37
-94	48.09	43.67	54.67	59.23	57.23	51.05	47.45	53.43		150.76	144.2	129.63	123.61	109.73	120.23	141.34	106.8
-95	48.13	43.73	54.61	59.38	57.31	51.21	47.63	53.46		151.15	144.25	129.62	123.22	109.34	119.88	140.94	106.21
-96	48.12	43.79	54.55	59.52	57.39	51.37	47.78	53.49		151.51	144.28	129.58	122.81	108.97	119.51	140.56	105.61
-97	48.06	43.87	54.49	59.63	57.46	51.52	47.9	53.53		151.84	144.29	129.54	122.4	108.62	119.16	140.22	104.97
-98	47.94	43.97	54.42	59.76	57.53	51.68	47.98	53.56		152.14	144.29	129.5	121.94	108.29	118.83	139.92	104.29
-99	47.8	44.08	54.35	59.88	57.6	51.85	48.06	53.57		152.42	144.28	129.47	121.49	107.98	118.52	139.64	103.61
-100	47.65	44.2	54.27	59.99	57.66	52.04	48.16	53.55		152.67	144.27	129.46	121.07	107.7	118.22	139.31	102.97
-101	47.52	44.33	54.2	60.09	57.72	52.25	48.33	53.49		152.9	144.28	129.47	120.71	107.44	117.91	138.82	102.34
-102	47.4	44.48	54.12	60.18	57.78	52.47	48.53	53.43		153.11	144.3	129.46	120.4	107.18	117.59	138.14	101.74
-103	47.31	44.66	54.05	60.29	57.86	52.71	48.66	53.39		153.31	144.34	129.43	120.1	106.91	117.26	137.48	101.15
-104	47.25	44.88	54	60.44	57.96	52.96	48.74	53.35		153.52	144.39	129.38	119.81	106.63	116.91	136.96	100.54
-105	47.23	45.15	53.95	60.59	58.05	53.22	48.79	53.33		153.71	144.46	129.32	119.57	106.36	116.54	136.53	99.88
-106	47.24	45.44	53.91	60.73	58.15	53.48	48.87	53.35		153.88	144.52	129.25	119.38	106.08	116.14	136.13	99.16
-107	47.28	45.74	53.86	60.86	58.25	53.76	49.02	53.39		154.02	144.57	129.17	119.21	105.79	115.7	135.71	98.39
-108	47.34	46.06	53.81	60.98	58.35	54.05	49.24	53.46		154.15	144.63	129.07	119.06	105.51	115.23	135.26	97.59
-109	47.41	46.37	53.77	61.08	58.45	54.34	49.53	53.55		154.27	144.71	128.97	118.91	105.23	114.75	134.84	96.79
-110	47.5	46.67	53.74	61.19	58.54	54.66	49.87	53.67		154.4	144.79	128.85	118.77	104.96	114.23	134.51	96.02
-111	47.6	46.97	53.71	61.28	58.64	55.01	50.21	53.84		154.51	144.88	128.73	118.66	104.69	113.67	134.15	95.26
-112	47.72	47.29	53.69	61.35	58.74	55.37	50.53	54		154.63	144.99	128.61	118.6	104.41	113.04	133.63	94.48
-113	47.85	47.61	53.66	61.39	58.84	55.72	50.8	54.16		154.74	145.13	128.5	118.59	104.12	112.38	133.11	93.72
-114	48.01	47.94	53.64	61.41	58.92	56.05	51.05	54.32		154.85	145.31	128.4	118.61	103.83	111.74	132.63	92.98
-115	48.17	48.27	53.63	61.42	59	56.36	51.33	54.48		154.96	145.54	128.3	118.64	103.56	111.11	132.12	92.28
-116	48.37	48.59	53.61	61.42	59.06	56.66	51.64	54.64		155.06	145.82	128.2	118.67	103.32	110.46	131.57	91.64
-117	48.57	48.91	53.61	61.41	59.12	56.93	51.96	54.82		155.17	146.14	128.1	118.7	103.1	109.83	130.99	91.06
-118	48.77	49.21	53.62	61.41	59.18	57.18	52.28	55.02		155.27	146.48	128.01	118.7	102.89	109.21	130.43	90.49
-119	48.95	49.5	53.63	61.4	59.24	57.4	52.62	55.26		155.36	146.84	127.91	118.67	102.71	108.61	129.9	89.92
-120	49.13	49.74	53.66	61.38	59.32	57.58	52.99	55.53		155.46	147.23	127.81	118.62	102.52	108.05	129.37	89.38

## Sheet: TMK-A-025
	Latitude												Longitude
	Date	DD/MM/YYYY
Hour	23/10/2012	24/10/2012	25/10/2012	26/10/2012	27/10/2012	28/10/2012	29/10/2012	30/10/2012	31/10/2012	2012-01-11	2012-02-11		23/10/2012	24/10/2012	25/10/2012	26/10/2012	27/10/2012	28/10/2012	29/10/2012	30/10/2012	31/10/2012	2012-01-11	2012-02-11
0	42.7	42.7	42.7	42.7	42.7	42.7	42.7	42.7	42.7	42.7	42.7		141.57	141.57	141.57	141.57	141.57	141.57	141.57	141.57	141.57	141.57	141.57
-1	42.37	42.87	42.52	42.87	42.5	42.2	42.63	42.63	42.83	42.65	42.93		141	141.25	141.48	141.43	141.68	142.1	141.28	141.47	141.47	141.74	141.31
-2	41.98	43.05	42.38	43.03	42.3	41.81	42.57	42.55	42.95	42.61	43.09		140.33	140.95	141.36	141.3	141.81	142.63	140.91	141.38	141.4	141.89	141.17
-3	41.59	43.23	42.26	43.19	42.11	41.51	42.52	42.48	43.07	42.57	43.25		139.66	140.68	141.23	141.15	141.96	143.09	140.43	141.31	141.33	142.02	141.11
-4	41.25	43.43	42.16	43.35	41.93	41.24	42.51	42.43	43.17	42.53	43.45		139.02	140.41	141.07	140.99	142.14	143.49	139.86	141.24	141.27	142.11	141.16
-5	40.94	43.66	42.09	43.53	41.78	40.99	42.58	42.41	43.27	42.49	43.67		138.35	140.13	140.88	140.82	142.32	143.88	139.21	141.18	141.2	142.16	141.3
-6	40.68	43.9	42.03	43.71	41.67	40.79	42.77	42.4	43.37	42.46	43.88		137.65	139.86	140.66	140.68	142.49	144.24	138.5	141.12	141.12	142.18	141.51
-7	40.46	44.13	41.98	43.93	41.6	40.63	43.11	42.4	43.47	42.45	44.03		136.9	139.63	140.39	140.58	142.64	144.58	137.78	141.04	141.02	142.16	141.72
-8	40.29	44.37	41.94	44.16	41.56	40.53	43.59	42.4	43.57	42.47	44.14		136.13	139.45	140.08	140.5	142.78	144.9	137.21	140.94	140.89	142.13	141.93
-9	40.19	44.62	41.89	44.41	41.52	40.47	44.11	42.4	43.67	42.49	44.24		135.37	139.3	139.75	140.42	142.9	145.19	136.78	140.83	140.74	142.1	142.14
-10	40.11	44.87	41.84	44.67	41.48	40.44	44.63	42.4	43.78	42.5	44.33		134.63	139.15	139.43	140.34	143.02	145.47	136.42	140.7	140.54	142.07	142.36
-11	40.08	45.13	41.79	44.92	41.43	40.44	45.14	42.39	43.9	42.5	44.41		133.89	139.01	139.1	140.27	143.13	145.73	136.15	140.56	140.31	142.05	142.62
-12	40.13	45.39	41.75	45.17	41.41	40.46	45.61	42.38	44.01	42.49	44.47		133.14	138.85	138.78	140.21	143.25	146	136.06	140.41	140.05	142.04	142.94
-13	40.23	45.64	41.71	45.38	41.41	40.5	45.93	42.37	44.11	42.47	44.53		132.37	138.69	138.46	140.13	143.38	146.29	136.09	140.25	139.8	142.05	143.29
-14	40.39	45.87	41.66	45.55	41.45	40.56	46.14	42.34	44.2	42.45	44.56		131.62	138.52	138.13	140.03	143.52	146.58	136.2	140.1	139.56	142.06	143.63
-15	40.63	46.08	41.62	45.69	41.52	40.65	46.25	42.31	44.3	42.44	44.59		131.02	138.33	137.8	139.92	143.68	146.86	136.38	139.96	139.32	142.08	143.94
-16	40.82	46.29	41.6	45.79	41.64	40.79	46.3	42.29	44.39	42.41	44.63		130.56	138.08	137.46	139.84	143.82	147.14	136.67	139.79	139.1	142.11	144.22
-17	41.01	46.53	41.59	45.87	41.8	40.97	46.31	42.29	44.49	42.39	44.71		130.24	137.79	137.13	139.79	143.98	147.4	137.08	139.62	138.9	142.13	144.47
-18	41.18	46.85	41.6	45.92	41.99	41.18	46.31	42.31	44.59	42.36	44.78		130.05	137.57	136.78	139.76	144.12	147.65	137.56	139.4	138.71	142.15	144.67
-19	41.27	47.22	41.62	45.97	42.19	41.41	46.32	42.36	44.69	42.34	44.84		129.89	137.42	136.42	139.75	144.23	147.87	138.02	139.15	138.54	142.16	144.83
-20	41.26	47.58	41.67	46.01	42.38	41.67	46.31	42.45	44.8	42.32	44.89		129.74	137.31	136.04	139.77	144.31	148.06	138.41	138.85	138.4	142.16	144.93
-21	41.19	47.91	41.73	46.02	42.57	41.93	46.22	42.56	44.9	42.28	44.94		129.61	137.22	135.65	139.78	144.35	148.23	138.81	138.52	138.29	142.13	144.98
-22	41.12	48.2	41.81	46	42.76	42.19	46.08	42.71	45.01	42.23	45.01		129.49	137.17	135.26	139.78	144.35	148.37	139.19	138.14	138.2	142.07	144.96
-23	41.04	48.44	41.91	45.95	42.95	42.45	45.93	42.9	45.1	42.16	45.1		129.4	137.15	134.87	139.75	144.31	148.5	139.53	137.72	138.13	141.95	144.86
-24	40.97	48.64	42.02	45.88	43.13	42.7	45.72	43.14	45.19	42.09	45.22		129.33	137.17	134.46	139.71	144.24	148.61	139.83	137.25	138.07	141.81	144.7
-25	40.9	48.79	42.15	45.8	43.32	42.94	45.45	43.41	45.29	42	45.34		129.28	137.25	134.05	139.65	144.15	148.71	140.11	136.77	138.01	141.66	144.49
-26	40.82	48.91	42.28	45.71	43.49	43.19	45.11	43.7	45.39	41.91	45.48		129.25	137.38	133.63	139.58	144.02	148.81	140.35	136.28	137.94	141.5	144.22
-27	40.72	48.99	42.42	45.63	43.66	43.45	44.75	44.03	45.5	41.81	45.66		129.25	137.54	133.23	139.5	143.88	148.91	140.57	135.75	137.85	141.32	143.97
-28	40.62	49.05	42.57	45.56	43.8	43.74	44.39	44.44	45.6	41.69	45.9		129.26	137.74	132.84	139.43	143.74	149.03	140.82	135.23	137.73	141.1	143.77
-29	40.52	49.09	42.72	45.49	43.94	44.04	44.03	44.92	45.72	41.58	46.19		129.31	137.97	132.46	139.37	143.6	149.15	141.08	134.83	137.58	140.87	143.63
-30	40.41	49.1	42.86	45.42	44.04	44.36	43.73	45.37	45.83	41.46	46.51		129.37	138.2	132.09	139.29	143.47	149.25	141.3	134.53	137.4	140.59	143.55
-31	40.3	49.09	43	45.34	44.12	44.7	43.5	45.76	45.95	41.36	46.83		129.45	138.39	131.73	139.19	143.34	149.31	141.5	134.29	137.2	140.28	143.52
-32	40.19	49.04	43.13	45.25	44.18	45.04	43.32	46.12	46.1	41.27	47.1		129.56	138.54	131.37	139.07	143.22	149.33	141.69	134.05	136.99	139.93	143.54
-33	40.07	48.97	43.26	45.17	44.23	45.37	43.11	46.51	46.25	41.18	47.34		129.66	138.62	131	138.94	143.11	149.34	141.91	133.76	136.79	139.55	143.64
-34	39.93	48.89	43.39	45.12	44.27	45.69	42.83	46.92	46.38	41.09	47.53		129.77	138.65	130.62	138.8	143	149.34	142.13	133.42	136.56	139.15	143.84
-35	39.79	48.8	43.52	45.1	44.27	45.98	42.53	47.36	46.5	41.01	47.66		129.85	138.61	130.25	138.66	142.88	149.34	142.37	133.06	136.3	138.72	144.18
-36	39.63	48.69	43.64	45.09	44.23	46.26	42.28	47.81	46.64	40.92	47.75		129.94	138.54	129.88	138.5	142.74	149.32	142.64	132.7	136	138.31	144.57
-37	39.46	48.55	43.75	45.09	44.12	46.53	42.09	48.26	46.8	40.85	47.83		130.02	138.45	129.53	138.3	142.53	149.27	142.91	132.38	135.69	137.93	144.97
-38	39.3	48.4	43.86	45.09	43.92	46.78	41.95	48.68	46.96	40.79	47.86		130.09	138.34	129.21	138.05	142.29	149.19	143.18	132.08	135.38	137.56	145.38
-39	39.14	48.25	43.96	45.08	43.68	47.02	41.81	48.99	47.1	40.76	47.85		130.18	138.21	128.91	137.79	142.12	149.09	143.43	131.78	135.06	137.19	145.82
-40	38.98	48.11	44.07	45.06	43.47	47.22	41.68	49.2	47.23	40.76	47.8		130.28	138.11	128.62	137.55	142.06	148.95	143.66	131.46	134.73	136.81	146.28
-41	38.82	47.98	44.19	45.04	43.27	47.4	41.57	49.36	47.38	40.8	47.73		130.4	138.03	128.34	137.32	142.06	148.79	143.88	131.1	134.38	136.42	146.75
-42	38.68	47.87	44.31	45.02	43.05	47.55	41.5	49.48	47.54	40.85	47.64		130.51	137.94	128.04	137.12	142.09	148.62	144.08	130.71	134	135.99	147.24
-43	38.58	47.78	44.42	45	42.82	47.68	41.47	49.58	47.72	40.95	47.54		130.62	137.78	127.71	136.94	142.1	148.42	144.27	130.29	133.65	135.52	147.75
-44	38.51	47.7	44.52	45.01	42.56	47.81	41.48	49.66	47.93	41.09	47.42		130.72	137.58	127.36	136.76	142.09	148.18	144.45	129.79	133.34	135.04	148.3
-45	38.46	47.65	44.61	45.05	42.33	47.95	41.53	49.72	48.16	41.28	47.3		130.81	137.33	127	136.58	142.06	147.9	144.61	129.25	133.07	134.5	148.87
-46	38.43	47.59	44.67	45.13	42.13	48.08	41.59	49.76	48.4	41.49	47.17		130.88	137.04	126.65	136.38	142	147.58	144.75	128.7	132.82	133.9	149.44
-47	38.41	47.54	44.73	45.27	41.97	48.2	41.67	49.78	48.65	41.73	47.05		130.94	136.73	126.31	136.14	141.91	147.21	144.88	128.15	132.59	133.24	150.02
-48	38.4	47.48	44.78	45.48	41.83	48.31	41.75	49.78	48.9	41.96	46.94		131.02	136.42	125.98	135.86	141.79	146.81	145	127.59	132.35	132.55	150.57
-49	38.39	47.42	44.84	45.73	41.7	48.42	41.84	49.75	49.12	42.19	46.85		131.13	136.13	125.66	135.57	141.68	146.41	145.12	127	132.09	131.87	151.11
-50	38.39	47.36	44.88	46.01	41.59	48.52	41.94	49.73	49.31	42.48	46.78		131.27	135.84	125.34	135.29	141.56	145.99	145.25	126.39	131.78	131.23	151.62
-51	38.42	47.3	44.93	46.27	41.49	48.63	42.05	49.72	49.48	42.84	46.7		131.45	135.54	125.02	135.01	141.44	145.56	145.37	125.77	131.44	130.58	152.1
-52	38.49	47.26	44.96	46.52	41.4	48.75	42.19	49.76	49.64	43.28	46.63		131.64	135.22	124.71	134.74	141.31	145.13	145.48	125.11	131.05	129.88	152.58
-53	38.61	47.24	44.99	46.77	41.32	48.87	42.36	49.84	49.79	43.79	46.56		131.87	134.87	124.4	134.47	141.17	144.7	145.58	124.42	130.65	129.12	153.04
-54	38.78	47.22	45.03	47.04	41.25	48.98	42.56	49.94	49.92	44.31	46.5		132.09	134.51	124.1	134.17	141.02	144.26	145.65	123.69	130.23	128.34	153.47
-55	39.01	47.2	45.09	47.28	41.2	49.08	42.76	50.02	50.04	44.86	46.43		132.31	134.14	123.8	133.85	140.85	143.8	145.68	122.9	129.79	127.59	153.88
-56	39.31	47.19	45.19	47.5	41.18	49.17	42.97	50.1	50.15	45.44	46.36		132.49	133.75	123.49	133.53	140.65	143.31	145.66	122.03	129.33	126.89	154.27
-57	39.66	47.18	45.29	47.72	41.17	49.27	43.19	50.18	50.25	46.02	46.28		132.56	133.36	123.18	133.23	140.41	142.8	145.61	121.08	128.81	126.21	154.62
-58	40.06	47.2	45.41	47.95	41.15	49.39	43.42	50.27	50.34	46.6	46.21		132.56	133	122.85	132.96	140.14	142.24	145.53	120.1	128.27	125.53	154.95
-59	40.5	47.25	45.53	48.2	41.13	49.5	43.66	50.36	50.43	47.21	46.13		132.49	132.65	122.49	132.71	139.86	141.68	145.43	119.15	127.69	124.86	155.25
-60	40.97	47.33	45.65	48.49	41.1	49.6	43.9	50.47	50.51	47.84	46.05		132.31	132.31	122.09	132.45	139.56	141.19	145.28	118.19	127.05	124.18	155.53
-61	41.43	47.46	45.76	48.8	41.07	49.69	44.14	50.61	50.57	48.48	45.97		132.05	131.93	121.66	132.17	139.28	140.78	145.1	117.2	126.37	123.53	155.83
-62	41.84	47.62	45.85	49.13	41.04	49.8	44.37	50.76	50.64	49.19	45.89		131.75	131.51	121.21	131.85	139.01	140.4	144.9	116.22	125.65	122.9	156.13
-63	42.21	47.81	45.95	49.45	41	49.93	44.59	50.92	50.71	49.96	45.83		131.43	131.04	120.75	131.52	138.75	140.01	144.69	115.29	124.93	122.25	156.42
-64	42.51	48.01	46.05	49.75	40.97	50.09	44.8	51.12	50.8	50.76	45.8		131.13	130.5	120.26	131.2	138.51	139.57	144.45	114.39	124.23	121.58	156.69
-65	42.75	48.21	46.15	50.04	40.95	50.25	45	51.35	50.9	51.6	45.79		130.86	129.9	119.69	130.88	138.29	139.1	144.19	113.45	123.56	120.92	156.94
-66	42.97	48.38	46.23	50.33	40.94	50.39	45.18	51.61	51.03	52.41	45.8		130.53	129.29	119.08	130.56	138.08	138.63	143.9	112.49	122.88	120.28	157.19
-67	43.22	48.53	46.31	50.61	40.95	50.51	45.33	51.91	51.22	53.18	45.84		130.07	128.7	118.44	130.25	137.85	138.19	143.62	111.52	122.18	119.61	157.43
-68	43.46	48.68	46.37	50.89	40.98	50.62	45.46	52.25	51.45	53.99	45.9		129.51	128.12	117.76	129.94	137.6	137.8	143.31	110.58	121.47	118.86	157.65
-69	43.63	48.83	46.4	51.15	41.04	50.74	45.55	52.6	51.71	54.81	45.99		128.92	127.58	117.06	129.64	137.33	137.43	142.99	109.67	120.78	118.07	157.86
-70	43.76	48.97	46.43	51.39	41.1	50.86	45.64	52.96	51.97	55.59	46.1		128.37	127.07	116.37	129.33	137.07	137.08	142.65	108.81	120.15	117.34	158.05
-71	43.89	49.11	46.45	51.61	41.17	50.99	45.71	53.3	52.24	56.42	46.23		127.83	126.59	115.69	129.02	136.81	136.74	142.29	108.02	119.58	116.65	158.22
-72	44.01	49.28	46.45	51.82	41.24	51.13	45.76	53.67	52.52	57.24	46.36		127.3	126.15	114.98	128.7	136.55	136.41	141.92	107.33	119.02	116.04	158.38
-73	44.14	49.47	46.47	52.01	41.31	51.3	45.8	54.07	52.82	58.05	46.49		126.83	125.72	114.24	128.39	136.26	136.09	141.53	106.71	118.48	115.54	158.54
-74	44.29	49.67	46.49	52.18	41.38	51.47	45.83	54.48	53.12	58.87	46.6		126.4	125.32	113.46	128.1	135.96	135.78	141.13	106.18	117.97	115.17	158.7
-75	44.46	49.9	46.48	52.36	41.45	51.65	45.84	54.91	53.41	59.71	46.72		126	124.95	112.68	127.82	135.65	135.44	140.74	105.7	117.51	114.91	158.87
-76	44.65	50.18	46.48	52.53	41.53	51.85	45.85	55.35	53.69	60.45	46.84		125.6	124.59	111.93	127.55	135.37	135.07	140.39	105.29	117.11	114.73	159.03
-77	44.88	50.55	46.46	52.71	41.64	52.07	45.86	55.8	53.95	61.17	46.96		125.19	124.19	111.19	127.3	135.11	134.66	140.08	104.95	116.78	114.57	159.19
-78	45.18	50.99	46.42	52.89	41.76	52.27	45.88	56.25	54.22	61.88	47.08		124.72	123.75	110.48	127.03	134.86	134.22	139.8	104.68	116.53	114.39	159.37
-79	45.52	51.45	46.38	53.06	41.92	52.42	45.94	56.7	54.48	62.55	47.2		124.21	123.3	109.84	126.73	134.59	133.72	139.53	104.47	116.38	114.2	159.55
-80	45.91	51.92	46.37	53.23	42.11	52.53	46.04	57.14	54.73	63.22	47.34		123.61	122.84	109.25	126.41	134.29	133.2	139.28	104.32	116.31	113.99	159.75
-81	46.3	52.37	46.36	53.39	42.34	52.59	46.17	57.57	54.95	63.88	47.48		122.92	122.44	108.7	126.08	133.99	132.68	139.03	104.22	116.33	113.76	159.96
-82	46.66	52.8	46.36	53.54	42.59	52.62	46.34	57.99	55.12	64.51	47.65		122.18	122.11	108.2	125.73	133.72	132.18	138.74	104.2	116.39	113.5	160.2
-83	46.98	53.2	46.36	53.68	42.89	52.61	46.58	58.39	55.25	65.13	47.82		121.25	121.84	107.74	125.38	133.5	131.72	138.34	104.24	116.49	113.18	160.46
-84	47.25	53.58	46.37	53.81	43.26	52.57	46.91	58.76	55.33	65.75	48.01		120.12	121.65	107.32	125.02	133.29	131.27	137.83	104.33	116.63	112.76	160.72
-85	47.5	53.93	46.42	53.94	43.67	52.5	47.26	59.11	55.36	66.37	48.2		119.03	121.56	106.91	124.66	133.08	130.87	137.26	104.47	116.79	112.23	160.98
-86	47.73	54.27	46.49	54.05	44.07	52.42	47.53	59.42	55.34	67	48.42		118	121.56	106.51	124.3	132.89	130.51	136.68	104.66	116.98	111.55	161.22
-87	47.93	54.63	46.56	54.16	44.44	52.33	47.73	59.69	55.28	67.62	48.64		117	121.64	106.12	123.94	132.73	130.2	136.12	104.88	117.16	110.71	161.45
-88	48.13	55.03	46.63	54.27	44.8	52.24	47.87	59.93	55.2	68.19	48.85		116.06	121.81	105.76	123.56	132.58	129.89	135.58	105.14	117.32	109.76	161.67
-89	48.33	55.48	46.7	54.38	45.16	52.17	48	60.13	55.09	68.73	49.06		115.22	122.03	105.41	123.15	132.44	129.58	135.07	105.44	117.44	108.74	161.88
-90	48.55	55.96	46.76	54.48	45.54	52.1	48.11	60.29	54.98	69.24	49.26		114.43	122.27	105.08	122.72	132.3	129.28	134.59	105.74	117.53	107.69	162.09
-91	48.8	56.45	46.82	54.57	45.94	52.03	48.22	60.43	54.86	69.65	49.44		113.61	122.5	104.77	122.27	132.12	128.97	134.13	106.04	117.55	106.66	162.33
-92	49.08	56.93	46.89	54.65	46.37	51.96	48.33	60.53	54.75	70.04	49.61		112.74	122.68	104.49	121.78	131.9	128.66	133.72	106.32	117.51	105.59	162.58
-93	49.4	57.41	46.96	54.71	46.77	51.89	48.44	60.6	54.63	70.39	49.77		111.85	122.8	104.23	121.28	131.65	128.36	133.34	106.59	117.41	104.56	162.83
-94	49.77	57.88	47.04	54.76	47.15	51.82	48.54	60.65	54.5	70.68	49.94		110.89	122.83	104	120.77	131.4	128.06	132.96	106.85	117.27	103.64	163.08
-95	50.17	58.35	47.13	54.8	47.5	51.73	48.66	60.68	54.37	70.93	50.11		109.83	122.77	103.77	120.25	131.15	127.77	132.58	107.1	117.08	102.78	163.32
-96	50.52	58.82	47.23	54.83	47.85	51.65	48.77	60.69	54.22	71.18	50.27		108.85	122.66	103.56	119.72	130.92	127.49	132.18	107.32	116.85	101.99	163.57
-97	50.85	59.27	47.35	54.84	48.19	51.58	48.88	60.69	54.07	71.42	50.42		107.9	122.47	103.36	119.2	130.73	127.23	131.78	107.49	116.61	101.34	163.83
-98	51.16	59.71	47.48	54.85	48.52	51.52	48.96	60.67	53.92	71.66	50.55		106.99	122.24	103.17	118.67	130.55	127.01	131.34	107.61	116.39	100.84	164.08
-99	51.44	60.17	47.63	54.86	48.85	51.48	49	60.64	53.78	71.9	50.68		106.19	122.06	102.97	118.12	130.38	126.81	130.88	107.71	116.15	100.48	164.33
-100	51.73	60.63	47.78	54.88	49.2	51.45	49.04	60.6	53.67	72.14	50.8		105.44	121.95	102.76	117.58	130.21	126.61	130.43	107.78	115.89	100.22	164.56
-101	52.09	61.09	47.94	54.9	49.55	51.45	49.05	60.54	53.58	72.38	50.93		104.65	121.89	102.53	117.05	130.03	126.42	129.97	107.83	115.6	100.07	164.79
-102	52.44	61.59	48.1	54.91	49.89	51.48	49.04	60.48	53.5	72.62	51.05		103.89	121.87	102.3	116.51	129.83	126.21	129.53	107.86	115.29	100.06	165.01
-103	52.77	62.14	48.25	54.92	50.22	51.51	49.02	60.42	53.43	72.83	51.15		103.1	121.88	102.06	115.95	129.6	125.99	129.11	107.86	114.96	100.21	165.24
-104	53.08	62.75	48.4	54.94	50.52	51.57	48.99	60.38	53.37	73.01	51.25		102.26	121.95	101.82	115.38	129.33	125.75	128.72	107.84	114.6	100.51	165.48
-105	53.37	63.39	48.55	54.98	50.81	51.63	48.95	60.34	53.3	73.17	51.34		101.42	122.1	101.59	114.8	129.03	125.48	128.35	107.78	114.18	100.93	165.72
-106	53.66	64.05	48.7	55.02	51.07	51.72	48.92	60.3	53.23	73.33	51.43		100.61	122.36	101.35	114.21	128.71	125.18	128.02	107.69	113.7	101.47	165.96
-107	53.92	64.73	48.87	55.07	51.31	51.8	48.88	60.25	53.16	73.49	51.52		99.83	122.74	101.12	113.6	128.38	124.87	127.71	107.57	113.17	102.11	166.2
-108	54.19	65.4	49.05	55.12	51.53	51.89	48.85	60.2	53.08	73.66	51.61		99.1	123.2	100.89	112.97	128.04	124.53	127.41	107.44	112.57	102.84	166.44
-109	54.48	66.02	49.26	55.17	51.73	51.97	48.81	60.14	52.98	73.84	51.69		98.4	123.7	100.65	112.33	127.71	124.19	127.09	107.3	111.93	103.66	166.68
-110	54.77	66.58	49.48	55.21	51.93	52.05	48.78	60.07	52.85	74.04	51.76		97.71	124.22	100.36	111.63	127.39	123.84	126.77	107.16	111.26	104.54	166.92
-111	55.06	67.06	49.71	55.24	52.12	52.14	48.74	60.01	52.71	74.25	51.82		97.03	124.74	100.01	110.88	127.06	123.5	126.45	107	110.58	105.43	167.16
-112	55.32	67.45	49.97	55.23	52.31	52.25	48.7	59.96	52.59	74.47	51.89		96.41	125.24	99.62	110.08	126.72	123.17	126.1	106.83	109.88	106.28	167.42
-113	55.56	67.77	50.24	55.17	52.5	52.38	48.66	59.93	52.47	74.69	51.97		95.86	125.73	99.18	109.28	126.37	122.84	125.73	106.65	109.16	107.14	167.69
-114	55.81	68.04	50.53	55.1	52.7	52.51	48.62	59.91	52.36	74.92	52.04		95.36	126.21	98.67	108.56	126	122.5	125.36	106.43	108.43	107.98	167.96
-115	56.06	68.25	50.83	55.08	52.88	52.65	48.56	59.9	52.28	75.15	52.11		94.9	126.66	98.04	107.89	125.62	122.15	125.02	106.2	107.74	108.73	168.23
-116	56.32	68.44	51.13	55.1	53.05	52.81	48.49	59.9	52.22	75.37	52.17		94.48	127.07	97.36	107.19	125.21	121.78	124.69	105.94	107.06	109.27	168.48
-117	56.58	68.62	51.42	55.15	53.22	52.96	48.4	59.89	52.16	75.58	52.23		94.1	127.41	96.65	106.42	124.79	121.4	124.39	105.67	106.42	109.7	168.72
-118	56.85	68.82	51.7	55.2	53.37	53.11	48.3	59.87	52.12	75.81	52.29		93.75	127.62	95.91	105.57	124.37	121	124.1	105.4	105.81	110.12	168.95
-119	57.12	69.02	51.99	55.27	53.5	53.25	48.16	59.83	52.06	76.07	52.35		93.42	127.68	95.13	104.64	123.96	120.57	123.81	105.12	105.23	110.55	169.17
-120	57.4	69.24	52.26	55.34	53.63	53.39	48.03	59.77	52.01	76.36	52.41		93.13	127.62	94.3	103.67	123.55	120.13	123.53	104.84	104.68	110.84	169.39

## Sheet: TMK-A-026
	Latitude													Longitude
	Date	DD/MM/YYYY
Hour	2012-02-11	2012-03-11	2012-04-11	2012-05-11	2012-06-11	2012-07-11	2012-08-11	2012-09-11	2012-10-11	2012-11-11	2012-12-11	13/11/2012		2012-02-11	2012-03-11	2012-04-11	2012-05-11	2012-06-11	2012-07-11	2012-08-11	2012-09-11	2012-10-11	2012-11-11	2012-12-11	13/11/2012
0	42.7	42.7	42.7	42.7	42.7	42.7	42.7	42.7	42.7	42.7	42.7	42.7		141.57	141.57	141.57	141.57	141.57	141.57	141.57	141.57	141.57	141.57	141.57	141.57
-1	42.93	42.78	43.09	42.74	42.4	42.64	42.74	42.94	42.9	42.55	42.28	42.53		141.31	141.12	141.31	141.63	141.97	141.87	141.45	141.56	141.55	141.73	141.72	141.42
-2	43.09	42.84	43.44	42.8	42.1	42.5	42.77	43.15	43.09	42.42	41.74	42.38		141.17	140.65	141.13	141.66	142.4	142.34	141.36	141.59	141.57	141.91	142.07	141.24
-3	43.25	42.89	43.83	42.9	41.84	42.35	42.8	43.36	43.3	42.32	41.2	42.25		141.11	140.2	140.99	141.69	142.79	142.95	141.29	141.71	141.63	142.12	142.53	141.04
-4	43.45	42.96	44.32	43.02	41.59	42.23	42.82	43.58	43.53	42.28	40.7	42.15		141.16	139.81	140.88	141.72	143.13	143.52	141.24	141.89	141.73	142.34	142.91	140.83
-5	43.67	43.05	44.84	43.18	41.33	42.01	42.83	43.81	43.76	42.28	40.23	42.07		141.3	139.44	140.78	141.75	143.41	144.12	141.21	142.14	141.87	142.55	143.23	140.61
-6	43.88	43.17	45.37	43.36	41.05	41.72	42.82	44.06	43.99	42.31	39.8	42		141.51	139.07	140.68	141.78	143.66	144.8	141.19	142.42	142.1	142.74	143.52	140.38
-7	44.03	43.32	45.92	43.58	40.79	41.42	42.8	44.3	44.2	42.35	39.42	41.92		141.72	138.68	140.62	141.8	143.9	145.5	141.19	142.66	142.39	142.91	143.78	140.1
-8	44.14	43.47	46.48	43.82	40.55	41.12	42.77	44.52	44.41	42.41	39.09	41.84		141.93	138.26	140.58	141.79	144.14	146.19	141.19	142.86	142.71	143.08	144.01	139.77
-9	44.24	43.65	47.07	44.08	40.34	40.84	42.72	44.79	44.61	42.48	38.81	41.75		142.14	137.86	140.57	141.76	144.37	146.82	141.19	143.12	143.03	143.22	144.23	139.39
-10	44.33	43.84	47.67	44.36	40.17	40.57	42.64	45.12	44.85	42.57	38.56	41.62		142.36	137.48	140.57	141.71	144.57	147.37	141.17	143.47	143.34	143.36	144.47	138.93
-11	44.41	44.05	48.26	44.65	40.02	40.32	42.54	45.49	45.14	42.67	38.35	41.48		142.62	137.12	140.56	141.64	144.74	147.84	141.12	143.9	143.66	143.49	144.74	138.41
-12	44.47	44.27	48.82	44.96	39.91	40.09	42.43	45.87	45.46	42.8	38.19	41.31		142.94	136.77	140.5	141.58	144.89	148.26	141.06	144.41	143.99	143.61	145.02	137.85
-13	44.53	44.55	49.32	45.28	39.82	39.9	42.32	46.24	45.79	42.93	38.09	41.13		143.29	136.42	140.38	141.52	145.03	148.65	140.99	145	144.33	143.7	145.29	137.28
-14	44.56	44.94	49.76	45.6	39.78	39.75	42.22	46.57	46.12	43.06	38.04	40.95		143.63	136.14	140.24	141.46	145.16	148.99	140.94	145.62	144.71	143.75	145.55	136.7
-15	44.59	45.42	50.13	45.93	39.76	39.63	42.14	46.86	46.45	43.2	38.05	40.8		143.94	136.01	140.12	141.4	145.27	149.29	140.86	146.26	145.1	143.78	145.81	136.14
-16	44.63	45.89	50.49	46.27	39.76	39.54	42.1	47.11	46.79	43.35	38.09	40.66		144.22	135.94	140.08	141.35	145.37	149.52	140.74	146.9	145.5	143.79	146.06	135.59
-17	44.71	46.3	50.85	46.62	39.79	39.47	42.09	47.32	47.13	43.51	38.17	40.54		144.47	135.92	140.1	141.31	145.45	149.69	140.59	147.53	145.92	143.79	146.29	135.03
-18	44.78	46.67	51.21	46.96	39.84	39.41	42.08	47.47	47.48	43.65	38.28	40.44		144.67	135.94	140.18	141.3	145.54	149.84	140.47	148.16	146.36	143.78	146.52	134.44
-19	44.84	47.02	51.61	47.27	39.93	39.37	42.07	47.56	47.82	43.8	38.43	40.34		144.83	136	140.31	141.32	145.63	149.97	140.4	148.78	146.82	143.79	146.76	133.8
-20	44.89	47.36	52.03	47.56	40.05	39.34	42.07	47.6	48.16	43.94	38.62	40.28		144.93	136.09	140.53	141.38	145.73	150.1	140.36	149.4	147.31	143.81	147.03	133.09
-21	44.94	47.7	52.46	47.86	40.21	39.33	42.07	47.61	48.5	44.08	38.85	40.22		144.98	136.22	140.85	141.48	145.81	150.22	140.34	149.99	147.8	143.83	147.3	132.33
-22	45.01	48.04	52.88	48.18	40.38	39.34	42.08	47.61	48.85	44.23	39.13	40.15		144.96	136.37	141.21	141.64	145.85	150.31	140.32	150.55	148.28	143.87	147.55	131.51
-23	45.1	48.38	53.27	48.52	40.56	39.37	42.09	47.6	49.21	44.38	39.45	40.04		144.86	136.54	141.55	141.85	145.85	150.38	140.3	151.07	148.76	143.92	147.78	130.61
-24	45.22	48.71	53.63	48.89	40.76	39.41	42.1	47.59	49.56	44.54	39.79	39.88		144.7	136.72	141.95	142.1	145.83	150.43	140.31	151.56	149.22	144	147.99	129.66
-25	45.34	49.03	53.95	49.29	40.97	39.48	42.11	47.57	49.92	44.72	40.13	39.7		144.49	136.88	142.47	142.39	145.81	150.5	140.38	152.02	149.65	144.1	148.19	128.76
-26	45.48	49.35	54.24	49.72	41.22	39.56	42.11	47.57	50.27	44.91	40.47	39.57		144.22	137.02	143.09	142.77	145.8	150.56	140.51	152.44	150.06	144.22	148.37	128
-27	45.66	49.66	54.49	50.15	41.52	39.68	42.1	47.56	50.62	45.13	40.81	39.55		143.97	137.16	143.75	143.22	145.79	150.63	140.64	152.83	150.45	144.38	148.53	127.23
-28	45.9	49.98	54.71	50.59	41.86	39.82	42.11	47.54	50.98	45.35	41.15	39.69		143.77	137.31	144.43	143.69	145.78	150.69	140.67	153.2	150.81	144.56	148.7	126.39
-29	46.19	50.29	54.91	51.02	42.25	39.98	42.11	47.52	51.36	45.59	41.5	39.86		143.63	137.5	145.15	144.15	145.77	150.75	140.62	153.55	151.15	144.78	148.87	125.71
-30	46.51	50.59	55.1	51.44	42.69	40.18	42.07	47.5	51.74	45.83	41.85	40.12		143.55	137.78	145.91	144.64	145.72	150.79	140.54	153.89	151.44	145.03	149.06	125.07
-31	46.83	50.88	55.29	51.83	43.18	40.39	42	47.46	52.11	46.08	42.18	40.48		143.52	138.17	146.67	145.19	145.61	150.81	140.45	154.22	151.7	145.31	149.27	124.38
-32	47.1	51.15	55.46	52.18	43.69	40.62	41.9	47.42	52.48	46.32	42.49	40.94		143.54	138.66	147.43	145.81	145.46	150.81	140.34	154.53	151.93	145.62	149.5	123.7
-33	47.34	51.45	55.6	52.5	44.2	40.86	41.77	47.38	52.87	46.57	42.78	41.41		143.64	139.27	148.16	146.48	145.24	150.78	140.22	154.81	152.12	145.94	149.76	123.12
-34	47.53	51.77	55.75	52.77	44.71	41.12	41.6	47.35	53.28	46.83	43.08	41.92		143.84	139.99	148.86	147.2	145.01	150.73	140.11	155.04	152.24	146.28	150.05	122.7
-35	47.66	52.08	55.9	53	45.22	41.38	41.41	47.34	53.7	47.1	43.37	42.5		144.18	140.89	149.52	147.97	144.82	150.66	139.95	155.22	152.29	146.64	150.37	122.35
-36	47.75	52.35	56.04	53.16	45.73	41.64	41.19	47.32	54.13	47.38	43.63	43.12		144.57	141.89	150.13	148.76	144.7	150.59	139.78	155.38	152.3	147.02	150.7	122.05
-37	47.83	52.48	56.17	53.26	46.24	41.91	40.97	47.29	54.55	47.68	43.85	43.73		144.97	143.06	150.67	149.53	144.66	150.55	139.62	155.51	152.26	147.4	151.03	121.85
-38	47.86	52.59	56.27	53.3	46.75	42.19	40.76	47.24	54.95	47.97	44.04	44.32		145.38	144.28	151.16	150.25	144.69	150.52	139.45	155.63	152.16	147.77	151.36	121.76
-39	47.85	52.63	56.37	53.27	47.26	42.48	40.57	47.18	55.34	48.27	44.21	44.85		145.82	145.53	151.61	150.98	144.78	150.48	139.26	155.72	152.03	148.13	151.69	121.76
-40	47.8	52.61	56.47	53.19	47.77	42.79	40.36	47.13	55.73	48.58	44.38	45.31		146.28	146.74	152.03	151.73	144.91	150.43	139	155.82	151.87	148.5	152.05	121.86
-41	47.73	52.52	56.58	53.06	48.32	43.13	40.16	47.09	56.11	48.89	44.55	45.71		146.75	147.86	152.44	152.53	145.11	150.37	138.67	155.92	151.7	148.87	152.41	122.08
-42	47.64	52.38	56.7	52.89	48.89	43.47	39.97	47.06	56.49	49.21	44.73	46.05		147.24	148.91	152.86	153.37	145.32	150.28	138.33	156.01	151.53	149.24	152.78	122.38
-43	47.54	52.18	56.82	52.68	49.46	43.83	39.77	47.06	56.9	49.53	44.91	46.33		147.75	149.87	153.28	154.27	145.53	150.16	137.97	156.09	151.35	149.62	153.15	122.75
-44	47.42	51.96	56.94	52.43	50.02	44.19	39.59	47.09	57.33	49.87	45.11	46.56		148.3	150.8	153.72	155.18	145.72	149.98	137.58	156.17	151.17	149.99	153.51	123.17
-45	47.3	51.72	57.07	52.17	50.55	44.55	39.41	47.13	57.78	50.21	45.32	46.72		148.87	151.7	154.16	156.05	145.95	149.77	137.21	156.22	151.01	150.35	153.86	123.63
-46	47.17	51.49	57.18	51.89	51.05	44.9	39.26	47.18	58.24	50.56	45.57	46.82		149.44	152.59	154.57	156.97	146.23	149.54	136.88	156.24	150.87	150.69	154.19	124.09
-47	47.05	51.28	57.29	51.6	51.5	45.27	39.12	47.24	58.71	50.92	45.83	46.86		150.02	153.44	154.96	157.71	146.58	149.3	136.61	156.21	150.79	151	154.5	124.53
-48	46.94	51.08	57.39	51.38	51.9	45.65	38.99	47.31	59.16	51.28	46.11	46.84		150.57	154.27	155.33	158.33	146.99	149.07	136.38	156.17	150.8	151.29	154.78	124.93
-49	46.85	50.88	57.49	51.15	52.25	46.05	38.89	47.38	59.62	51.62	46.41	46.75		151.11	155.1	155.67	158.93	147.46	148.88	136.2	156.14	150.91	151.55	155.03	125.32
-50	46.78	50.71	57.59	50.89	52.56	46.46	38.87	47.45	60.15	51.95	46.73	46.58		151.62	155.87	156.01	159.51	147.96	148.72	136.07	156.12	151.19	151.82	155.25	125.7
-51	46.7	50.6	57.67	50.62	52.82	46.87	38.87	47.52	60.72	52.28	47.06	46.37		152.1	156.53	156.33	160.03	148.51	148.57	135.96	156.1	151.59	152.07	155.45	126.07
-52	46.63	50.55	57.74	50.32	53.05	47.3	38.83	47.6	61.27	52.64	47.39	46.13		152.58	157.08	156.64	160.53	149.1	148.41	135.85	156.04	151.99	152.3	155.62	126.4
-53	46.56	50.53	57.79	50.01	53.25	47.75	38.74	47.69	61.77	53.02	47.73	45.87		153.04	157.57	156.94	161	149.74	148.24	135.74	155.95	152.33	152.51	155.76	126.67
-54	46.5	50.51	57.82	49.72	53.41	48.22	38.61	47.78	62.23	53.42	48.06	45.59		153.47	158.06	157.24	161.47	150.37	148.07	135.62	155.85	152.56	152.71	155.9	126.92
-55	46.43	50.49	57.83	49.43	53.51	48.7	38.5	47.87	62.65	53.8	48.4	45.3		153.88	158.58	157.53	161.93	151	147.95	135.48	155.77	152.75	152.88	156.03	127.16
-56	46.36	50.47	57.82	49.16	53.56	49.19	38.41	47.97	63.04	54.19	48.75	45.03		154.27	159.11	157.81	162.39	151.64	147.88	135.33	155.7	152.9	153.04	156.13	127.33
-57	46.28	50.44	57.8	48.93	53.56	49.68	38.36	48.08	63.38	54.59	49.09	44.8		154.62	159.6	158.07	162.85	152.26	147.84	135.17	155.62	153.03	153.16	156.23	127.48
-58	46.21	50.43	57.75	48.73	53.52	50.17	38.34	48.17	63.69	55	49.43	44.59		154.95	160.04	158.31	163.27	152.87	147.83	134.99	155.53	153.12	153.25	156.31	127.66
-59	46.13	50.43	57.68	48.56	53.43	50.67	38.31	48.27	63.97	55.42	49.75	44.41		155.25	160.44	158.52	163.67	153.47	147.84	134.78	155.42	153.19	153.3	156.36	127.86
-60	46.05	50.42	57.59	48.42	53.3	51.16	38.24	48.37	64.22	55.84	50.07	44.23		155.53	160.81	158.71	164.05	154.07	147.88	134.54	155.31	153.24	153.33	156.39	128.07
-61	45.97	50.43	57.49	48.28	53.15	51.62	38.14	48.45	64.44	56.23	50.41	44.05		155.83	161.14	158.9	164.4	154.69	147.99	134.28	155.18	153.25	153.32	156.39	128.28
-62	45.89	50.43	57.37	48.15	52.95	52.06	38.04	48.51	64.63	56.61	50.77	43.87		156.13	161.44	159.09	164.72	155.37	148.16	134	155.04	153.21	153.28	156.38	128.47
-63	45.83	50.43	57.24	48.01	52.75	52.47	37.92	48.57	64.79	56.97	51.13	43.68		156.42	161.72	159.28	165.01	156.12	148.38	133.69	154.9	153.13	153.26	156.34	128.65
-64	45.8	50.42	57.11	47.86	52.55	52.85	37.79	48.62	64.92	57.31	51.51	43.48		156.69	162	159.47	165.31	156.88	148.6	133.34	154.8	153.02	153.25	156.28	128.8
-65	45.79	50.41	56.97	47.71	52.35	53.22	37.63	48.66	65.03	57.64	51.91	43.29		156.94	162.28	159.66	165.59	157.47	148.82	132.97	154.75	152.88	153.29	156.21	128.96
-66	45.8	50.39	56.84	47.55	52.18	53.56	37.47	48.71	65.11	57.96	52.31	43.11		157.19	162.57	159.82	165.88	157.99	149.05	132.59	154.72	152.74	153.37	156.14	129.12
-67	45.84	50.4	56.73	47.41	52.05	53.87	37.28	48.77	65.2	58.28	52.72	42.94		157.43	162.86	159.9	166.15	158.51	149.3	132.21	154.69	152.59	153.46	156.09	129.28
-68	45.9	50.41	56.63	47.28	51.97	54.16	37.09	48.84	65.27	58.62	53.13	42.79		157.65	163.15	159.9	166.43	158.95	149.56	131.79	154.68	152.45	153.56	156.04	129.43
-69	45.99	50.43	56.54	47.17	51.9	54.42	36.9	48.92	65.33	58.97	53.53	42.65		157.86	163.44	159.87	166.72	159.32	149.86	131.35	154.66	152.29	153.71	156.03	129.54
-70	46.1	50.46	56.44	47.07	51.81	54.68	36.72	49.01	65.38	59.31	53.9	42.52		158.05	163.7	159.83	167.01	159.62	150.18	130.93	154.65	152.13	153.9	156.05	129.63
-71	46.23	50.5	56.34	47	51.7	54.93	36.55	49.1	65.43	59.65	54.24	42.39		158.22	163.92	159.79	167.29	159.9	150.53	130.53	154.64	151.96	154.13	156.09	129.7
-72	46.36	50.53	56.24	46.93	51.57	55.16	36.38	49.18	65.46	59.95	54.56	42.28		158.38	164.13	159.73	167.55	160.15	150.88	130.16	154.63	151.79	154.41	156.12	129.77
-73	46.49	50.55	56.13	46.87	51.42	55.38	36.23	49.25	65.48	60.21	54.86	42.18		158.54	164.33	159.65	167.77	160.39	151.24	129.8	154.61	151.61	154.67	156.1	129.83
-74	46.6	50.56	56.04	46.81	51.26	55.61	36.09	49.3	65.49	60.48	55.15	42.09		158.7	164.53	159.53	167.95	160.62	151.61	129.41	154.59	151.43	154.9	156.06	129.9
-75	46.72	50.57	55.97	46.75	51.11	55.84	35.96	49.34	65.49	60.76	55.44	42.03		158.87	164.74	159.38	168.12	160.83	151.99	128.99	154.56	151.25	155.14	156	129.97
-76	46.84	50.57	55.93	46.67	50.95	56.05	35.8	49.38	65.49	61.06	55.73	41.99		159.03	164.96	159.22	168.3	161.04	152.4	128.55	154.53	151.06	155.37	155.89	130.03
-77	46.96	50.57	55.91	46.59	50.77	56.25	35.64	49.41	65.49	61.36	56.01	41.97		159.19	165.19	159.05	168.49	161.24	152.83	128.11	154.5	150.87	155.58	155.75	130.09
-78	47.08	50.58	55.9	46.52	50.59	56.44	35.46	49.44	65.48	61.7	56.28	41.98		159.37	165.43	158.88	168.7	161.46	153.3	127.65	154.47	150.67	155.77	155.63	130.16
-79	47.2	50.59	55.9	46.47	50.39	56.62	35.28	49.46	65.47	62.1	56.56	42.02		159.55	165.69	158.73	168.92	161.71	153.83	127.2	154.44	150.47	155.96	155.55	130.22
-80	47.34	50.6	55.92	46.45	50.19	56.81	35.11	49.48	65.45	62.49	56.82	42.09		159.75	165.97	158.6	169.16	161.98	154.42	126.75	154.4	150.27	156.12	155.51	130.28
-81	47.48	50.62	55.95	46.44	49.99	57	34.93	49.5	65.42	62.85	57.09	42.18		159.96	166.26	158.48	169.42	162.25	155.03	126.34	154.38	150.06	156.22	155.48	130.34
-82	47.65	50.65	55.98	46.45	49.81	57.17	34.75	49.53	65.38	63.2	57.36	42.27		160.2	166.57	158.36	169.67	162.5	155.63	125.98	154.35	149.82	156.26	155.45	130.38
-83	47.82	50.69	56.01	46.47	49.63	57.32	34.58	49.55	65.32	63.54	57.64	42.37		160.46	166.88	158.25	169.91	162.75	156.19	125.62	154.35	149.55	156.24	155.43	130.41
-84	48.01	50.73	56.03	46.49	49.47	57.43	34.41	49.58	65.23	63.84	57.91	42.47		160.72	167.19	158.16	170.16	162.99	156.75	125.25	154.34	149.26	156.2	155.4	130.43
-85	48.2	50.81	56.03	46.52	49.33	57.48	34.24	49.63	65.11	64.09	58.18	42.56		160.98	167.51	158.1	170.42	163.24	157.31	124.85	154.33	148.95	156.14	155.38	130.44
-86	48.42	50.9	56.02	46.54	49.2	57.47	34.09	49.68	64.96	64.3	58.47	42.66		161.22	167.81	158.06	170.68	163.5	157.85	124.45	154.31	148.64	156.07	155.4	130.44
-87	48.64	50.98	56.01	46.56	49.08	57.37	33.94	49.74	64.8	64.47	58.77	42.75		161.45	168.11	158.03	170.95	163.75	158.34	124.04	154.28	148.34	155.99	155.46	130.43
-88	48.85	51.06	56.01	46.59	48.95	57.19	33.81	49.79	64.64	64.62	59.1	42.85		161.67	168.44	158.03	171.22	164.01	158.82	123.61	154.24	148.06	155.91	155.58	130.42
-89	49.06	51.14	55.99	46.63	48.81	56.93	33.69	49.84	64.48	64.73	59.44	42.95		161.88	168.8	158.04	171.5	164.26	159.26	123.14	154.16	147.79	155.83	155.75	130.4
-90	49.26	51.21	55.98	46.66	48.68	56.67	33.57	49.88	64.32	64.84	59.79	43.05		162.09	169.2	158.05	171.78	164.51	159.59	122.66	154.08	147.51	155.76	155.96	130.37
-91	49.44	51.28	55.96	46.69	48.55	56.43	33.44	49.91	64.16	64.93	60.16	43.15		162.33	169.64	158.06	172.04	164.75	159.79	122.15	154.01	147.19	155.72	156.16	130.32
-92	49.61	51.36	55.95	46.72	48.42	56.21	33.3	49.95	64	65.02	60.53	43.26		162.58	170.11	158.06	172.31	164.99	159.86	121.64	153.95	146.85	155.7	156.39	130.27
-93	49.77	51.44	55.93	46.76	48.29	56.02	33.16	49.98	63.84	65.1	60.9	43.37		162.83	170.59	158.06	172.59	165.21	159.73	121.11	153.91	146.5	155.7	156.63	130.22
-94	49.94	51.52	55.92	46.79	48.18	55.85	33.01	50.01	63.69	65.16	61.24	43.47		163.08	171.06	158.05	172.88	165.41	159.43	120.57	153.86	146.17	155.71	156.87	130.15
-95	50.11	51.59	55.89	46.83	48.09	55.7	32.85	50.05	63.53	65.19	61.59	43.59		163.32	171.53	158.02	173.2	165.61	159.05	120.03	153.82	145.86	155.71	157.12	130.06
-96	50.27	51.65	55.85	46.88	48	55.57	32.69	50.09	63.37	65.21	61.92	43.7		163.57	172	158.01	173.52	165.78	158.65	119.49	153.78	145.58	155.72	157.4	129.97
-97	50.42	51.7	55.79	46.93	47.91	55.48	32.54	50.12	63.23	65.2	62.24	43.81		163.83	172.49	158.03	173.82	165.91	158.24	118.94	153.76	145.34	155.73	157.72	129.87
-98	50.55	51.73	55.7	46.98	47.83	55.41	32.38	50.16	63.08	65.17	62.52	43.91		164.08	172.99	158.09	174.12	166.02	157.84	118.4	153.74	145.12	155.73	158.07	129.76
-99	50.68	51.74	55.59	47.03	47.74	55.35	32.22	50.2	62.94	65.11	62.79	43.99		164.33	173.51	158.2	174.42	166.11	157.48	117.86	153.72	144.89	155.74	158.42	129.66
-100	50.8	51.73	55.48	47.1	47.63	55.31	32.1	50.24	62.8	65.04	63.07	44.06		164.56	174.03	158.38	174.75	166.22	157.19	117.32	153.67	144.63	155.75	158.8	129.55
-101	50.93	51.7	55.38	47.16	47.51	55.28	31.98	50.27	62.67	64.95	63.34	44.12		164.79	174.55	158.62	175.1	166.32	156.96	116.82	153.61	144.37	155.77	159.19	129.44
-102	51.05	51.66	55.27	47.24	47.39	55.27	31.89	50.3	62.55	64.84	63.6	44.19		165.01	175.07	158.89	175.44	166.44	156.77	116.36	153.56	144.1	155.78	159.59	129.32
-103	51.15	51.61	55.18	47.34	47.27	55.29	31.87	50.34	62.42	64.71	63.84	44.25		165.24	175.6	159.16	175.76	166.58	156.62	115.91	153.55	143.82	155.78	160	129.19
-104	51.25	51.54	55.1	47.45	47.18	55.34	31.85	50.37	62.29	64.56	64.07	44.32		165.48	176.14	159.42	176.07	166.73	156.51	115.48	153.57	143.52	155.75	160.44	129.05
-105	51.34	51.45	55.03	47.57	47.09	55.41	31.83	50.41	62.16	64.39	64.28	44.39		165.72	176.67	159.67	176.37	166.9	156.41	115.09	153.62	143.18	155.71	160.87	128.9
-106	51.43	51.35	54.98	47.7	47.02	55.49	31.86	50.47	62.02	64.19	64.5	44.47		165.96	177.18	159.92	176.66	167.08	156.31	114.77	153.7	142.77	155.66	161.25	128.74
-107	51.52	51.25	54.94	47.85	46.95	55.6	31.89	50.55	61.88	63.96	64.69	44.55		166.2	177.66	160.17	176.96	167.26	156.21	114.48	153.81	142.34	155.59	161.6	128.56
-108	51.61	51.13	54.91	48.01	46.9	55.71	31.92	50.64	61.74	63.73	64.85	44.62		166.44	178.12	160.42	177.27	167.44	156.13	114.23	153.95	141.94	155.55	161.92	128.35
-109	51.69	51.01	54.89	48.17	46.87	55.81	31.95	50.74	61.61	63.49	64.98	44.66		166.68	178.57	160.67	177.59	167.62	156.06	114.03	154.13	141.56	155.58	162.15	128.14
-110	51.76	50.89	54.87	48.33	46.84	55.88	31.97	50.86	61.48	63.24	65.07	44.68		166.92	179.01	160.92	177.91	167.79	156	113.87	154.34	141.19	155.66	162.29	127.91
-111	51.82	50.76	54.86	48.5	46.83	55.95	32.02	50.97	61.37	62.98	65.13	44.69		167.16	179.44	161.17	178.26	167.95	155.96	113.72	154.54	140.83	155.76	162.34	127.68
-112	51.89	50.62	54.85	48.66	46.82	56.03	32.11	51.07	61.27	62.73	65.13	44.71		167.42	179.84	161.45	178.62	168.13	155.94	113.58	154.75	140.46	155.87	162.32	127.46
-113	51.97	50.49	54.87	48.82	46.81	56.12	32.21	51.15	61.2	62.52	65.1	44.74		167.69	-179.79	161.75	179.02	168.32	155.93	113.44	154.96	140.08	155.99	162.24	127.26
-114	52.04	50.37	54.92	49.01	46.81	56.2	32.32	51.21	61.15	62.34	65.04	44.78		167.96	-179.42	162.09	179.46	168.5	155.92	113.31	155.21	139.69	156.1	162.12	127.05
-115	52.11	50.26	55.01	49.22	46.8	56.3	32.45	51.24	61.12	62.2	64.97	44.83		168.23	-179.04	162.41	179.96	168.66	155.91	113.2	155.52	139.25	156.17	162	126.84
-116	52.17	50.17	55.11	49.44	46.79	56.4	32.6	51.25	61.09	62.07	64.87	44.91		168.48	-178.66	162.71	-179.47	168.81	155.89	113.09	155.87	138.77	156.17	161.91	126.62
-117	52.23	50.07	55.21	49.68	46.77	56.49	32.76	51.25	61.06	61.97	64.76	44.99		168.72	-178.3	163.01	-178.85	168.96	155.86	112.99	156.25	138.26	156.13	161.82	126.39
-118	52.29	49.98	55.29	49.93	46.76	56.59	32.9	51.26	61.03	61.9	64.64	45.07		168.95	-177.96	163.32	-178.16	169.13	155.82	112.89	156.65	137.77	156.04	161.7	126.16
-119	52.35	49.9	55.36	50.18	46.75	56.67	33.02	51.29	61.01	61.86	64.51	45.12		169.17	-177.65	163.66	-177.43	169.31	155.78	112.78	157.12	137.27	155.91	161.55	125.92
-120	52.41	49.82	55.41	50.41	46.75	56.76	33.14	51.3	60.99	61.83	64.36	45.17		169.39	-177.36	164.02	-176.65	169.5	155.75	112.63	157.66	136.78	155.73	161.37	125.68

## Sheet: TMK-A-029
	Latitude										Longitude
	Date	DD/MM/YYYY
Hour	20/12/2012	21/12/2012	22/12/2012	23/12/2012	24/12/2012	25/12/2012	26/12/2012	27/12/2012	28/12/2012		20/12/2012	21/12/2012	22/12/2012	23/12/2012	24/12/2012	25/12/2012	26/12/2012	27/12/2012	28/12/2012
0	42.7	42.7	42.7	42.7	42.7	42.7	42.7	42.7	42.7		141.57	141.57	141.57	141.57	141.57	141.57	141.57	141.57	141.57
-1	42.81	42.73	42.87	42.76	42.8	42.56	42.83	42.75	42.77		141.11	141.29	141.47	141.19	141.47	141.47	141.03	140.95	141.28
-2	42.92	42.73	42.99	42.82	42.9	42.44	42.97	42.82	42.82		140.61	140.93	141.36	140.75	141.37	141.42	140.44	140.24	140.94
-3	43.02	42.73	43.11	42.87	42.98	42.36	43.12	42.92	42.85		140.11	140.51	141.23	140.3	141.27	141.38	139.88	139.54	140.59
-4	43.14	42.73	43.27	42.92	43.05	42.31	43.29	43.05	42.85		139.63	140.09	141.08	139.87	141.19	141.33	139.34	138.86	140.25
-5	43.28	42.74	43.44	42.99	43.11	42.29	43.5	43.2	42.84		139.15	139.69	140.88	139.44	141.13	141.26	138.83	138.21	139.9
-6	43.44	42.79	43.62	43.1	43.17	42.29	43.73	43.34	42.85		138.68	139.29	140.65	139	141.08	141.19	138.32	137.6	139.53
-7	43.61	42.88	43.83	43.27	43.25	42.3	43.98	43.47	42.93		138.21	138.89	140.35	138.58	141.03	141.13	137.81	137.03	139.14
-8	43.79	43.02	44.07	43.46	43.37	42.31	44.24	43.58	43.05		137.74	138.48	139.99	138.18	140.97	141.07	137.28	136.52	138.73
-9	43.95	43.18	44.31	43.68	43.51	42.33	44.49	43.66	43.2		137.29	138.09	139.6	137.78	140.91	141.02	136.8	136.07	138.29
-10	44.11	43.37	44.54	43.95	43.68	42.33	44.74	43.78	43.38		136.87	137.69	139.19	137.35	140.84	141	136.38	135.59	137.83
-11	44.26	43.6	44.78	44.22	43.9	42.34	45.09	44.05	43.56		136.49	137.3	138.79	136.9	140.74	141	135.93	134.87	137.36
-12	44.43	43.89	44.98	44.48	44.14	42.34	45.5	44.39	43.72		136.12	136.96	138.39	136.49	140.61	141.02	135.39	133.97	136.89
-13	44.65	44.25	45.11	44.77	44.39	42.34	45.8	44.64	43.85		135.7	136.63	138.01	136.07	140.47	141.03	134.87	133.24	136.46
-14	44.97	44.7	45.18	45.14	44.63	42.34	46.05	44.87	43.95		135.21	136.27	137.66	135.52	140.32	141.03	134.33	132.66	136.08
-15	45.28	45.2	45.21	45.47	44.88	42.35	46.31	45.11	44.13		134.71	135.81	137.37	134.93	140.15	141.01	133.75	132.14	135.67
-16	45.51	45.65	45.23	45.73	45.14	42.35	46.61	45.37	44.57		134.26	135.3	137.11	134.39	139.96	140.97	133.15	131.61	135.05
-17	45.7	46.04	45.24	45.97	45.41	42.36	46.93	45.63	45.08		133.86	134.77	136.88	133.91	139.75	140.91	132.53	131	134.34
-18	45.86	46.4	45.24	46.22	45.69	42.38	47.28	45.88	45.52		133.48	134.26	136.64	133.44	139.55	140.84	131.91	130.32	133.69
-19	46.01	46.71	45.24	46.49	45.95	42.41	47.67	46.1	45.92		133.11	133.75	136.34	132.98	139.36	140.77	131.32	129.6	133.05
-20	46.16	46.99	45.24	46.79	46.19	42.46	48.09	46.27	46.31		132.71	133.23	135.89	132.53	139.17	140.7	130.82	128.82	132.4
-21	46.32	47.25	45.2	47.09	46.41	42.52	48.47	46.43	46.69		132.27	132.72	135.3	132.06	138.97	140.63	130.4	128.09	131.76
-22	46.49	47.49	45.09	47.41	46.59	42.59	48.81	46.56	47.06		131.81	132.22	134.72	131.59	138.78	140.57	130.03	127.45	131.13
-23	46.65	47.7	44.91	47.76	46.72	42.67	49.11	46.67	47.45		131.35	131.75	134.23	131.12	138.6	140.52	129.71	126.87	130.52
-24	46.79	47.9	44.72	48.1	46.82	42.76	49.4	46.79	47.89		130.9	131.32	133.84	130.66	138.43	140.47	129.46	126.33	129.91
-25	46.93	48.1	44.53	48.44	46.9	42.86	49.69	46.92	48.34		130.47	130.94	133.49	130.19	138.23	140.41	129.28	125.83	129.29
-26	47.06	48.32	44.34	48.75	46.98	42.98	49.97	47.05	48.78		130.03	130.59	133.14	129.73	137.99	140.35	129.17	125.38	128.71
-27	47.19	48.58	44.16	49.06	47.11	43.1	50.25	47.2	49.21		129.57	130.27	132.79	129.3	137.67	140.28	129.12	124.98	128.15
-28	47.34	48.86	44.03	49.37	47.29	43.23	50.53	47.39	49.64		129.06	129.95	132.48	128.91	137.27	140.24	129.08	124.6	127.63
-29	47.46	49.16	43.96	49.68	47.47	43.37	50.8	47.61	50.07		128.56	129.65	132.23	128.55	136.78	140.21	129.06	124.27	127.15
-30	47.53	49.46	43.91	50.01	47.61	43.54	51.07	47.86	50.5		128.09	129.36	132.02	128.2	136.27	140.19	129.09	123.97	126.71
-31	47.56	49.73	43.88	50.36	47.7	43.74	51.29	48.13	50.95		127.66	129.06	131.78	127.84	135.8	140.17	129.13	123.69	126.31
-32	47.55	50	43.87	50.75	47.75	43.97	51.48	48.44	51.41		127.27	128.79	131.51	127.47	135.35	140.13	129.19	123.4	125.97
-33	47.54	50.27	43.89	51.17	47.81	44.22	51.64	48.79	51.89		126.92	128.53	131.2	127.08	134.91	140.09	129.27	123.06	125.68
-34	47.54	50.53	43.92	51.6	47.9	44.5	51.77	49.18	52.37		126.61	128.29	130.85	126.7	134.5	140.05	129.37	122.7	125.44
-35	47.56	50.79	43.97	52.06	48.01	44.8	51.88	49.57	52.85		126.33	128.08	130.49	126.32	134.15	140	129.51	122.34	125.26
-36	47.59	51.05	44.02	52.54	48.16	45.1	51.95	49.98	53.31		126.06	127.91	130.1	125.93	133.81	139.94	129.65	121.99	125.14
-37	47.64	51.3	44.07	53.03	48.37	45.39	51.99	50.41	53.76		125.79	127.76	129.7	125.55	133.48	139.85	129.79	121.64	125.06
-38	47.71	51.55	44.14	53.52	48.62	45.67	52	50.85	54.17		125.53	127.63	129.31	125.22	133.17	139.74	129.91	121.32	125.08
-39	47.8	51.81	44.23	53.99	48.9	45.95	51.98	51.29	54.6		125.27	127.52	128.9	124.92	132.91	139.59	130.02	121.03	125.2
-40	47.91	52.07	44.34	54.45	49.27	46.21	51.92	51.72	55.05		125	127.43	128.42	124.65	132.67	139.43	130.11	120.78	125.39
-41	48.05	52.35	44.46	54.93	49.68	46.46	51.84	52.17	55.53		124.74	127.36	127.9	124.43	132.4	139.25	130.17	120.58	125.63
-42	48.2	52.64	44.54	55.4	50.09	46.67	51.73	52.62	56.02		124.48	127.28	127.39	124.21	132.11	139.06	130.2	120.41	125.91
-43	48.38	52.94	44.59	55.86	50.48	46.85	51.61	53.09	56.48		124.2	127.18	126.92	123.96	131.78	138.86	130.22	120.26	126.17
-44	48.59	53.25	44.62	56.28	50.88	47	51.46	53.6	56.91		123.89	127.05	126.47	123.69	131.44	138.66	130.22	120.14	126.35
-45	48.83	53.56	44.66	56.7	51.28	47.12	51.3	54.13	57.31		123.49	126.9	126.04	123.38	131.07	138.47	130.2	120.04	126.53
-46	49.11	53.86	44.69	57.1	51.66	47.2	51.12	54.66	57.69		123	126.76	125.65	123.03	130.67	138.27	130.16	119.98	126.73
-47	49.43	54.17	44.74	57.5	52.01	47.27	50.93	55.2	58.04		122.54	126.63	125.29	122.66	130.28	138.02	130.09	119.97	126.93
-48	49.74	54.47	44.8	57.88	52.35	47.39	50.72	55.78	58.37		122.12	126.51	124.94	122.25	129.91	137.69	130.01	120.01	127.07
-49	50.05	54.78	44.89	58.23	52.68	47.52	50.51	56.37	58.67		121.75	126.42	124.58	121.78	129.58	137.33	129.91	120.09	127.13
-50	50.33	55.1	45	58.56	53.03	47.62	50.31	56.95	58.94		121.43	126.39	124.25	121.25	129.27	136.94	129.79	120.2	127.17
-51	50.6	55.42	45.13	58.86	53.39	47.69	50.12	57.51	59.2		121.13	126.39	123.93	120.67	128.99	136.53	129.63	120.33	127.24
-52	50.84	55.76	45.27	59.13	53.77	47.71	49.95	58	59.47		120.87	126.38	123.6	120.06	128.75	136.11	129.44	120.46	127.36
-53	51.09	56.1	45.44	59.38	54.16	47.71	49.8	58.45	59.74		120.63	126.37	123.26	119.47	128.58	135.68	129.19	120.61	127.53
-54	51.33	56.43	45.63	59.62	54.59	47.73	49.68	58.85	60.01		120.41	126.34	122.93	118.89	128.49	135.22	128.9	120.75	127.71
-55	51.56	56.75	45.82	59.85	55.05	47.76	49.55	59.21	60.26		120.23	126.24	122.59	118.32	128.45	134.79	128.56	120.85	127.88
-56	51.79	57.05	46.02	60.08	55.59	47.77	49.43	59.54	60.51		120.09	126.07	122.26	117.77	128.38	134.4	128.17	120.93	128.02
-57	52.04	57.34	46.23	60.3	56.23	47.81	49.29	59.84	60.75		120.01	125.86	121.92	117.25	128.17	134.05	127.73	121.01	128.15
-58	52.29	57.63	46.45	60.51	56.9	47.88	49.15	60.13	60.98		119.96	125.66	121.6	116.75	127.84	133.7	127.27	121.1	128.24
-59	52.57	57.91	46.69	60.71	57.53	48.01	49.01	60.4	61.2		119.97	125.47	121.28	116.28	127.41	133.32	126.8	121.22	128.29
-60	52.87	58.19	46.95	60.91	58.09	48.2	48.88	60.64	61.4		120.05	125.32	120.95	115.79	126.87	132.94	126.37	121.39	128.31
-61	53.21	58.48	47.25	61.1	58.56	48.46	48.78	60.88	61.59		120.22	125.2	120.59	115.29	126.25	132.58	125.98	121.64	128.35
-62	53.61	58.79	47.56	61.3	58.95	48.79	48.71	61.11	61.76		120.45	125.11	120.17	114.8	125.53	132.25	125.62	121.96	128.4
-63	54.08	59.12	47.86	61.49	59.29	49.2	48.66	61.33	61.92		120.72	125.04	119.73	114.34	124.75	131.95	125.29	122.34	128.45
-64	54.62	59.48	48.13	61.69	59.62	49.62	48.64	61.53	62.09		120.97	124.95	119.3	113.92	124	131.65	124.98	122.74	128.51
-65	55.22	59.84	48.37	61.89	59.93	50.04	48.66	61.73	62.26		121.18	124.85	118.9	113.51	123.2	131.32	124.67	123.17	128.56
-66	55.92	60.22	48.59	62.08	60.21	50.46	48.72	61.9	62.43		121.31	124.73	118.52	113.13	122.33	130.96	124.37	123.62	128.62
-67	56.64	60.6	48.8	62.27	60.48	50.87	48.84	62.06	62.59		121.31	124.59	118.15	112.8	121.39	130.58	124.06	124.03	128.7
-68	57.34	60.98	48.98	62.44	60.71	51.25	49	62.21	62.74		121.15	124.44	117.79	112.53	120.45	130.2	123.72	124.39	128.8
-69	57.99	61.37	49.15	62.61	60.95	51.6	49.19	62.35	62.89		120.86	124.26	117.44	112.31	119.53	129.84	123.33	124.74	128.91
-70	58.58	61.76	49.31	62.77	61.19	51.95	49.39	62.47	63.03		120.47	124	117.11	112.13	118.61	129.49	122.88	125.1	129.05
-71	59.1	62.18	49.47	62.93	61.41	52.31	49.59	62.57	63.18		120.03	123.74	116.8	111.97	117.68	129.15	122.38	125.49	129.23
-72	59.58	62.58	49.64	63.08	61.62	52.72	49.77	62.67	63.31		119.53	123.42	116.52	111.83	116.76	128.82	121.87	125.91	129.46
-73	60.03	62.98	49.82	63.23	61.83	53.15	49.93	62.78	63.43		119.01	123.06	116.26	111.71	115.82	128.5	121.4	126.35	129.74
-74	60.47	63.38	50.01	63.38	62.04	53.61	50.09	62.9	63.52		118.5	122.69	116.04	111.61	114.89	128.16	120.94	126.81	130.08
-75	60.89	63.8	50.2	63.53	62.24	54.1	50.26	63.03	63.58		117.99	122.27	115.81	111.52	113.96	127.82	120.48	127.28	130.52
-76	61.31	64.22	50.41	63.69	62.44	54.61	50.39	63.19	63.62		117.47	121.81	115.56	111.42	113.01	127.51	120	127.73	131.07
-77	61.72	64.69	50.62	63.85	62.65	55.18	50.52	63.38	63.65		116.94	121.33	115.28	111.32	112.07	127.23	119.55	128.19	131.74
-78	62.11	65.17	50.81	64.01	62.86	55.83	50.66	63.59	63.67		116.42	120.72	115.02	111.22	111.16	126.83	119.12	128.67	132.55
-79	62.49	65.64	50.99	64.16	63.1	56.51	50.82	63.83	63.66		115.95	119.97	114.78	111.12	110.3	126.25	118.73	129.14	133.54
-80	62.89	66.13	51.16	64.3	63.33	57.1	51	64.1	63.6		115.49	119.11	114.56	111.01	109.51	125.51	118.34	129.6	134.59
-81	63.3	66.63	51.32	64.44	63.57	57.62	51.22	64.39	63.51		115.03	118.12	114.35	110.89	108.77	124.58	117.94	129.99	135.59
-82	63.71	67.11	51.48	64.58	63.81	58.05	51.44	64.69	63.43		114.58	117	114.15	110.78	108.07	123.45	117.49	130.34	136.59
-83	64.13	67.6	51.62	64.72	64.05	58.44	51.67	65.03	63.27		114.13	115.74	113.97	110.67	107.42	122.02	117.02	130.69	137.79
-84	64.55	68.09	51.76	64.86	64.3	58.62	51.91	65.39	62.96		113.69	114.37	113.8	110.56	106.8	120.67	116.56	130.99	139.22
-85	65	68.58	51.91	65.02	64.56	58.7	52.14	65.79	62.57		113.29	112.92	113.62	110.47	106.2	119.28	116.15	131.27	140.66
-86	65.46	69.1	52.07	65.2	64.83	58.69	52.39	66.24	62.17		112.92	111.49	113.44	110.41	105.66	117.87	115.76	131.56	142.06
-87	65.93	69.68	52.24	65.39	65.1	58.77	52.65	66.75	61.77		112.53	109.84	113.24	110.33	105.12	116.31	115.36	131.86	143.59
-88	66.43	70.31	52.42	65.6	65.37	59.04	52.92	67.33	61.47		112.14	107.76	113.02	110.24	104.58	114.68	114.93	132.13	145.34
-89	66.95	70.94	52.6	65.83	65.63	59.22	53.19	67.98	61.33		111.69	105.37	112.77	110.15	104.05	113.11	114.5	132.3	147.22
-90	67.47	71.51	52.78	66.06	65.9	59.15	53.45	68.66	61.27		111.16	102.7	112.53	110.07	103.56	111.85	114.08	132.23	149.11
-91	68	72.02	52.94	66.3	66.16	59.07	53.72	69.35	61.23		110.56	99.92	112.31	110.03	103.1	110.65	113.69	131.86	150.92
-92	68.53	72.53	53.09	66.54	66.44	59.06	54.02	70.02	61.14		109.85	96.95	112.12	110.02	102.72	109.53	113.32	131.38	152.8
-93	69.04	73.05	53.25	66.78	66.71	59.06	54.34	70.68	61.04		108.97	93.82	111.94	110.06	102.39	108.54	112.91	130.81	154.82
-94	69.56	73.53	53.4	67.03	67	59.11	54.68	71.36	61.2		108	90.64	111.75	110.15	102.09	107.57	112.4	130.07	156.55
-95	70.07	74.02	53.57	67.28	67.31	59.19	55.03	72.06	61.37		106.94	87.36	111.55	110.27	101.83	106.61	111.8	129.22	158.14
-96	70.55	74.52	53.74	67.52	67.64	59.3	55.36	72.79	61.51		105.77	84.02	111.36	110.37	101.57	105.63	111.16	128.32	159.63
-97	71.02	74.98	53.91	67.76	67.98	59.41	55.64	73.55	61.49		104.54	80.47	111.18	110.45	101.33	104.72	110.5	127.48	161.19
-98	71.43	75.46	54.09	68	68.34	59.48	55.88	74.36	61.4		103.19	76.6	111.01	110.56	101.07	103.95	109.88	126.72	162.52
-99	71.79	75.88	54.28	68.23	68.72	59.54	56.09	75.19	61.33		101.75	72.48	110.82	110.67	100.75	103.28	109.22	126.13	163.67
-100	72.12	76.26	54.48	68.47	69.12	59.6	56.31	76.06	61.14		100.28	68.23	110.6	110.77	100.36	102.66	108.48	125.76	164.91
-101	72.42	76.58	54.7	68.7	69.54	59.67	56.48	76.96	60.81		98.78	63.92	110.37	110.89	99.96	102.11	107.77	125.67	166.17
-102	72.69	76.8	54.91	68.93	69.96	59.77	56.63	77.83	60.57		97.25	59.66	110.13	111.03	99.54	101.58	107.07	125.91	167.34
-103	72.93	76.96	55.12	69.17	70.38	59.86	56.8	78.64	60.4		95.75	55.61	109.88	111.15	98.97	101.06	106.28	126.43	168.36
-104	73.14	77.07	55.3	69.41	70.77	59.96	56.96	79.38	60.27		94.23	51.76	109.61	111.28	98.24	100.57	105.35	127.19	169.28
-105	73.36	77.13	55.48	69.66	71.14	60.09	57.12	80.06	60.16		92.76	48.2	109.35	111.39	97.42	100.09	104.4	128.26	170.13
-106	73.58	77.18	55.68	69.89	71.5	60.25	57.24	80.67	60.09		91.36	44.88	109.08	111.51	96.6	99.61	103.47	129.69	170.85
-107	73.79	77.2	55.88	70.11	71.86	60.46	57.35	81.23	60.03		89.94	41.75	108.83	111.63	95.8	99.12	102.57	131.37	171.44
-108	74	77.22	56.07	70.34	72.24	60.69	57.46	81.71	59.99		88.51	38.85	108.55	111.72	94.99	98.62	101.68	133.1	171.91
-109	74.2	77.21	56.25	70.57	72.61	60.93	57.57	82.11	59.96		87.04	36.14	108.23	111.76	94.16	98.12	100.82	134.73	172.3
-110	74.38	77.18	56.41	70.8	72.96	61.17	57.69	82.43	59.93		85.42	33.5	107.87	111.77	93.3	97.63	99.99	136.16	172.62
-111	74.58	77.11	56.56	71.03	73.33	61.41	57.8	82.67	59.89		83.65	30.95	107.5	111.77	92.4	97.14	99.19	137.29	172.85
-112	74.76	77.03	56.7	71.27	73.72	61.67	57.91	82.84	59.83		81.86	28.53	107.14	111.77	91.45	96.69	98.4	137.97	172.98
-113	74.94	76.94	56.84	71.52	74.11	61.96	58.03	82.94	59.75		80	26.23	106.77	111.78	90.48	96.28	97.61	138.11	173.02
-114	75.12	76.87	56.98	71.78	74.49	62.25	58.15	82.97	59.64		78.14	24.13	106.41	111.8	89.46	95.91	96.84	137.83	173.02
-115	75.28	76.8	57.14	72.07	74.87	62.51	58.23	82.94	59.51		76.32	22.13	106.08	111.8	88.29	95.56	96.09	137.31	173.03
-116	75.43	76.7	57.3	72.39	75.23	62.73	58.28	82.86	59.35		74.55	20.11	105.77	111.78	86.98	95.22	95.34	136.54	173.08
-117	75.57	76.57	57.47	72.74	75.58	62.93	58.31	82.73	59.16		72.82	18.17	105.47	111.73	85.62	94.91	94.64	135.56	173.13
-118	75.71	76.43	57.64	73.1	75.92	63.11	58.34	82.55	58.98		71.07	16.38	105.2	111.69	84.17	94.63	93.98	134.45	173.11
-119	75.86	76.28	57.8	73.46	76.21	63.29	58.37	82.33	58.8		69.19	14.79	104.95	111.67	82.75	94.38	93.37	133.29	173.02
-120	75.98	76.1	57.95	73.81	76.48	63.47	58.39	82.07	58.61		67.21	13.4	104.71	111.69	81.42	94.16	92.78	132.02	172.87

[truncated: 9 more sheets: TMK-A-030, TMK-A-033, TMK-A-035, TMK-A-038, TMK-A-039, TMK-A-041, TMK-A-042, TMK-A-044, Readme]
